# Supplementary material for: Dynamic single-cell regulomes characterize human peripheral blood innate lymphoid cell subpopulations
Source: iScience. 2023 Aug 24;26(9):107728. doi: 10.1016/j.isci.2023.107728 (PMC10483052; doi:10.1016/j.isci.2023.107728)
Supplement: Table S1. Differentially expressed genes among ILC clusters or among ILC subsets (scRNAseq), related to Figures 1 and 2 [file mmc2.xls]

## Sheet: res.0.2_0_vs_1 - ILC2 vs ILCP
Supplementary Table 1. Differentially expressed genes in ILC2 versus ILCP (res. 0.2). Output of Seurat FindMarkers() function
p_val	avg_logFC	pct.1	pct.2	p_val_adj	gene
3.74562e-223	-1.94458	0.048	0.74	1.2562e-218	TYROBP
1.22322e-177	-1.64481	0.128	0.723	4.10245e-173	FCER1G
7.50621e-165	0.531797	0.999	0.996	2.51743e-160	RPL18A
1.06354e-149	0.939172	0.992	0.601	3.56688e-145	IL32
1.77215e-142	0.398707	1	1	5.94345e-138	RPL10
4.8095e-126	-1.4109	0.208	0.67	1.61301e-121	TNFRSF4
4.4548e-122	0.480771	1	0.998	1.49405e-117	RPS8
1.52737e-119	0.543852	0.999	0.969	5.12249e-115	RPL12
3.88212e-112	0.470069	0.999	0.994	1.30198e-107	RPS2
1.04268e-102	-1.12355	0.569	0.806	3.49694e-98	CD7
7.16107e-98	0.284659	1	1	2.40168e-93	RPL13
8.65252e-95	0.703897	0.957	0.693	2.90188e-90	RPLP0
1.65961e-90	-1.56217	0.008	0.331	5.56601e-86	XCL1
6.64995e-88	-1.53654	0.009	0.326	2.23026e-83	XCL2
2.2244e-87	-0.381266	1	1	7.46019e-83	MALAT1
4.08719e-84	0.674459	0.984	0.776	1.37076e-79	KLRB1
7.96197e-84	0.358027	1	1	2.67028e-79	RPS18
2.82538e-81	-1.20763	0.106	0.459	9.47577e-77	RRBP1
4.79378e-79	0.263975	1	0.999	1.60774e-74	RPL32
5.21463e-79	0.369033	1	0.984	1.74888e-74	RPS6
9.06477e-77	0.916042	0.43	0.041	3.04014e-72	KLRG1
1.36646e-71	0.873046	0.358	0.015	4.58284e-67	RORA
7.24649e-71	-1.14034	0.008	0.269	2.43033e-66	SPINK2
4.70809e-70	-1.05114	0.304	0.598	1.579e-65	TNFRSF18
9.56988e-69	-0.920726	0.567	0.744	3.20955e-64	CTSW
1.00352e-67	0.347513	0.999	0.991	3.36562e-63	RPS4X
1.76298e-64	-1.13776	0.073	0.366	5.91269e-60	CST3
2.46485e-63	0.23808	1	1	8.26661e-59	RPL34
1.28411e-62	0.715697	0.626	0.199	4.30665e-58	FAM107B
2.27233e-62	-0.700621	0.819	0.863	7.62093e-58	IFITM2
2.87034e-62	-1.09032	0.083	0.367	9.62656e-58	LTA4H
2.6281e-60	0.304507	1	0.985	8.81413e-56	RPL38
3.2722e-59	-0.560049	0.944	0.956	1.09743e-54	TXNIP
1.36195e-58	0.778915	0.287	0.006	4.56772e-54	PTGDR2
2.0911e-57	0.215351	1	1	7.01312e-53	RPL39
8.55801e-57	0.325822	0.999	0.97	2.87019e-52	RPS5
6.95647e-56	0.315261	1	0.989	2.33306e-51	RPS16
3.98469e-55	-1.08504	0.3	0.557	1.33638e-50	ID2
4.36148e-55	-1.46212	0.007	0.218	1.46275e-50	GNLY
3.92016e-54	-0.887913	0.008	0.215	1.31474e-49	SCN1B
4.53385e-54	0.198502	1	1	1.52056e-49	RPS28
4.49311e-53	0.849273	0.258	0.004	1.5069e-48	HPGDS
2.23398e-52	0.281796	1	0.998	7.49232e-48	RPLP1
4.4906e-52	0.232554	1	1	1.50606e-47	RPL19
5.26087e-52	0.307923	0.997	0.977	1.76439e-47	RPL6
7.73078e-50	0.688085	0.507	0.155	2.59275e-45	MAF
9.15531e-50	0.207991	1	1	3.07051e-45	RPL28
2.515e-49	-0.292023	0.999	0.994	8.4348e-45	TMSB4X
2.01517e-48	-0.573733	0.865	0.869	6.75847e-44	FXYD5
2.39477e-48	0.622429	0.549	0.179	8.03158e-44	RARRES3
3.24515e-48	0.244103	0.997	1	1.08836e-43	MT.CO2
1.11531e-46	0.683251	0.345	0.059	3.74051e-42	IL10RA
1.0573e-44	0.583851	0.433	0.111	3.54597e-40	PRDX2
1.33261e-44	-0.791942	0.008	0.183	4.46931e-40	KLRC1
1.39847e-44	0.643267	0.399	0.098	4.69019e-40	ARL4A
4.20332e-44	0.605777	0.556	0.203	1.40971e-39	PDCD4
5.37197e-44	-0.953727	0.049	0.26	1.80165e-39	CLIC3
6.9397e-44	0.235565	1	0.994	2.32744e-39	RPL3
1.0319e-43	0.283767	0.998	0.957	3.4608e-39	RPL22
3.24583e-43	0.2816	1	0.977	1.08859e-38	RPL5
1.37158e-42	-0.595741	0.805	0.836	4.60001e-38	KLF2
4.60866e-42	0.542487	0.471	0.143	1.54565e-37	GLRX
5.17238e-42	0.272265	0.999	0.98	1.73471e-37	RPL15
5.1959e-42	0.194851	1	1	1.7426e-37	EEF1A1
8.98749e-42	0.197257	1	1	3.01422e-37	RPS12
1.00915e-41	0.235989	1	0.993	3.38447e-37	RPL29
2.82269e-41	0.607861	0.204	0.002	9.46674e-37	BCL11B
2.0871e-40	0.564622	0.201	0.002	6.99971e-36	TMEM273
4.28097e-40	-0.721251	0.006	0.162	1.43575e-35	IL1R1
2.61357e-39	0.59427	0.451	0.146	8.76537e-35	LMO4
4.43366e-39	0.248013	0.999	0.985	1.48696e-34	RPL35
1.07176e-38	0.271341	0.996	0.978	3.59447e-34	RPL10A
8.42815e-38	-0.635127	0	0.137	2.82663e-33	SH2D1B
1.07459e-37	-0.67579	0.447	0.607	3.60397e-33	TIMP1
1.08021e-37	-0.670812	0.003	0.145	3.6228e-33	HLA.DRB1
1.30364e-37	0.276512	0.996	0.949	4.37214e-33	RACK1
1.35061e-37	0.244107	1	0.999	4.52966e-33	RPS21
2.38864e-36	0.205362	1	0.998	8.01103e-32	RPL18
4.20137e-36	0.548314	0.425	0.137	1.40906e-31	PPP2R5C
5.90426e-36	0.486695	0.726	0.366	1.98017e-31	CD48
1.00862e-35	0.600056	0.209	0.016	3.38272e-31	CYTOR
2.24298e-35	0.512774	0.361	0.095	7.52251e-31	PPP1R14B
1.57188e-34	0.232766	1	0.999	5.27177e-30	RPL37A
2.77801e-34	0.175809	1	1	9.3169e-30	RPS19
4.17925e-34	0.177413	1	1	1.40164e-29	RPL37
1.17362e-33	0.472279	0.533	0.211	3.93608e-29	LY6E
1.74582e-33	0.496461	0.178	0.006	5.85514e-29	LINC01229
1.88646e-33	-0.706851	0.04	0.208	6.32682e-29	MAP3K8
2.24683e-33	-0.687054	0.635	0.703	7.53543e-29	DDIT4
4.19624e-33	0.440033	0.537	0.22	1.40733e-28	TLE4
6.09181e-33	-0.670934	0.485	0.603	2.04307e-28	CD63
6.8161e-33	-0.467951	0.819	0.844	2.28598e-28	PABPC1
1.70543e-32	0.473861	0.243	0.038	5.71968e-28	CCDC167
1.75541e-32	0.430254	0.829	0.509	5.88729e-28	VIM
3.09801e-32	0.187539	1	0.999	1.03901e-27	RPL35A
3.40985e-32	0.369982	0.909	0.713	1.1436e-27	RPS20
4.38291e-32	0.508706	0.187	0.014	1.46994e-27	CD84
1.12385e-30	0.450008	0.354	0.104	3.76918e-26	PTGER2
2.65575e-30	0.169817	1	1	8.90685e-26	RPS15
2.76206e-30	0.469891	0.233	0.038	9.2634e-26	HPGD
4.32979e-30	0.440528	0.294	0.072	1.45212e-25	NPDC1
5.67025e-30	-0.679496	0.036	0.188	1.90169e-25	ITM2C
1.22446e-29	0.283216	0.977	0.894	4.10658e-25	EEF1B2
1.47094e-29	0.470373	0.615	0.298	4.93325e-25	GATA3
2.65212e-29	0.327806	0.951	0.778	8.89469e-25	RPL23
5.39514e-29	0.528773	0.145	0.001	1.80942e-24	PKIB
5.57144e-29	0.168537	1	0.998	1.86855e-24	RPLP2
9.62071e-29	0.296685	0.982	0.923	3.22659e-24	S100A4
1.98932e-28	0.397777	0.811	0.487	6.67177e-24	LDHB
2.10905e-28	0.40662	0.7	0.37	7.07334e-24	SEC61B
2.27715e-28	0.441972	0.253	0.054	7.6371e-24	C4orf48
4.30417e-28	-0.563099	0.026	0.164	1.44353e-23	HSH2D
4.80339e-28	-0.639934	0.373	0.509	1.61096e-23	SEC11A
6.74004e-28	0.435198	0.341	0.108	2.26047e-23	SEC11C
7.36148e-28	0.416924	0.23	0.043	2.46889e-23	PPA1
1.70174e-27	-0.571569	0.016	0.14	5.70731e-23	LINC00299
3.35778e-27	0.184695	0.999	0.993	1.12613e-22	RPS13
3.84548e-27	-0.586784	0.624	0.692	1.2897e-22	IER2
4.02009e-27	0.381602	0.288	0.078	1.34826e-22	CD247
5.61485e-27	0.411631	0.142	0.004	1.88311e-22	TRABD2A
1.35295e-26	0.419242	0.142	0.005	4.53752e-22	RGS18
1.54334e-26	-0.725441	0.263	0.429	5.17607e-22	TCF7
2.08546e-26	0.165953	1	0.998	6.99421e-22	RPL23A
2.25589e-26	0.181133	1	0.996	7.56579e-22	RPL26
3.02952e-26	0.450275	0.132	0.001	1.01604e-21	GATA3.AS1
3.41972e-26	-0.473321	0.677	0.727	1.14691e-21	CLIC1
4.70124e-26	-0.360742	0.95	0.913	1.5767e-21	H3F3B
5.46983e-26	0.219874	0.998	0.973	1.83447e-21	RPS11
8.94199e-26	-0.656991	0.051	0.197	2.99896e-21	LINC00861
1.00156e-25	0.16784	1	0.996	3.35904e-21	RPS25
1.43061e-25	0.415489	0.359	0.126	4.79799e-21	H1FX
2.06083e-25	0.377857	0.163	0.016	6.91162e-21	DPP4
2.06108e-25	0.153776	1	1	6.91246e-21	RPS14
2.38812e-25	0.417723	0.347	0.119	8.00928e-21	TNFSF10
3.27497e-25	-0.4424	0.004	0.101	1.09836e-20	ITGAX
3.3718e-25	-0.740513	0.148	0.318	1.13083e-20	IFITM3
5.14792e-25	0.198544	0.734	0.408	1.72651e-20	CRIP1
6.58865e-25	-0.528491	0.533	0.612	2.2097e-20	CALM2
9.5511e-25	0.396182	0.181	0.027	3.20325e-20	FKBP11
1.78871e-24	0.213303	0.993	0.964	5.99898e-20	NACA
3.19944e-24	-0.463789	0.005	0.103	1.07303e-19	PRAM1
4.42569e-24	0.200839	0.997	0.998	1.48429e-19	MT.CO1
5.73468e-24	-0.62395	0.054	0.193	1.9233e-19	KIT
9.05636e-24	-0.677898	0.095	0.248	3.03732e-19	RUNX3
2.39045e-23	0.335718	0.163	0.021	8.01708e-19	ITK
2.42034e-23	0.333346	0.138	0.01	8.11735e-19	DNPH1
2.55773e-23	0.376504	0.688	0.393	8.57813e-19	RPS17
2.84501e-23	0.153795	1	0.998	9.54158e-19	RPL21
6.80557e-23	0.473116	0.115	0.001	2.28245e-18	GAP43
1.2742e-22	-0.489041	0.575	0.645	4.27342e-18	LIMD2
1.49699e-22	-0.4166	0.734	0.743	5.02062e-18	ARHGDIB
1.95333e-22	-0.492881	0.011	0.111	6.55107e-18	PTGDR
2.33821e-22	-0.533353	0.021	0.131	7.8419e-18	CAMK1
2.37725e-22	0.352759	0.536	0.258	7.97282e-18	TRBC1
3.10005e-22	0.364565	0.132	0.01	1.0397e-17	ADAM19
3.62408e-22	0.341984	0.575	0.295	1.21544e-17	CORO1A
4.1707e-22	-0.636586	0.48	0.562	1.39877e-17	SELL
4.29037e-22	0.349004	0.256	0.074	1.4389e-17	FAM129A
9.06755e-22	0.359767	0.265	0.08	3.04108e-17	MYC
1.47385e-21	0.18362	0.998	0.969	4.94299e-17	RPL27
2.51805e-21	0.334469	0.663	0.365	8.44503e-17	APRT
5.58618e-21	0.353804	0.218	0.057	1.87349e-16	CFAP36
5.59059e-21	0.337817	0.267	0.084	1.87497e-16	TRAPPC6A
8.88081e-21	0.319894	0.427	0.187	2.97845e-16	TESPA1
9.01739e-21	0.336068	0.108	0.002	3.02425e-16	SLAMF1
9.04289e-21	-0.609571	0.124	0.272	3.0328e-16	TRGC1
1.51479e-20	0.346853	0.155	0.025	5.08031e-16	RASGRP1
2.36423e-20	0.355669	0.148	0.021	7.92914e-16	CD40LG
2.5422e-20	0.303367	0.39	0.161	8.52601e-16	ERN1
3.56671e-20	0.153193	0.999	0.994	1.1962e-15	RPL9
4.65176e-20	0.34152	0.138	0.017	1.56011e-15	A2M.AS1
4.79973e-20	0.354479	0.104	0.002	1.60973e-15	ZP1
9.6491e-20	-0.404924	0.686	0.723	3.23612e-15	HCST
1.2196e-19	0.365547	0.133	0.016	4.09029e-15	RGS1
1.36524e-19	-0.623386	0.151	0.292	4.57876e-15	TSPAN32
1.56104e-19	-0.222379	0.996	0.99	5.2354e-15	PTMA
1.8277e-19	0.18243	0.995	0.969	6.12974e-15	RPSA
2.39406e-19	0.158882	0.997	0.99	8.0292e-15	RPS9
4.33784e-19	-0.853524	0.197	0.336	1.45482e-14	LST1
4.53468e-19	-0.473241	0.685	0.679	1.52084e-14	JUND
5.11492e-19	0.315165	0.128	0.015	1.71544e-14	ALOX5AP
7.89125e-19	-0.487445	0.512	0.585	2.64657e-14	RIPOR2
1.02583e-18	0.326113	0.193	0.051	3.44041e-14	ANKRD28
1.13256e-18	0.348018	0.106	0.006	3.79839e-14	AK5
1.24508e-18	-0.515127	0.037	0.143	4.17574e-14	UNC93B1
1.27139e-18	0.313486	0.516	0.268	4.26398e-14	KLF6
1.46224e-18	-0.418014	0.021	0.116	4.90405e-14	SRGAP3
1.60975e-18	0.321785	0.582	0.32	5.39879e-14	HSPA8
1.61926e-18	0.29972	0.434	0.203	5.43068e-14	CSTB
1.72077e-18	0.314871	0.112	0.009	5.77111e-14	PLA2G16
2.10341e-18	0.314952	0.102	0.005	7.05441e-14	SYNE2
2.34773e-18	-0.497031	0.034	0.138	7.87381e-14	RHOB
3.01109e-18	-0.549147	0.066	0.188	1.00986e-13	FAM30A
4.21964e-18	0.308638	0.12	0.014	1.41518e-13	MBOAT2
9.92253e-18	-0.385891	0.767	0.774	3.32782e-13	HMGB1
1.20809e-17	-0.55478	0.065	0.183	4.05169e-13	MAML2
1.2806e-17	0.283979	0.153	0.031	4.29489e-13	TRAT1
2.43487e-17	0.288799	0.269	0.098	8.16607e-13	LAT
2.84171e-17	0.311989	0.666	0.405	9.53053e-13	EEF2
3.06233e-17	0.270201	0.113	0.012	1.02704e-12	SERINC5
3.06403e-17	-0.479427	0.048	0.157	1.02761e-12	TCIRG1
3.56948e-17	-0.418868	0.023	0.114	1.19713e-12	NCALD
3.78964e-17	-0.716259	0.484	0.553	1.27097e-12	TRDC
3.87445e-17	0.245517	0.529	0.273	1.29941e-12	AHNAK
4.44077e-17	0.297724	0.147	0.03	1.48934e-12	PDE4D
4.74227e-17	0.321786	0.909	0.698	1.59046e-12	RPL36A
4.85788e-17	-0.512218	0.06	0.172	1.62924e-12	TSPAN4
5.13423e-17	0.285647	0.23	0.077	1.72192e-12	PRNP
6.3054e-17	0.273003	0.254	0.091	2.1147e-12	APEX1
6.47891e-17	-0.722274	0.209	0.334	2.1729e-12	CD74
6.71966e-17	0.15051	1	1	2.25364e-12	RPS29
7.82609e-17	-0.546633	0.072	0.187	2.62471e-12	TXK
8.93441e-17	0.281146	0.106	0.01	2.99642e-12	YBX3
1.5677e-16	0.286049	0.66	0.384	5.25775e-12	SSR2
1.74571e-16	-0.639992	0.187	0.31	5.85476e-12	TRAC
1.83308e-16	0.26322	0.356	0.158	6.14778e-12	GSTP1
2.06544e-16	0.324895	0.164	0.041	6.92707e-12	LPAR6
2.54855e-16	0.288313	0.135	0.026	8.54731e-12	SH3BP5
2.71928e-16	0.287549	0.639	0.372	9.11992e-12	SEC61G
3.06992e-16	0.251215	0.646	0.368	1.02959e-11	UXT
4.66966e-16	0.157646	0.997	1	1.56611e-11	MT.CO3
7.17677e-16	0.247044	0.3	0.124	2.40694e-11	NBEAL1
8.31903e-16	-0.594398	0.048	0.15	2.79004e-11	AREG
9.844e-16	0.307102	0.197	0.062	3.30148e-11	ANXA2
1.10201e-15	0.26531	0.113	0.016	3.69594e-11	LEF1
1.79611e-15	0.280335	0.172	0.048	6.0238e-11	SRM
1.86312e-15	0.247658	0.328	0.145	6.24853e-11	C1QBP
2.22561e-15	0.245768	0.49	0.256	7.46426e-11	TOMM20
2.33888e-15	0.265236	0.104	0.012	7.84415e-11	TCEA3
3.10894e-15	-0.557721	0.138	0.258	1.04268e-10	SSBP2
4.26611e-15	0.242582	0.734	0.454	1.43077e-10	TMEM258
4.38398e-15	0.252094	0.602	0.333	1.4703e-10	GPX4
4.3992e-15	0.241489	0.638	0.368	1.4754e-10	MZT2B
4.5716e-15	0.26473	0.588	0.334	1.53322e-10	SERP1
6.73022e-15	0.243586	0.339	0.155	2.25718e-10	PEBP1
7.37757e-15	0.26901	0.247	0.096	2.47429e-10	PHTF2
9.71915e-15	0.220326	0.959	0.818	3.25961e-10	S100A6
1.34575e-14	0.24611	0.427	0.215	4.51339e-10	SNHG25
1.57844e-14	0.209308	0.392	0.192	5.29378e-10	DDX21
1.87067e-14	0.223196	0.266	0.106	6.27384e-10	TKT
1.89017e-14	-0.531482	0.07	0.174	6.33924e-10	Z93241.1
1.9284e-14	0.256281	0.246	0.096	6.46748e-10	DUT
2.01267e-14	0.236233	0.758	0.501	6.75009e-10	YBX1
2.07698e-14	0.247838	0.22	0.079	6.96578e-10	CHCHD10
2.12813e-14	0.237364	0.444	0.229	7.13734e-10	LDHA
2.71399e-14	-0.59438	0.209	0.318	9.10217e-10	FXYD7
3.98137e-14	0.248781	0.591	0.34	1.33527e-09	SNHG8
4.12671e-14	0.181723	0.964	0.859	1.38402e-09	RPL7
4.23138e-14	0.167812	0.996	0.998	1.41912e-09	MT.ND4
4.8915e-14	0.191651	0.245	0.095	1.64051e-09	CFAP97
6.55954e-14	0.245337	0.364	0.174	2.19994e-09	LAPTM5
6.69238e-14	0.226044	0.179	0.057	2.24449e-09	UQCC2
1.05384e-13	0.241908	0.172	0.054	3.53436e-09	SOS1
1.16592e-13	0.255686	0.185	0.062	3.91028e-09	CD200R1
1.17971e-13	0.253048	0.135	0.035	3.95652e-09	SCART1
1.18086e-13	0.153896	0.996	0.969	3.96036e-09	RPL27A
1.31193e-13	0.217522	0.164	0.049	4.39994e-09	STAT4
1.56825e-13	0.218071	0.917	0.756	5.2596e-09	RPL31
2.06084e-13	0.231415	0.416	0.213	6.91164e-09	TNFAIP8
2.21917e-13	0.215174	0.816	0.562	7.44265e-09	CYBA
2.44759e-13	0.266088	0.695	0.44	8.20874e-09	PPIB
2.74461e-13	0.256047	0.142	0.038	9.20488e-09	CRIP2
2.81997e-13	0.21757	0.296	0.132	9.45762e-09	MYDGF
3.70499e-13	0.231489	0.214	0.082	1.24258e-08	PTGER4
4.31285e-13	-0.485935	0.049	0.137	1.44644e-08	PRF1
6.84032e-13	0.166181	0.501	0.279	2.29411e-08	CXCR4
7.9614e-13	0.180178	0.522	0.286	2.67009e-08	KRTCAP2
8.13553e-13	0.232662	0.42	0.222	2.72849e-08	HSP90B1
8.85325e-13	-0.435251	0.057	0.148	2.9692e-08	SKAP2
9.86459e-13	-0.492644	0.069	0.164	3.30839e-08	MZF1.AS1
1.0222e-12	0.182678	0.165	0.053	3.42825e-08	ERO1A
1.30696e-12	-0.580214	0.153	0.253	4.38328e-08	CARD19
1.90088e-12	0.180127	0.953	0.796	6.37516e-08	COX7C
1.91414e-12	0.25227	0.636	0.398	6.41966e-08	MIF
2.7866e-12	-0.461917	0.042	0.124	9.34569e-08	FUT7
3.47498e-12	-0.536423	0.151	0.252	1.16544e-07	TRABD
3.50913e-12	0.175074	0.968	0.833	1.17689e-07	FTH1
3.78013e-12	-0.214053	0.98	0.969	1.26778e-07	MT.ND2
4.12664e-12	0.222173	0.252	0.11	1.38399e-07	PBXIP1
5.38899e-12	-0.572471	0.451	0.511	1.80736e-07	AC245014.3
7.53936e-12	0.213631	0.157	0.052	2.52855e-07	FKBP5
8.71007e-12	0.206506	0.296	0.142	2.92118e-07	MZT2A
9.54409e-12	0.198936	0.135	0.04	3.2009e-07	SLC16A7
9.54543e-12	0.201656	0.186	0.07	3.20135e-07	METTL5
9.77654e-12	0.218606	0.164	0.057	3.27885e-07	THAP12
1.23877e-11	-0.405682	0.058	0.143	4.1546e-07	TPST2
1.31154e-11	0.199832	0.208	0.084	4.39865e-07	ANXA2R
1.60137e-11	0.188172	0.403	0.213	5.37068e-07	FKBP2
1.71965e-11	0.207625	0.234	0.1	5.76735e-07	SKAP1
2.10947e-11	-0.58441	0.26	0.349	7.07473e-07	AC007952.4
2.63604e-11	0.181956	0.256	0.116	8.84074e-07	SLC38A1
2.6444e-11	0.163886	0.113	0.028	8.86878e-07	PMVK
2.72657e-11	0.177048	0.118	0.031	9.14438e-07	VEGFB
2.92382e-11	0.210603	0.289	0.141	9.8059e-07	TRAM1
3.00793e-11	0.174756	0.207	0.084	1.0088e-06	IFI16
3.64235e-11	0.179672	0.448	0.247	1.22157e-06	SELENOK
3.72462e-11	0.197108	0.326	0.163	1.24916e-06	CAPZB
4.29476e-11	0.186491	0.109	0.027	1.44038e-06	CAPN2
4.74871e-11	0.183564	0.361	0.188	1.59262e-06	RTN4
5.4122e-11	0.209525	0.721	0.489	1.81514e-06	PPDPF
5.93323e-11	0.169189	0.415	0.225	1.98989e-06	CKLF
6.05983e-11	0.157654	0.458	0.251	2.03235e-06	RABAC1
7.28714e-11	-0.47782	0.083	0.169	2.44396e-06	MMP25.AS1
7.28868e-11	0.196349	0.178	0.069	2.44448e-06	VAMP5
7.54972e-11	0.186262	0.376	0.195	2.53203e-06	HSPE1
7.89721e-11	-0.4065	0.517	0.56	2.64857e-06	CDC42SE1
8.07364e-11	0.180137	0.157	0.056	2.70774e-06	SMIM4
1.00453e-10	0.195049	0.18	0.072	3.369e-06	SSR1
1.05777e-10	0.171247	0.3	0.148	3.54754e-06	SORL1
1.38403e-10	0.217137	0.11	0.03	4.64176e-06	RGCC
1.47907e-10	0.179659	0.408	0.224	4.96051e-06	SNRPF
1.86051e-10	0.175422	0.288	0.141	6.23978e-06	P4HB
1.92164e-10	0.15521	0.213	0.093	6.4448e-06	CYFIP2
2.15897e-10	0.194989	0.646	0.413	7.24074e-06	EIF3E
2.29762e-10	-0.384772	0.506	0.528	7.70575e-06	VAMP8
2.76911e-10	-0.532595	0.306	0.376	9.28704e-06	HOPX
2.79791e-10	0.170208	0.31	0.158	9.38364e-06	SSB
3.28765e-10	-0.261353	0.894	0.839	1.10261e-05	EMP3
3.2896e-10	0.186356	0.139	0.048	1.10327e-05	RAB4A
3.41326e-10	0.157837	0.212	0.094	1.14474e-05	ATF7IP2
4.03533e-10	0.169421	0.142	0.049	1.35337e-05	IMPDH2
4.4568e-10	0.160862	0.92	0.784	1.49472e-05	RPL4
4.54607e-10	0.165094	0.107	0.03	1.52466e-05	STARD4
4.69484e-10	-0.235442	0.908	0.864	1.57455e-05	MYL12A
5.44697e-10	0.171019	0.12	0.037	1.82681e-05	PDLIM2
6.03313e-10	0.173891	0.157	0.061	2.02339e-05	PCSK7
6.43848e-10	-0.322713	0.792	0.734	2.15934e-05	ITM2B
6.47704e-10	0.177531	0.2	0.088	2.17227e-05	RHOH
7.51249e-10	-0.183931	0.977	0.953	2.51954e-05	ATP5F1E
8.05734e-10	0.168394	0.215	0.098	2.70227e-05	IRS2
9.02729e-10	0.187801	0.161	0.063	3.02757e-05	LMAN1
1.19759e-09	-0.35164	0.044	0.114	4.01648e-05	TRIM8
1.23814e-09	-0.329572	0.668	0.642	4.15248e-05	CDC42
1.26685e-09	0.192444	0.137	0.049	4.24876e-05	C19orf33
1.27002e-09	0.173841	0.273	0.137	4.2594e-05	CCDC107
1.35467e-09	0.162283	0.282	0.146	4.54329e-05	CYLD
1.62109e-09	-0.475427	0.172	0.255	5.4368e-05	APOBEC3G
1.77245e-09	0.167216	0.223	0.104	5.94443e-05	MANF
1.79505e-09	0.172731	0.125	0.042	6.02024e-05	ZBTB25
2.4373e-09	0.174036	0.117	0.038	8.17422e-05	SESN1
2.84385e-09	0.164645	0.14	0.052	9.5377e-05	NUDT4
3.30972e-09	0.162224	0.232	0.114	0.000111001	SEPT11
3.32037e-09	-0.433534	0.116	0.199	0.000111359	CLEC2D
3.44889e-09	0.187337	0.15	0.061	0.000115669	LPXN
3.47297e-09	0.184124	0.136	0.051	0.000116476	FAM200B
3.59743e-09	-0.506781	0.31	0.366	0.000120651	BST2
3.72932e-09	0.172294	0.164	0.068	0.000125074	GNG2
3.75052e-09	-0.434648	0.077	0.152	0.000125785	TRGC2
4.10061e-09	-0.425396	0.433	0.459	0.000137526	RAP1B
4.61019e-09	0.165877	0.172	0.074	0.000154617	RPS6KA5
4.65384e-09	0.168415	0.278	0.143	0.00015608	NDUFV2
4.99064e-09	0.153088	0.249	0.126	0.000167376	CANX
5.3178e-09	0.162427	0.2	0.093	0.000178348	NOP56
5.45712e-09	0.171531	0.243	0.122	0.000183021	AC026979.2
5.51787e-09	-0.373797	0.052	0.121	0.000185058	RUNX2
5.89876e-09	0.156072	0.123	0.043	0.000197833	CHST11
7.02082e-09	0.172134	0.118	0.041	0.000235464	TYMP
7.3492e-09	0.176788	0.235	0.116	0.000246477	TMED2
8.68275e-09	0.155898	0.958	0.857	0.000291202	MT.ND5
9.2901e-09	0.151514	0.165	0.07	0.000311571	NME2
9.62847e-09	0.155578	0.16	0.068	0.00032292	IVNS1ABP
1.65969e-08	-0.331202	0.042	0.105	0.000556628	ELK3
1.72425e-08	-0.492771	0.133	0.211	0.000578278	AL360012.1
1.73471e-08	0.160688	0.16	0.069	0.000581787	ARL2
1.78322e-08	-0.456989	0.296	0.355	0.000598055	CDKN2D
1.95941e-08	-0.289837	0.76	0.718	0.000657147	ZFP36L2
1.9926e-08	-0.399325	0.091	0.166	0.000668278	ITGA4
2.41932e-08	-0.367628	0.617	0.601	0.00081139	TSC22D3
2.7412e-08	0.154803	0.17	0.078	0.000919344	PIEZO1
3.2263e-08	0.155261	0.177	0.083	0.00108204	VCL
3.33169e-08	0.162597	0.814	0.616	0.00111738	NPM1
3.81427e-08	-0.364995	0.051	0.115	0.00127923	MBOAT7
4.18761e-08	0.166008	0.157	0.069	0.00140444	IER5
6.21639e-08	-0.457196	0.195	0.263	0.00208485	SUN2
6.24591e-08	-0.427618	0.142	0.218	0.00209475	GPR65
7.63174e-08	-0.296126	0.727	0.659	0.00255953	SRSF5
8.44638e-08	0.187861	0.746	0.564	0.00283275	RPL17
1.00406e-07	0.159278	0.15	0.067	0.00336741	A1BG
1.14804e-07	-0.380284	0.061	0.124	0.00385031	MXD1
1.19272e-07	-0.364545	0.075	0.141	0.00400014	UBE2Q2
1.25075e-07	-0.493795	0.173	0.242	0.00419477	TMEM107
1.52344e-07	0.170405	0.577	0.386	0.00510932	HSP90AB1
1.52449e-07	-0.30134	0.677	0.629	0.00511284	SON
1.69561e-07	-0.36922	0.081	0.147	0.00568675	EVA1B
1.91201e-07	-0.386136	0.149	0.221	0.00641249	VSIR
1.97567e-07	0.158601	0.116	0.046	0.006626	TP53INP1
2.13544e-07	-0.328214	0.058	0.12	0.00716184	PTPRE
2.1476e-07	0.174789	0.14	0.062	0.00720264	STAT1
2.98178e-07	-0.420191	0.223	0.286	0.0100003	SAMD3
3.01377e-07	-0.394763	0.084	0.15	0.0101076	OTUD5
3.13517e-07	-0.204961	0.907	0.86	0.0105147	DDX5
3.57424e-07	-0.426642	0.146	0.214	0.0119873	HERPUD1
3.87786e-07	-0.341959	0.092	0.159	0.0130056	MEF2A
4.66744e-07	-0.337117	0.072	0.136	0.0156537	CAPN12
4.78407e-07	-0.317905	0.588	0.553	0.0160448	TSPO
4.96443e-07	-0.302997	0.052	0.11	0.0166497	CXXC5
5.03054e-07	-0.457824	0.256	0.314	0.0168714	PPP1R2
5.78644e-07	-0.398932	0.176	0.244	0.0194066	ATP2B1.AS1
8.23431e-07	-0.366171	0.088	0.151	0.0276162	CHD9
1.05377e-06	-0.379937	0.068	0.126	0.0353413	MFGE8

## Sheet: res.0.2_0_vs_2 - ILC2 vs ILC1
Supplementary Table 1. Differentially expressed genes in ILC2 versus ILC1 (res. 0.2). Output of Seurat FindMarkers() function
p_val	avg_logFC	pct.1	pct.2	p_val_adj	gene
6.58096e-196	-1.90016	0.05	0.801	2.20712e-191	CD3D
1.47319e-180	-1.72747	0.035	0.728	4.94078e-176	CD3E
2.75227e-161	2.68604	0.984	0.116	9.23057e-157	KLRB1
2.38446e-145	-1.51562	0.014	0.564	7.99699e-141	CD3G
5.53712e-120	1.48601	0.982	0.465	1.85704e-115	S100A4
5.13036e-100	1.00956	0.992	0.751	1.72062e-95	IL32
2.25182e-98	-1.12857	0.012	0.408	7.55216e-94	CD27
2.15691e-86	1.29135	0.865	0.251	7.23385e-82	S100A11
2.59671e-85	-1.28442	0.124	0.607	8.70886e-81	FYB1
2.81734e-84	-1.11062	0.047	0.454	9.44881e-80	RGS10
7.82666e-80	1.0344	0.959	0.633	2.6249e-75	S100A6
1.64098e-76	1.31406	0.744	0.133	5.50351e-72	ITGB1
4.54079e-72	1.17881	0.814	0.257	1.52289e-67	ANXA1
3.7389e-69	-0.951343	0.005	0.277	1.25395e-64	GZMM
2.88929e-63	-0.776881	0.004	0.251	9.69011e-59	CD2
2.22298e-62	-1.12547	0.033	0.341	7.45542e-58	LYAR
6.3384e-61	-1.05152	0.1	0.477	2.12577e-56	RTKN2
1.00337e-59	-1.04483	0.113	0.491	3.36512e-55	LEF1
1.85505e-59	1.38107	0.632	0.118	6.22146e-55	NFKBIA
1.10178e-58	-0.910542	0.024	0.303	3.69516e-54	MAL
3.78035e-58	1.2658	0.615	0.101	1.26786e-53	GATA3
1.93383e-57	-0.372007	1	1	6.48569e-53	MALAT1
3.51725e-56	1.28719	0.507	0.017	1.17962e-51	MAF
7.13531e-50	0.951463	0.734	0.26	2.39304e-45	CRIP1
1.26251e-48	-0.926105	0.051	0.332	4.23419e-44	LINC00861
1.35494e-47	-0.334657	0.999	1	4.54419e-43	TMSB4X
2.15462e-47	-1.12002	0.077	0.373	7.22617e-43	TRGC2
3.18947e-47	1.04943	0.664	0.22	1.06969e-42	DUSP1
6.28147e-47	0.711764	0.894	0.532	2.10668e-42	EMP3
6.46168e-47	-0.884026	0.082	0.387	2.16712e-42	NUCB2
1.91443e-46	-0.590315	0.003	0.185	6.42062e-42	ACTN1
3.24575e-46	-0.293702	1	1	1.08856e-41	RPS12
7.12754e-46	-0.691233	0.018	0.237	2.39043e-41	CCR7
1.05303e-44	-0.897217	0.263	0.613	3.53166e-40	TCF7
2.3883e-44	0.807715	0.819	0.419	8.00987e-40	IFITM2
4.9016e-44	-0.319351	1	1	1.6439e-39	RPS3A
6.17945e-44	0.738047	0.865	0.517	2.07246e-39	FXYD5
1.65729e-43	0.750403	0.855	0.468	5.55822e-39	S100A10
1.78009e-42	-0.651031	0.018	0.225	5.97006e-38	OXNAD1
5.72118e-41	-1.22439	0.006	0.179	1.91877e-36	CCL5
1.15018e-40	-0.623304	0.894	0.968	3.85748e-36	RPS26
1.32233e-40	-0.710218	0.007	0.182	4.43484e-36	LINC01871
3.04665e-40	0.759871	0.829	0.46	1.02179e-35	VIM
7.81745e-40	-0.657402	0.027	0.243	2.62182e-35	CAMK4
1.07295e-39	-0.632354	0.002	0.156	3.59845e-35	LINC02446
5.99874e-39	1.00013	0.451	0.052	2.01186e-34	LMO4
1.70024e-38	-0.793905	0.484	0.78	5.70226e-34	TRDC
9.23425e-36	0.596099	0.958	0.792	3.09698e-31	MT.ND5
1.00388e-35	0.832928	0.635	0.246	3.36682e-31	DDIT4
6.12718e-35	-0.276574	1	1	2.05493e-30	RPS21
6.27073e-35	0.918799	0.447	0.081	2.10308e-30	TIMP1
1.54518e-34	-0.751327	0.261	0.572	5.18224e-30	ISG20
3.39304e-32	-0.667557	0.072	0.306	1.13796e-27	TXK
6.41433e-32	0.786714	0.529	0.162	2.15124e-27	AHNAK
6.72087e-32	-0.706917	0.05	0.263	2.25404e-27	AIF1
7.21103e-32	-0.200242	1	1	2.41844e-27	RPL30
1.67498e-31	0.677685	0.7	0.355	5.61753e-27	SEC61B
1.70873e-31	0.379292	0.986	0.928	5.73075e-27	EIF1
5.4229e-31	0.165478	1	1	1.81873e-26	RPL41
1.49623e-30	0.847161	0.304	0.003	5.01807e-26	TNFRSF18
3.27194e-30	0.642674	0.677	0.303	1.09734e-25	CLIC1
3.50856e-30	0.300885	0.999	0.991	1.1767e-25	RPL15
3.82552e-30	0.826912	0.399	0.064	1.283e-25	ARL4A
6.09891e-30	-0.26849	0.999	1	2.04545e-25	RPS13
1.88147e-29	0.586609	0.799	0.488	6.31006e-25	SSR4
2.16983e-29	0.453525	0.968	0.858	7.27718e-25	FTH1
3.89385e-29	0.794819	0.43	0.095	1.30592e-24	KLRG1
7.71019e-29	-0.54916	0.026	0.194	2.58584e-24	LBH
1.60173e-28	-0.722066	0.382	0.645	5.37189e-24	NOSIP
4.00639e-28	0.866022	0.561	0.234	1.34366e-23	FOS
4.53305e-28	-0.722561	0.109	0.347	1.5203e-23	HSPB1
4.95489e-28	0.259727	1	1	1.66177e-23	RPL37A
7.17977e-28	0.793853	0.287	0.006	2.40795e-23	PTGDR2
8.05977e-28	0.789561	0.559	0.234	2.70309e-23	CD69
1.1036e-27	0.434381	0.957	0.841	3.70125e-23	RPLP0
3.05804e-27	-0.53513	0.02	0.171	1.02561e-22	GPR171
6.51899e-27	0.771471	0.465	0.136	2.18634e-22	PLP2
8.82331e-27	-0.767035	0.051	0.24	2.95916e-22	SMC4
1.14656e-26	0.319686	0.996	0.977	3.84535e-22	RPL27A
1.937e-26	-0.283076	0.996	0.997	6.4963e-22	RPS10
3.04329e-26	-0.705758	0.293	0.546	1.02066e-21	ATM
8.90774e-26	0.689124	0.39	0.084	2.98748e-21	ERN1
1.00085e-25	0.659085	0.471	0.142	3.35666e-21	GLRX
3.20881e-25	-0.595007	0.049	0.228	1.07617e-20	IKZF2
4.60772e-25	0.263774	1	0.997	1.54534e-20	RPL8
5.21378e-25	-0.410854	0.909	0.968	1.7486e-20	RPL36A
5.89954e-25	0.775656	0.285	0.02	1.97859e-20	FXYD1
6.10129e-25	0.845027	0.258	0.003	2.04625e-20	HPGDS
6.12529e-25	0.757969	0.347	0.061	2.0543e-20	TNFSF10
1.56221e-24	-0.384625	0.004	0.11	5.23934e-20	CXCR3
2.8766e-24	-0.724338	0.187	0.428	9.64753e-20	TRAC
3.42175e-24	1.01328	0.323	0.049	1.14759e-19	LGALS1
5.38286e-24	0.653947	0.485	0.162	1.8053e-19	CD63
9.72711e-24	-0.718748	0.005	0.11	3.26228e-19	GZMK
1.09087e-23	0.696078	0.306	0.035	3.65856e-19	HOPX
1.45306e-23	0.660385	0.256	0.009	4.87328e-19	FAM129A
1.67393e-23	-0.6441	0.071	0.26	5.61404e-19	LITAF
2.26714e-23	0.692793	0.354	0.072	7.60354e-19	PTGER2
4.40241e-23	-0.174085	1	1	1.47648e-18	RPS15A
1.23756e-22	-0.493699	0.686	0.832	4.15055e-18	HCST
1.32691e-22	0.567885	0.695	0.382	4.45018e-18	PPIB
2.79597e-22	0.549179	0.626	0.306	9.37712e-18	FAM107B
5.39968e-22	0.408369	0.941	0.772	1.81094e-17	SH3BGRL3
7.81605e-22	-0.589879	0.089	0.283	2.62135e-17	MCUB
9.36683e-22	-0.608702	0.055	0.223	3.14145e-17	DUSP2
4.49888e-21	-0.649207	0.204	0.431	1.50883e-16	BCL11B
5.31919e-21	0.733196	0.392	0.118	1.78395e-16	TNFAIP3
1.19555e-20	0.660767	0.222	0.006	4.00963e-16	IL2RA
1.45173e-20	-0.283094	0.999	1	4.86882e-16	TMSB10
1.46441e-20	-0.55855	0.075	0.249	4.91135e-16	PITPNC1
1.70474e-20	-0.510602	0.065	0.234	5.71737e-16	MAML2
1.87878e-20	-0.470033	0.05	0.208	6.30104e-16	PRKCH
2.37099e-20	0.561942	0.624	0.338	7.95182e-16	IER2
3.57931e-20	-0.401879	0.018	0.136	1.20043e-15	PCED1B
3.64836e-20	0.719791	0.451	0.176	1.22359e-15	AC245014.3
5.01536e-20	0.616938	0.345	0.087	1.68205e-15	IL10RA
5.16947e-20	0.21339	0.999	1	1.73374e-15	RPS2
1.16353e-19	0.634642	0.233	0.017	3.90224e-15	HPGD
2.33845e-19	-0.542538	0.098	0.28	7.84269e-15	FCMR
2.8362e-19	-0.350678	0.012	0.116	9.51204e-15	ARMH1
3.02229e-19	0.557713	0.556	0.266	1.01361e-14	PDCD4
3.19322e-19	0.594331	0.255	0.032	1.07094e-14	ACTN4
3.70251e-19	0.597889	0.358	0.098	1.24175e-14	RORA
4.53433e-19	0.650443	0.224	0.014	1.52072e-14	CAPG
5.62124e-19	-0.164568	1	1	1.88525e-14	RPS23
6.12008e-19	0.576681	0.403	0.136	2.05255e-14	FKBP2
8.95398e-19	-0.545791	0.116	0.303	3.00299e-14	CLEC2D
1.63366e-18	0.289098	0.991	0.971	5.47896e-14	RPL13A
1.90511e-18	0.56113	0.361	0.104	6.38936e-14	PPP1R14B
3.60331e-18	0.629537	0.208	0.012	1.20848e-13	TNFRSF4
4.9982e-18	0.559381	0.201	0.009	1.6763e-13	TMEM273
5.98764e-18	0.572627	0.22	0.017	2.00814e-13	GLIPR1
8.09792e-18	0.568094	0.424	0.162	2.71588e-13	CAST
1.19515e-17	-0.48954	0.027	0.145	4.0083e-13	LDLRAP1
1.2377e-17	0.543614	0.444	0.185	4.15099e-13	LDHA
1.48133e-17	-0.501772	0.125	0.312	4.96807e-13	DGKA
1.54538e-17	-0.498761	0.048	0.188	5.18288e-13	TRG.AS1
1.61006e-17	0.607001	0.209	0.014	5.39982e-13	CYTOR
2.32454e-17	0.611004	0.516	0.251	7.79604e-13	KLF6
2.93762e-17	0.565164	0.274	0.055	9.85218e-13	ANXA5
3.17859e-17	-0.415278	0.027	0.145	1.06603e-12	CD79A
4.35692e-17	0.521673	0.178	0	1.46122e-12	LINC01229
5.13263e-17	0.609733	0.433	0.182	1.72138e-12	ZFP36
5.81067e-17	0.347635	0.95	0.861	1.94878e-12	H3F3B
6.24602e-17	0.461227	0.685	0.422	2.09479e-12	JUND
7.06023e-17	-0.565241	0.119	0.295	2.36786e-12	ARID5B
8.01891e-17	-0.169961	1	1	2.68938e-12	RPS3
1.19673e-16	0.201294	0.999	0.991	4.01361e-12	RPL35
1.54955e-16	0.536211	0.23	0.032	5.19687e-12	PRNP
1.78332e-16	-0.383459	0.022	0.127	5.98091e-12	COTL1
1.82602e-16	-0.850094	0.367	0.529	6.1241e-12	TRBC2
2.40258e-16	0.223136	0.997	1	8.05778e-12	MT.CO1
2.61515e-16	0.518029	0.209	0.02	8.77068e-12	FXYD7
2.71326e-16	0.539909	0.247	0.043	9.09974e-12	PHTF2
3.16778e-16	0.518579	0.185	0.009	1.06241e-11	CD200R1
3.97867e-16	0.358173	0.994	0.974	1.33437e-11	MT.ND1
4.33375e-16	-0.458918	0.052	0.185	1.45345e-11	MHENCR
5.2882e-16	-0.517245	0.099	0.263	1.77356e-11	STK17A
5.45126e-16	-0.371328	0.017	0.113	1.82824e-11	SH2D1A
5.57676e-16	0.532737	0.378	0.142	1.87033e-11	GPR183
6.49993e-16	-0.175582	0.999	1	2.17995e-11	RPL9
7.09668e-16	0.259435	0.982	0.934	2.38008e-11	HLA.A
8.12399e-16	-0.493215	0.242	0.436	2.72462e-11	LCK
9.93467e-16	-0.168006	1	1	3.33189e-11	RPS27A
1.32898e-15	-0.342923	0.022	0.124	4.45714e-11	TNFSF8
3.39164e-15	0.533807	0.732	0.526	1.13749e-10	NEAT1
3.66234e-15	0.335843	0.907	0.757	1.22828e-10	RPL36AL
3.92454e-15	0.506413	0.533	0.295	1.31621e-10	LY6E
4.35196e-15	-0.430598	0.043	0.165	1.45956e-10	ZNF101
5.32698e-15	0.333972	0.918	0.783	1.78656e-10	IL7R
7.21989e-15	0.511909	0.341	0.121	2.42141e-10	SEC11C
1.15778e-14	0.517213	0.294	0.09	3.88298e-10	NPDC1
3.34443e-14	-0.493866	0.2	0.376	1.12165e-09	RHOH
3.55953e-14	0.469623	0.164	0.009	1.1938e-09	LAT2
3.78038e-14	-0.554918	0.133	0.292	1.26786e-09	RBL2
5.69301e-14	0.467431	0.448	0.208	1.90932e-09	SELENOK
8.00097e-14	-0.429532	0.551	0.682	2.68336e-09	C12orf57
9.61152e-14	0.578459	0.412	0.194	3.22351e-09	IRF1
1.01064e-13	0.459446	0.177	0.017	3.38949e-09	VCL
1.06506e-13	-0.459637	0.2	0.379	3.57199e-09	RCAN3
1.51518e-13	0.447312	0.232	0.049	5.08161e-09	SEPT11
1.99927e-13	0.530303	0.145	0.003	6.70516e-09	PKIB
2.80602e-13	0.449209	0.272	0.078	9.41084e-09	IQGAP2
2.82672e-13	0.42732	0.149	0.006	9.48026e-09	TSPAN2
3.08994e-13	0.43465	0.215	0.043	1.0363e-08	IRS2
3.7279e-13	-0.383833	0.504	0.685	1.25026e-08	HNRNPH1
4.20878e-13	0.374079	0.726	0.503	1.41154e-08	CD48
4.23232e-13	-0.447078	0.063	0.188	1.41943e-08	PDE3B
4.67306e-13	-0.458893	0.107	0.249	1.56725e-08	MT1X
5.41576e-13	0.412498	0.135	0	1.81634e-08	SCART1
8.44937e-13	-0.502705	0.164	0.324	2.83375e-08	EPB41
8.52302e-13	0.38756	0.629	0.402	2.85845e-08	POLR2L
1.06344e-12	0.447231	0.218	0.049	3.56655e-08	CFAP36
1.22968e-12	0.455771	0.483	0.26	4.12409e-08	DYNLL1
1.52282e-12	0.379883	0.734	0.514	5.10725e-08	TMEM258
1.61506e-12	-0.447422	0.059	0.176	5.41658e-08	RPIA
1.95054e-12	0.421922	0.567	0.347	6.54172e-08	CTSW
1.98783e-12	0.436543	0.546	0.315	6.6668e-08	TAGLN2
2.46843e-12	0.392551	0.163	0.017	8.27861e-08	DPP4
2.69412e-12	0.381109	0.588	0.35	9.03554e-08	TSPO
2.82205e-12	-0.394118	0.619	0.731	9.46461e-08	SARAF
2.83765e-12	0.227292	0.966	0.908	9.5169e-08	SERF2
2.88057e-12	-0.522629	0.425	0.564	9.66084e-08	PPP2R5C
3.08557e-12	0.373781	0.98	0.942	1.03484e-07	MT.ND2
3.1535e-12	-0.42156	0.076	0.202	1.05762e-07	CHMP7
3.24883e-12	0.218014	0.996	0.997	1.08959e-07	MT.ND4
3.3595e-12	0.340465	0.539	0.309	1.12671e-07	ICAM3
3.46467e-12	0.443282	0.415	0.205	1.16198e-07	CKLF
3.5006e-12	0.420436	0.296	0.107	1.17403e-07	MYDGF
3.55769e-12	0.452158	0.132	0.003	1.19318e-07	GATA3.AS1
4.06748e-12	0.434248	0.157	0.017	1.36415e-07	IER5
4.08159e-12	0.39367	0.132	0.003	1.36888e-07	ADAM19
4.30945e-12	0.413862	0.142	0.009	1.4453e-07	RGS18
6.09623e-12	-0.356116	0.575	0.708	2.04456e-07	LIMD2
6.99859e-12	-0.367344	0.657	0.763	2.34719e-07	PTPRC
7.72016e-12	-0.344544	0.036	0.133	2.58919e-07	MAN2A1
8.99494e-12	-0.487282	0.263	0.425	3.01672e-07	FOXP1
1.10976e-11	0.393669	0.214	0.052	3.72191e-07	PTGER4
1.16256e-11	0.323382	0.84	0.668	3.899e-07	CALM1
1.21937e-11	0.341649	0.639	0.434	4.08953e-07	SEC61G
1.23275e-11	0.407151	0.193	0.04	4.13441e-07	ANKRD28
1.26648e-11	0.414094	0.343	0.147	4.24753e-07	DHRS7
1.37706e-11	0.363051	0.805	0.627	4.61839e-07	MT.ND4L
1.54145e-11	0.406747	0.137	0.009	5.16973e-07	C19orf33
1.59132e-11	0.389902	0.148	0.014	5.33697e-07	FOSL2
1.63278e-11	-0.361423	0.062	0.176	5.47601e-07	NLRC5
1.74847e-11	0.414811	0.475	0.257	5.86403e-07	SPCS2
1.79995e-11	0.425536	0.273	0.092	6.03666e-07	CCDC107
2.45659e-11	-0.315466	0.021	0.101	8.2389e-07	ID3
2.98611e-11	0.345888	0.66	0.422	1.00148e-06	SSR2
3.19146e-11	0.411069	0.624	0.422	1.07035e-06	HIST1H4C
3.68262e-11	-0.503813	0.241	0.399	1.23508e-06	GABPB1.AS1
4.07527e-11	-0.334057	0.055	0.165	1.36676e-06	IKZF3
4.08758e-11	0.47674	0.115	0	1.37089e-06	GAP43
4.12007e-11	0.371079	0.12	0.003	1.38179e-06	MBOAT2
4.69577e-11	-0.265488	0.03	0.118	1.57487e-06	SLC7A6
5.0471e-11	0.369924	0.12	0.003	1.6927e-06	CYSLTR1
5.91773e-11	-0.368924	0.026	0.107	1.98469e-06	GALNT2
6.43568e-11	0.382768	0.334	0.145	2.1584e-06	FLNA
6.76732e-11	0.439193	0.197	0.049	2.26963e-06	ANXA2
6.79102e-11	0.40324	0.288	0.113	2.27757e-06	P4HB
8.53484e-11	-0.406551	0.142	0.289	2.86241e-06	MAP3K1
8.83682e-11	0.433465	0.427	0.24	2.96369e-06	TESPA1
9.48988e-11	-0.27304	0.023	0.101	3.18272e-06	LY9
1.02905e-10	0.404587	0.273	0.098	3.45121e-06	SELENOS
1.1698e-10	-0.290255	0.038	0.13	3.92327e-06	NBPF19
1.20461e-10	0.384344	0.212	0.058	4.04001e-06	INPP4B
1.24993e-10	0.438676	0.164	0.032	4.19203e-06	CHRM3.AS2
1.26606e-10	0.407941	0.148	0.02	4.2461e-06	CD40LG
1.3217e-10	0.167335	0.997	1	4.43271e-06	MT.CO3
1.3349e-10	-0.240063	0.746	0.867	4.47697e-06	RPL17
1.33515e-10	-0.36789	0.113	0.246	4.47782e-06	SERINC5
1.39327e-10	0.176556	0.998	0.974	4.67275e-06	RPS11
1.41645e-10	0.386586	0.259	0.09	4.75048e-06	TNFRSF25
1.73165e-10	-0.374829	0.045	0.142	5.80761e-06	EDEM1
1.9472e-10	-0.346763	0.073	0.185	6.53052e-06	ITPKB
2.45069e-10	0.375423	0.218	0.066	8.21911e-06	NFKB1
2.87107e-10	0.327541	0.129	0.012	9.62898e-06	BHLHE40
3.40572e-10	0.197901	0.98	0.934	1.14221e-05	HLA.C
3.71167e-10	0.376961	0.133	0.014	1.24482e-05	RGS1
3.76816e-10	0.362718	0.259	0.095	1.26376e-05	PDIA6
3.8088e-10	0.393069	0.278	0.113	1.2774e-05	CDK2AP2
4.93925e-10	-0.458103	0.291	0.422	1.65652e-05	SEPT6
5.35451e-10	0.234401	0.907	0.743	1.7958e-05	MYL6
6.44057e-10	0.343344	0.102	0	2.16004e-05	ZG16B
7.2778e-10	-0.265416	0.819	0.867	2.44083e-05	PABPC1
8.57155e-10	0.284598	0.113	0.006	2.87473e-05	METRNL
1.08261e-09	0.383843	0.305	0.136	3.63086e-05	CARD16
1.096e-09	0.160783	0.997	0.991	3.67578e-05	HLA.B
1.21063e-09	0.350969	0.172	0.04	4.0602e-05	SOS1
1.27527e-09	-0.321388	0.052	0.147	4.277e-05	SFI1
1.37467e-09	0.315981	0.122	0.012	4.61036e-05	FRY
1.53148e-09	-0.376557	0.12	0.243	5.13629e-05	PDE7A
1.66861e-09	0.320018	0.108	0.006	5.59617e-05	IL18R1
1.70193e-09	0.338085	0.104	0.003	5.70792e-05	ZP1
1.7587e-09	-0.378683	0.575	0.682	5.89833e-05	CORO1A
1.77759e-09	0.387291	0.185	0.052	5.9617e-05	PPP3CA
1.95267e-09	-0.23886	0.877	0.925	6.54887e-05	BTG1
2.90868e-09	0.31869	0.506	0.303	9.75513e-05	VAMP8
3.0479e-09	0.357676	0.271	0.113	0.000102221	SSR3
3.24728e-09	0.347883	0.106	0.006	0.000108907	AK5
3.68737e-09	0.380181	0.193	0.058	0.000123667	PRKX
4.20703e-09	0.34616	0.223	0.078	0.000141095	MYO1F
4.30643e-09	-0.356736	0.085	0.194	0.000144429	STK38
5.22376e-09	0.326009	0.164	0.04	0.000175194	STAT4
5.4948e-09	-0.396356	0.142	0.266	0.000184285	RBM6
7.61259e-09	-0.329974	0.06	0.153	0.000255311	SUSD3
8.42948e-09	0.303564	0.117	0.014	0.000282708	REEP3
9.22358e-09	-0.328683	0.07	0.171	0.00030934	RASA2
1.02144e-08	0.321649	0.157	0.038	0.000342569	CD226
1.15542e-08	0.211065	0.894	0.775	0.000387506	HINT1
1.23584e-08	-0.386256	0.269	0.396	0.000414476	C6orf48
1.73508e-08	-0.364969	0.091	0.197	0.000581913	ITGA4
1.74414e-08	-0.306601	0.052	0.139	0.000584949	DENND2D
1.86502e-08	-0.330455	0.108	0.223	0.000625489	LRRC75A
2.10213e-08	0.278484	0.102	0.009	0.000705011	GRASP
2.12587e-08	0.350011	0.39	0.211	0.000712976	FIS1
2.20629e-08	0.316191	0.557	0.367	0.000739947	PCBP1
2.29899e-08	0.353588	0.142	0.032	0.000771035	CRIP2
2.42152e-08	0.323088	0.147	0.035	0.000812129	PDE4D
2.46539e-08	-0.347542	0.075	0.173	0.000826843	STMN1
2.58997e-08	0.317945	0.112	0.014	0.000868623	PLA2G16
2.96607e-08	0.371502	0.276	0.13	0.000994762	FOSB
3.3613e-08	0.242186	0.816	0.679	0.00112731	CYBA
3.50763e-08	0.332484	0.195	0.066	0.00117639	PLEKHO1
3.60866e-08	0.28945	0.275	0.127	0.00121027	MAP2K2
3.87253e-08	0.305518	0.194	0.066	0.00129877	TUBB4B
4.91678e-08	0.299567	0.513	0.318	0.00164899	TPM3
4.94115e-08	-0.285035	0.094	0.202	0.00165716	MTERF4
5.3301e-08	-0.334482	0.156	0.275	0.00178761	SEMA4D
5.42615e-08	-0.348041	0.061	0.15	0.00181982	RFLNB
5.70694e-08	0.336392	0.249	0.11	0.00191399	CANX
6.1548e-08	0.375119	0.257	0.113	0.0020642	BIRC3
6.22382e-08	0.314538	0.234	0.095	0.00208735	MDFIC
7.41631e-08	0.322954	0.13	0.029	0.00248728	CCDC71L
8.64029e-08	-0.330375	0.094	0.194	0.00289778	DNAJB1
9.6222e-08	-0.340757	0.172	0.292	0.00322709	PIK3IP1
1.06869e-07	-0.346037	0.405	0.523	0.00358416	GYPC
1.08266e-07	0.31526	0.17	0.055	0.00363103	PIEZO1
1.14098e-07	0.31029	0.155	0.043	0.00382662	SLCO3A1
1.17969e-07	-0.351849	0.512	0.618	0.00395643	RIPOR2
1.26513e-07	0.289002	0.373	0.205	0.00424298	SEC11A
1.28455e-07	0.257808	0.779	0.633	0.00430812	NOP53
1.47091e-07	0.215694	0.854	0.731	0.00493314	OST4
1.50758e-07	-0.280797	0.052	0.133	0.00505613	LINC01089
1.61453e-07	0.294583	0.186	0.066	0.00541482	TMX4
1.71181e-07	0.302465	0.234	0.104	0.00574108	SMAP1
1.72274e-07	-0.409174	0.269	0.384	0.00577772	LAT
1.96704e-07	-0.237149	0.826	0.876	0.00659706	COX4I1
2.34813e-07	0.264982	0.388	0.22	0.00787515	SRI
2.45555e-07	0.271226	0.308	0.156	0.00823543	PLCG2
2.49169e-07	0.314326	0.403	0.249	0.00835664	LCP1
2.62606e-07	0.301799	0.245	0.116	0.00880727	HSPA5
2.71454e-07	0.299252	0.235	0.104	0.00910403	TMED2
2.74394e-07	0.300173	0.245	0.113	0.00920263	CFAP97
2.76623e-07	-0.331331	0.472	0.592	0.00927738	GIMAP7
2.7986e-07	0.273745	0.361	0.199	0.00938596	RTN4
2.82556e-07	0.269391	0.12	0.026	0.00947637	ARHGAP5
3.08873e-07	-0.340211	0.13	0.234	0.010359	KIF2A
3.10875e-07	0.274347	0.636	0.474	0.0104261	ARPC1B
3.25749e-07	0.256753	0.305	0.156	0.010925	RPS6KA3
3.27332e-07	0.316299	0.437	0.277	0.0109781	ARL6IP5
3.42922e-07	0.254278	0.377	0.217	0.0115009	SNRPB2
3.69748e-07	0.322257	0.617	0.457	0.0124006	TSC22D3
3.70108e-07	0.279862	0.266	0.13	0.0124127	TKT
3.77836e-07	-0.298173	0.055	0.136	0.0126719	RASSF3
4.59037e-07	0.257224	0.103	0.017	0.0153952	RAB11FIP1
4.71308e-07	0.287008	0.252	0.118	0.0158067	PBXIP1
5.23585e-07	0.268856	0.117	0.026	0.01756	SESN1
5.46817e-07	-0.273822	0.04	0.11	0.0183391	IPCEF1
5.66435e-07	0.295608	0.251	0.116	0.0189971	HIST1H1E
5.70917e-07	0.220429	0.8	0.653	0.0191474	UBB
5.7472e-07	0.285528	0.116	0.026	0.019275	TP53INP1
6.06857e-07	-0.334566	0.167	0.272	0.0203528	POLR2J3.1
6.11731e-07	0.345423	0.391	0.237	0.0205162	MTRNR2L8
6.37091e-07	-0.340209	0.066	0.147	0.0213667	SFXN1
6.59763e-07	-0.373942	0.213	0.324	0.0221271	PRMT2
6.63532e-07	-0.215823	0.734	0.777	0.0222535	ARHGDIB
6.90141e-07	-0.310152	0.427	0.54	0.023146	SNHG25
7.47942e-07	0.276747	0.211	0.09	0.0250845	REEP5
8.54763e-07	0.286427	0.361	0.211	0.0286671	TUBA1B
8.7649e-07	0.208319	0.487	0.318	0.0293957	RHOA
9.35552e-07	0.245651	0.395	0.234	0.0313766	TCF25
9.88808e-07	0.281286	0.283	0.145	0.0331626	PAK2
1.01015e-06	-0.255849	0.055	0.13	0.0338784	CASK
1.01231e-06	0.289827	0.392	0.237	0.0339509	DDX21
1.04347e-06	-0.291237	0.069	0.15	0.0349958	CRLF3
1.0861e-06	0.269756	0.154	0.052	0.0364257	TMEM173
1.24696e-06	0.283738	0.261	0.13	0.0418206	RPN2
1.27142e-06	-0.371369	0.078	0.162	0.042641	PPM1M
1.30028e-06	0.220432	0.109	0.023	0.0436088	CFL2
1.35018e-06	-0.177362	0.951	0.96	0.0452823	RPL23
1.393e-06	0.285845	0.209	0.092	0.0467183	GLIPR2
1.42406e-06	0.227259	0.339	0.188	0.0477601	LSM4
1.44967e-06	-0.233996	0.037	0.101	0.048619	NIPAL3
1.48739e-06	-0.239474	0.044	0.113	0.0498839	CRTC3

## Sheet: res.0.2_1_vs_2 - ILCP vs ILC1
Supplementary Table 1. Differentially expressed genes in ILCP versus ILC1 (res. 0.2). Output of Seurat FindMarkers() function
p_val	avg_logFC	pct.1	pct.2	p_val_adj	gene
1.64211e-171	-1.97548	0.012	0.801	5.5073e-167	CD3D
1.1505e-143	-1.747	0.027	0.728	3.85853e-139	CD3E
7.36765e-120	-1.57394	0	0.564	2.47096e-115	CD3G
1.59132e-94	2.04085	0.74	0.017	5.33696e-90	TYROBP
1.94676e-90	-1.31014	0.016	0.491	6.52906e-86	LEF1
2.32158e-87	2.01158	0.776	0.116	7.7861e-83	KLRB1
9.60477e-87	-1.25707	0.002	0.431	3.22125e-82	BCL11B
1.87216e-85	1.50834	0.863	0.419	6.27887e-81	IFITM2
4.76889e-84	2.04043	0.67	0.012	1.59939e-79	TNFRSF4
1.63982e-83	1.80378	0.723	0.078	5.49962e-79	FCER1G
2.72264e-79	-0.490959	1	1	9.13119e-75	RPS12
4.10758e-79	-1.15783	0.005	0.408	1.3776e-74	CD27
1.33065e-77	1.31178	0.869	0.517	4.46274e-73	FXYD5
3.45194e-75	-0.623617	0.969	0.997	1.15771e-70	RPL12
3.83453e-74	1.18932	0.923	0.465	1.28602e-69	S100A4
5.29367e-74	-0.520681	0.999	1	1.77539e-69	RPS21
5.84033e-72	1.8983	0.598	0.003	1.95873e-67	TNFRSF18
4.34396e-70	-0.405433	0.999	1	1.45688e-65	RPL32
2.95815e-66	-1.11692	0.049	0.477	9.92104e-62	RTKN2
5.12279e-66	-0.522549	0.998	1	1.71808e-61	RPS8
7.56452e-66	-1.05702	0.041	0.454	2.53699e-61	RGS10
2.58842e-63	1.59459	0.607	0.081	8.68104e-59	TIMP1
7.10064e-60	1.51998	0.703	0.246	2.38141e-55	DDIT4
7.24175e-60	1.34265	0.744	0.347	2.42874e-55	CTSW
8.29688e-60	-0.413399	1	1	2.78261e-55	RPS18
2.26312e-58	1.28145	0.729	0.251	7.59004e-54	S100A11
1.90185e-56	-0.423178	0.996	1	6.37844e-52	RPL18A
2.00701e-55	-0.453185	0.993	1	6.7311e-51	RPS13
1.11293e-53	1.74388	0.588	0.118	3.73256e-49	NFKBIA
9.75749e-53	-1.13569	0.025	0.341	3.27247e-48	LYAR
2.16378e-52	-0.95386	0.004	0.277	7.25689e-48	GZMM
4.74221e-52	0.973117	0.839	0.532	1.59044e-47	EMP3
5.61543e-52	1.116	0.727	0.303	1.8833e-47	CLIC1
1.03855e-51	-1.07094	0.137	0.564	3.4831e-47	PPP2R5C
4.12451e-51	-0.73264	0.698	0.968	1.38328e-46	RPL36A
5.75846e-51	-0.398481	0.998	1	1.93127e-46	RPS3A
9.53962e-51	-0.430225	0.991	1	3.1994e-46	RPS4X
6.26852e-50	1.32488	0.603	0.162	2.10234e-45	CD63
2.04512e-47	-0.44383	0.984	1	6.85893e-43	RPS6
1.01569e-46	-0.959403	0.174	0.607	3.40642e-42	FYB1
1.11143e-46	1.00325	0.806	0.564	3.72751e-42	CD7
1.73819e-46	-0.307828	1	1	5.82955e-42	RPL30
2.93528e-46	1.46836	0.459	0.023	9.84433e-42	RRBP1
2.12826e-44	-0.851936	0.023	0.303	7.13776e-40	MAL
7.36105e-44	-0.828494	0.011	0.263	2.46875e-39	AIF1
8.14432e-44	1.14873	0.692	0.338	2.73144e-39	IER2
3.28393e-43	-0.320936	1	1	1.10136e-38	RPL39
4.55929e-42	-0.712213	0.007	0.243	1.52909e-37	CAMK4
9.40234e-42	0.708377	0.913	0.861	3.15336e-37	H3F3B
2.27254e-41	1.31205	0.548	0.133	7.62166e-37	ITGB1
1.06251e-40	-0.716388	0.011	0.249	3.56345e-36	PITPNC1
1.27964e-39	-0.272383	1	1	4.29165e-35	RPL10
3.12909e-39	-0.638091	0.012	0.246	1.04943e-34	SERINC5
5.15041e-38	-0.319898	0.999	1	1.72734e-33	RPL35A
3.13036e-36	0.814075	0.818	0.633	1.04986e-31	S100A6
4.4183e-36	-0.328775	0.994	1	1.48181e-31	RPL9
1.11629e-34	-0.641575	0.014	0.225	3.74382e-30	OXNAD1
2.93421e-34	1.30941	0.366	0.02	9.84077e-30	CST3
3.17599e-34	0.934467	0.679	0.422	1.06516e-29	JUND
1.54978e-33	-0.389687	0.957	0.994	5.19765e-29	RPL22
2.3768e-33	-0.246234	1	1	7.97132e-29	RPL34
2.80811e-33	-0.673207	0.025	0.249	9.41784e-29	RASGRP1
4.88746e-33	-0.740917	0.004	0.182	1.63915e-28	LINC01871
4.95203e-33	1.29226	0.511	0.176	1.66081e-28	AC245014.3
7.2744e-33	-0.592377	0.004	0.182	2.43969e-28	TRABD2A
1.27213e-32	1.22867	0.376	0.035	4.26648e-28	HOPX
1.37334e-32	1.57313	0.331	0.006	4.60591e-28	XCL1
1.87192e-32	-0.552078	0.807	0.968	6.27805e-28	RPS26
4.69884e-32	0.827049	0.744	0.468	1.5759e-27	S100A10
5.88518e-32	-0.720667	0.295	0.682	1.97377e-27	CORO1A
1.06899e-31	1.4964	0.326	0.006	3.58519e-27	XCL2
5.13148e-31	0.587834	0.969	0.942	1.721e-26	MT.ND2
5.30452e-31	-0.340025	0.989	1	1.77903e-26	RPS16
6.10089e-31	-1.2593	0.006	0.179	2.04612e-26	CCL5
6.31964e-31	1.32856	0.54	0.234	2.11948e-26	FOS
6.48647e-31	-0.733828	0.073	0.347	2.17543e-26	HSPB1
7.56438e-31	-0.350733	0.97	0.997	2.53694e-26	RPS10
1.07584e-30	-0.505168	0.778	0.96	3.60814e-26	RPL23
1.41524e-30	-0.633316	0.022	0.228	4.74644e-26	IKZF2
2.4942e-30	-0.569335	0.009	0.185	8.36506e-26	ACTN1
3.30785e-30	-0.671397	0.088	0.376	1.10939e-25	RHOH
5.69343e-30	-0.380102	0.983	1	1.90946e-25	TMSB10
6.34249e-30	0.493193	0.989	0.974	2.12714e-25	MT.ND1
1.79496e-29	1.13236	0.57	0.257	6.01995e-25	ANXA1
2.78999e-29	-0.22047	1	1	9.35708e-25	RPS28
4.19901e-29	1.27688	0.363	0.049	1.40826e-24	LGALS1
1.04655e-28	0.471143	0.96	0.928	3.50993e-24	EIF1
1.04762e-28	-0.240917	1	1	3.51351e-24	RPL11
1.17653e-28	0.928936	0.509	0.205	3.94584e-24	SEC11A
1.2316e-28	-0.636739	0.122	0.436	4.13053e-24	LCK
1.29081e-28	-0.335985	0.978	0.991	4.32911e-24	RPL10A
1.41523e-28	-0.697972	0.098	0.384	4.74641e-24	LAT
1.88904e-28	-0.537731	0.014	0.194	6.33547e-24	LBH
1.95143e-28	-0.281904	0.996	1	6.54471e-24	RPS25
2.76929e-28	1.11241	0.318	0.02	9.28764e-24	FXYD7
4.89063e-28	-0.616523	0.036	0.251	1.64022e-23	CD2
5.16353e-28	-0.328007	0.985	1	1.73174e-23	RPL38
8.12945e-28	-0.618884	0.004	0.156	2.72646e-23	LINC02446
8.39632e-28	-0.482095	0.006	0.165	2.81596e-23	IKZF3
2.93213e-27	-0.222669	0.999	1	9.83379e-23	RPS15A
3.41045e-27	-0.265298	0.998	1	1.1438e-22	RPLP2
5.21132e-27	-0.219042	1	1	1.74777e-22	RPL28
8.36733e-27	-0.246505	1	1	2.80624e-22	RPL19
2.36417e-26	1.06134	0.507	0.22	7.92895e-22	DUSP1
2.60166e-26	-0.568704	0.038	0.249	8.72546e-22	MT1X
3.28826e-26	-0.304382	0.977	0.991	1.10282e-21	RPL5
6.00053e-26	1.15753	0.269	0.003	2.01246e-21	SPINK2
6.88281e-26	-0.254051	0.996	1	2.30836e-21	RPL26
7.96527e-26	-0.258737	0.998	1	2.67139e-21	RPL21
9.81202e-26	1.07639	0.367	0.084	3.29076e-21	LTA4H
1.00061e-25	1.01238	0.557	0.286	3.35585e-21	ID2
1.21411e-25	-0.553539	0.006	0.153	4.0719e-21	MARCKSL1
6.24464e-25	-0.199769	1	1	2.09433e-20	RPL13
7.60478e-25	-0.613765	0.064	0.295	2.55049e-20	ARID5B
2.58963e-24	-0.648223	0.304	0.645	8.68512e-20	NOSIP
1.3119e-23	-0.517131	0.015	0.171	4.39984e-19	GPR171
3.33869e-23	1.03733	0.318	0.055	1.11973e-18	IFITM3
3.50804e-23	-0.547098	0.022	0.188	1.17653e-18	PDE3B
5.97011e-23	0.211221	1	1	2.00225e-18	B2M
6.46186e-23	-0.749534	0.258	0.564	2.16718e-18	TRBC1
9.89139e-23	-0.556263	0.215	0.54	3.31737e-18	SNHG25
1.10866e-22	0.467889	0.956	0.934	3.71821e-18	TXNIP
1.28521e-22	-0.504303	0.043	0.237	4.31033e-18	PPA1
1.87354e-22	-0.362781	0.894	0.968	6.28348e-18	EEF1B2
2.46174e-22	-0.54105	0.044	0.237	8.2562e-18	CCR7
8.91319e-22	-0.228973	1	1	2.98931e-17	RPS15
1.00177e-21	-0.427924	0.564	0.867	3.35973e-17	RPL17
3.20526e-21	-0.500593	0.032	0.202	1.07498e-16	CHMP7
3.58583e-21	0.9984	0.26	0.023	1.20261e-16	CLIC3
5.31118e-21	-0.425555	0.015	0.156	1.78126e-16	ALOX5AP
6.49783e-21	-0.525971	0.07	0.28	2.17924e-16	FCMR
1.40046e-20	-0.189938	1	1	4.69685e-16	RPS23
2.2327e-20	-0.515249	0.03	0.191	7.48804e-16	RGCC
2.70022e-20	1.17983	0.336	0.095	9.05599e-16	LST1
2.70086e-20	-0.442823	0.014	0.147	9.05815e-16	CD84
3.63399e-20	-0.68263	0.054	0.24	1.21877e-15	SMC4
3.70889e-20	-0.434869	0.021	0.168	1.24389e-15	ITK
3.79369e-20	0.90862	0.215	0.003	1.27233e-15	SCN1B
4.48321e-20	-0.546832	0.133	0.387	1.50358e-15	NUCB2
5.7655e-20	-0.744328	0.002	0.11	1.93363e-15	GZMK
7.87285e-20	-0.569228	0.246	0.546	2.6404e-15	ATM
1.23435e-19	-0.419864	0.004	0.113	4.13976e-15	SH2D1A
2.14413e-19	-0.589221	0.147	0.399	7.19099e-15	GABPB1.AS1
2.42017e-19	0.703461	0.528	0.303	8.11676e-15	VAMP8
3.17466e-19	-0.281697	0.97	0.997	1.06472e-14	RPS5
5.01306e-19	-0.256679	0.994	1	1.68128e-14	RPS2
7.72044e-19	-0.428305	0.126	0.376	2.58928e-14	H1FX
8.90306e-19	0.699013	0.553	0.35	2.98591e-14	TSPO
9.75257e-19	0.812136	0.208	0.006	3.27082e-14	MAP3K8
9.8859e-19	0.765935	0.562	0.353	3.31553e-14	SELL
3.52932e-18	-0.457663	0.267	0.572	1.18366e-13	ISG20
6.30771e-18	-0.442362	0.025	0.165	2.11548e-13	ZNF101
6.77273e-18	0.512016	0.836	0.786	2.27144e-13	KLF2
7.6048e-18	0.782748	0.193	0.003	2.5505e-13	KIT
8.41897e-18	-0.447769	0.061	0.243	2.82355e-13	PCSK7
1.05528e-17	-0.182358	1	1	3.53919e-13	RPL37
1.16141e-17	0.83541	0.219	0.02	3.89513e-13	FXYD1
1.19179e-17	0.814966	0.195	0.006	3.99702e-13	IL2RA
1.41449e-17	0.916544	0.402	0.182	4.74392e-13	ZFP36
1.4717e-17	-0.504835	0.34	0.645	4.93578e-13	SNHG8
2.60135e-17	0.893243	0.218	0.017	8.72441e-13	GNLY
2.65682e-17	-0.422512	0.078	0.272	8.91044e-13	CD247
3.05262e-17	-0.472593	0.487	0.76	1.02379e-12	LDHB
4.98852e-17	-0.419624	0.078	0.275	1.67305e-12	SEMA4D
6.50788e-17	-0.40525	0.032	0.176	2.18261e-12	NLRC5
8.14576e-17	-0.68537	0.152	0.373	2.73192e-12	TRGC2
8.63786e-17	-0.458655	0.056	0.223	2.89696e-12	LRRC75A
1.39222e-16	-0.499088	0.111	0.324	4.66923e-12	PRDX2
1.96324e-16	0.689885	0.601	0.457	6.58431e-12	TSC22D3
1.9903e-16	0.495247	0.775	0.668	6.67505e-12	CALM1
2.97386e-16	0.780897	0.35	0.136	9.97373e-12	PLP2
4.06564e-16	-0.469363	0.057	0.223	1.36354e-11	DUSP2
7.46661e-16	0.72046	0.189	0.012	2.50415e-11	BHLHE40
7.77813e-16	-0.438012	0.023	0.147	2.60863e-11	SFXN1
1.87034e-15	0.78924	0.183	0.012	6.27273e-11	KLRC1
2.12357e-15	-0.247146	0.977	1	7.12203e-11	RPL6
2.23222e-15	0.676524	0.581	0.422	7.48643e-11	HIST1H4C
2.24957e-15	0.735782	0.162	0	7.54459e-11	IL1R1
2.44394e-15	-0.520652	0.103	0.292	8.19648e-11	RBL2
3.3133e-15	-0.374472	0.387	0.685	1.11121e-10	HNRNPH1
3.72025e-15	0.716943	0.185	0.014	1.2477e-10	CAPG
3.75327e-15	0.746294	0.334	0.13	1.25877e-10	CD74
3.77782e-15	-0.435683	0.043	0.188	1.267e-10	TRG.AS1
4.65335e-15	-0.438132	0.162	0.396	1.56064e-10	C6orf48
4.73037e-15	0.958153	0.319	0.118	1.58647e-10	TNFAIP3
6.51115e-15	0.765835	0.388	0.194	2.18371e-10	IRF1
8.4793e-15	-0.435548	0.179	0.419	2.84379e-10	RARRES3
8.88621e-15	-0.341278	0.01	0.107	2.98026e-10	YBX3
1.13036e-14	-0.340831	0.012	0.113	3.791e-10	SLC2A4RG
1.14307e-14	-0.462968	0.083	0.26	3.83363e-10	LITAF
1.55347e-14	0.795424	0.298	0.101	5.21004e-10	GATA3
2.90445e-14	0.648694	0.161	0.006	9.74096e-10	IL18R1
4.40997e-14	0.762765	0.253	0.069	1.47902e-09	CARD19
5.84723e-14	-0.318793	0.015	0.116	1.96104e-09	ARMH1
6.7786e-14	0.66542	0.172	0.014	2.27341e-09	TSPAN4
1.12503e-13	0.418528	0.842	0.772	3.77311e-09	SH3BGRL3
1.13868e-13	-0.325799	0.784	0.916	3.81889e-09	RPL4
1.40466e-13	0.661979	0.197	0.032	4.71096e-09	ACTN4
2.27671e-13	0.4402	0.857	0.792	7.63564e-09	MT.ND5
2.81664e-13	0.628928	0.14	0	9.44644e-09	LINC00299
3.20255e-13	-0.285881	0.031	0.15	1.07407e-08	TRAT1
3.32578e-13	-0.425547	0.08	0.246	1.1154e-08	MYC
3.97234e-13	-0.356002	0.033	0.153	1.33224e-08	NIN
4.72729e-13	-0.186355	0.998	1	1.58544e-08	RPLP1
4.77691e-13	0.635127	0.137	0	1.60208e-08	SH2D1B
4.94649e-13	0.795537	0.4	0.234	1.65895e-08	CD69
5.32302e-13	-0.203668	0.969	0.994	1.78523e-08	RPL27
5.6626e-13	-0.387429	0.2	0.439	1.89912e-08	GIMAP4
6.5349e-13	-0.41086	0.413	0.682	2.19167e-08	EIF3E
6.62947e-13	0.655256	0.618	0.526	2.22339e-08	NEAT1
7.36362e-13	0.677676	0.355	0.173	2.46961e-08	CDKN2D
8.60156e-13	-0.389945	0.072	0.225	2.88479e-08	BTN3A2
9.49134e-13	-0.159965	0.999	1	3.1832e-08	RPS3
1.01524e-12	0.737937	0.15	0.009	3.40491e-08	AREG
1.0524e-12	0.685059	0.188	0.032	3.52952e-08	ITM2C
1.08873e-12	-0.415535	0.031	0.145	3.65138e-08	LDLRAP1
1.12322e-12	0.693835	0.255	0.084	3.76707e-08	APOBEC3G
1.31135e-12	-0.379411	0.616	0.829	4.39801e-08	NPM1
1.85894e-12	-0.179434	0.993	1	6.23453e-08	RPL29
2.02361e-12	0.594657	0.136	0.003	6.78677e-08	CAPN12
2.1274e-12	0.543179	0.53	0.402	7.13488e-08	POLR2L
3.37708e-12	-0.354715	0.122	0.312	1.13261e-07	DGKA
3.67854e-12	-0.337995	0.014	0.101	1.23371e-07	ID3
4.07758e-12	0.589296	0.164	0.02	1.36754e-07	HSH2D
4.95185e-12	-0.265175	0.014	0.101	1.66075e-07	LY9
4.99996e-12	-0.299517	0.015	0.104	1.67689e-07	GCSAM
5.55601e-12	-0.407337	0.054	0.185	1.86337e-07	C4orf48
5.849e-12	-0.307835	0.023	0.124	1.96164e-07	TNFSF8
6.44417e-12	0.66803	0.219	0.058	2.16124e-07	INPP4B
6.61757e-12	0.708715	0.366	0.205	2.2194e-07	BST2
7.48795e-12	0.289464	0.939	0.934	2.51131e-07	HLA.A
7.49164e-12	0.589355	0.141	0.009	2.51255e-07	LAT2
9.2347e-12	0.691136	0.349	0.173	3.09713e-07	AC007952.4
9.49441e-12	0.651643	0.389	0.234	3.18424e-07	RNASET2
1.1886e-11	0.5991	0.155	0.017	3.98634e-07	MAF
1.7958e-11	0.235145	0.99	0.991	6.02274e-07	PTMA
1.80101e-11	0.594833	0.131	0.006	6.04023e-07	CAMK1
1.95761e-11	-0.294408	0.049	0.176	6.56545e-07	FAM102A
2.06251e-11	0.434255	0.671	0.59	6.91725e-07	UBC
2.10271e-11	-0.353258	0.056	0.185	7.05206e-07	MHENCR
2.55937e-11	-0.350082	0.049	0.173	8.58361e-07	STMN1
2.73093e-11	0.202071	0.99	0.991	9.15898e-07	HLA.B
2.97037e-11	0.632252	0.218	0.064	9.96204e-07	GPR65
3.07468e-11	-0.309641	0.03	0.133	1.03119e-06	MAN2A1
3.24675e-11	-0.326396	0.423	0.682	1.0889e-06	C12orf57
3.39815e-11	0.602994	0.331	0.156	1.13967e-06	PLCG2
5.09649e-11	-0.346047	0.098	0.257	1.70926e-06	ZNF90
5.24513e-11	0.5581	0.147	0.017	1.75911e-06	EVA1B
6.31788e-11	-0.305212	0.067	0.202	2.11889e-06	MTERF4
6.6863e-11	0.474172	0.612	0.535	2.24245e-06	CALM2
7.05303e-11	0.565336	0.147	0.017	2.36545e-06	GLIPR1
7.71428e-11	0.602385	0.251	0.095	2.58721e-06	MDFIC
8.24179e-11	-0.287511	0.279	0.526	2.76413e-06	CXCR4
9.65314e-11	0.574521	0.143	0.017	3.23747e-06	UNC93B1
9.95327e-11	-0.349131	0.036	0.142	3.33813e-06	EDEM1
1.04223e-10	-0.173498	0.986	0.997	3.49542e-06	UBA52
1.28075e-10	-0.350821	0.07	0.205	4.29539e-06	MAD1L1
1.39417e-10	-0.367757	0.143	0.324	4.67577e-06	EPB41
1.70482e-10	0.604172	0.229	0.078	5.71764e-06	MYO1F
1.87779e-10	-0.321805	0.145	0.324	6.29774e-06	C1QBP
2.59811e-10	-0.316955	0.112	0.272	8.71356e-06	POLR2J3.1
2.74631e-10	-0.301264	0.091	0.24	9.21058e-06	APEX1
2.91394e-10	0.553575	0.138	0.017	9.77277e-06	RHOB
3.15712e-10	-0.193388	0.975	0.997	1.05883e-05	RPL24
3.23679e-10	-0.154035	0.99	1	1.08555e-05	RPS9
3.57422e-10	0.60877	0.292	0.142	1.19872e-05	TSPAN32
3.69558e-10	0.4383	0.718	0.668	1.23942e-05	ZFP36L2
3.86565e-10	0.591741	0.214	0.069	1.29646e-05	HERPUD1
4.17094e-10	0.472656	0.116	0.006	1.39885e-05	SRGAP3
4.75601e-10	0.752919	0.408	0.26	1.59507e-05	CRIP1
4.92714e-10	0.329651	0.8	0.757	1.65246e-05	RPL36AL
4.95564e-10	-0.365099	0.058	0.176	1.66202e-05	RPIA
5.12348e-10	-0.367126	0.122	0.283	1.71831e-05	AC026979.2
5.46479e-10	0.436578	0.629	0.581	1.83278e-05	SON
6.01767e-10	0.518278	0.109	0.003	2.0182e-05	TTLL10
6.12342e-10	0.676922	0.287	0.142	2.05367e-05	CCND2
6.74212e-10	-0.320312	0.293	0.523	2.26117e-05	GYPC
7.17162e-10	-0.285308	0.084	0.225	2.40522e-05	ANXA2R
7.19664e-10	0.56598	0.145	0.023	2.41361e-05	HLA.DRB1
7.23685e-10	0.662284	0.211	0.072	2.4271e-05	AL360012.1
7.42099e-10	0.559069	0.125	0.012	2.48885e-05	FRY
7.71084e-10	0.573696	0.244	0.095	2.58606e-05	ATP2B1.AS1
7.8216e-10	-0.266604	0.115	0.275	2.62321e-05	JPX
8.34629e-10	0.457563	0.565	0.488	2.79918e-05	SSR4
8.94383e-10	0.381692	0.7	0.653	2.99958e-05	UBB
1.04373e-09	-0.328123	0.513	0.731	3.50045e-05	SARAF
1.1246e-09	0.547413	0.258	0.107	3.77167e-05	SSBP2
1.2104e-09	0.528933	0.46	0.353	4.05944e-05	IL2RG
1.24991e-09	0.444659	0.112	0.006	4.19193e-05	METRNL
1.39188e-09	0.652214	0.209	0.072	4.66808e-05	SOCS1
1.71959e-09	-0.322863	0.1	0.246	5.76715e-05	SKAP1
1.7265e-09	0.554695	0.125	0.014	5.79033e-05	FOSL2
1.77075e-09	-0.192305	0.964	0.988	5.93875e-05	NACA
1.85521e-09	-0.369777	0.174	0.344	6.22202e-05	MDM4
2.17264e-09	-0.350884	0.079	0.208	7.28659e-05	CHCHD10
2.19073e-09	-0.32612	0.32	0.549	7.34728e-05	HSPA8
2.24401e-09	0.462021	0.103	0.003	7.52597e-05	CYSLTR1
2.2677e-09	0.470578	0.103	0.003	7.60542e-05	PRAM1
2.35666e-09	-0.24433	0.026	0.113	7.90376e-05	CRTC3
2.47749e-09	0.675871	0.282	0.142	8.30899e-05	GPR183
2.74573e-09	0.479311	0.112	0.009	9.20862e-05	GRASP
2.79917e-09	0.478391	0.148	0.029	9.38786e-05	SKAP2
2.90774e-09	-0.341118	0.244	0.445	9.75197e-05	LEPROTL1
3.03858e-09	-0.269771	0.04	0.139	0.000101908	SSH2
3.06203e-09	0.438988	0.101	0.003	0.000102694	ITGAX
3.08433e-09	-0.274181	0.13	0.292	0.000103442	PIK3IP1
3.70617e-09	-0.287561	0.028	0.116	0.000124297	IFI27L2
3.98226e-09	-0.33212	0.025	0.107	0.000133557	GALNT2
4.16318e-09	-0.339907	0.393	0.621	0.000139625	RPS17
4.44406e-09	-0.291184	0.022	0.101	0.000149045	FCGRT
4.68414e-09	0.524571	0.513	0.422	0.000157097	CD44
5.0752e-09	-0.263952	0.048	0.153	0.000170212	SRM
5.11216e-09	-0.319854	0.122	0.275	0.000171452	SMCHD1
5.20922e-09	0.507874	0.104	0.006	0.000174707	TSPAN2
5.45097e-09	0.57935	0.232	0.098	0.000182815	SELENOS
5.51605e-09	-0.288744	0.319	0.555	0.000184997	SNRPD2
5.70059e-09	0.585601	0.152	0.035	0.000191186	PTCH2
6.01577e-09	-0.311822	0.058	0.171	0.000201757	RASA2
6.42232e-09	0.557811	0.188	0.061	0.000215392	FAM30A
6.42794e-09	-0.251698	0.042	0.142	0.00021558	HPCAL1
6.53243e-09	-0.231217	0.023	0.104	0.000219085	RUNX1
6.6611e-09	-0.30106	0.104	0.243	0.0002234	PDE7A
6.99974e-09	-0.264959	0.038	0.133	0.000234757	CCDC167
7.43271e-09	0.537435	0.137	0.026	0.000249278	PRF1
9.35404e-09	-0.299032	0.162	0.335	0.000313716	EIF2S3
9.59697e-09	-0.301129	0.098	0.234	0.000321863	KIF2A
9.95754e-09	0.445825	0.112	0.012	0.000333956	SLC16A3
1.15925e-08	0.490611	0.157	0.04	0.000388789	TCIRG1
1.24554e-08	-0.269245	0.04	0.133	0.000417729	LINC01089
1.31372e-08	0.486757	0.143	0.032	0.000440596	ITGAM
1.37661e-08	0.492735	0.272	0.136	0.000461688	TRGC1
1.39627e-08	0.521161	0.172	0.052	0.000468282	TMEM173
1.55169e-08	-0.293576	0.067	0.179	0.000520407	A1BG
1.73014e-08	-0.176794	0.949	0.988	0.000580254	RACK1
1.81652e-08	-0.243602	0.582	0.809	0.000609224	MTRNR2L12
1.86046e-08	0.545498	0.261	0.127	0.000623961	SPN
1.91253e-08	-0.241366	0.074	0.194	0.000641424	DNAJB1
2.10262e-08	-0.2643	0.028	0.11	0.000705177	CXCR3
2.29938e-08	-0.317239	0.156	0.315	0.000771167	ZNF706
2.60923e-08	0.579628	0.2	0.078	0.000875083	CTSC
2.89033e-08	-0.25186	0.052	0.153	0.000969358	TGIF1
3.01337e-08	0.51591	0.252	0.118	0.00101062	TRABD
3.23127e-08	-0.253375	0.142	0.298	0.0010837	ALKBH7
3.27203e-08	0.453974	0.125	0.023	0.00109737	ZMIZ1
3.43977e-08	-0.261171	0.052	0.153	0.00115363	FKBP5
3.66796e-08	-0.330139	0.089	0.214	0.00123016	TNRC6C
3.73621e-08	-0.233734	0.052	0.153	0.00125305	SCML4
3.75574e-08	-0.196841	0.889	0.968	0.0012596	ACTB
3.77452e-08	-0.220593	0.051	0.15	0.0012659	CRLF3
3.77789e-08	0.507435	0.129	0.026	0.00126703	TNFRSF14.AS1
3.8414e-08	0.504016	0.147	0.038	0.00128833	GABARAPL1
3.87916e-08	0.50554	0.203	0.078	0.00130099	CMTM6
4.06847e-08	-0.247812	0.085	0.208	0.00136448	PRKCH
4.07398e-08	-0.296739	0.122	0.263	0.00136633	STK17A
4.29308e-08	0.490761	0.124	0.023	0.00143981	MXD1
4.33819e-08	-0.245163	0.038	0.127	0.00145494	BEX3
4.36354e-08	-0.255311	0.04	0.127	0.00146344	COTL1
4.91604e-08	-0.237293	0.859	0.936	0.00164874	RPL7
4.92715e-08	0.456138	0.115	0.017	0.00165247	MBOAT7
5.1064e-08	-0.257816	0.043	0.136	0.00171258	RASSF3
5.24224e-08	0.506603	0.124	0.023	0.00175814	FUT7
5.51008e-08	-0.241054	0.037	0.124	0.00184797	PDLIM2
5.74924e-08	0.382783	0.642	0.616	0.00192818	CDC42
6.05375e-08	-0.301274	0.116	0.251	0.00203031	PRDX6
6.46184e-08	-0.203374	0.027	0.104	0.00216717	FKBP11
6.604e-08	-0.277974	0.368	0.578	0.00221485	UXT
7.29614e-08	-0.292821	0.138	0.283	0.00244698	MCUB
7.43084e-08	-0.529291	0.367	0.529	0.00249216	TRBC2
7.49336e-08	0.55606	0.284	0.162	0.00251312	CAST
8.13867e-08	-0.277116	0.096	0.223	0.00272955	DUT
8.65693e-08	-0.284579	0.148	0.301	0.00290336	ARHGEF1
9.01903e-08	0.470515	0.111	0.017	0.0030248	PTGDR
1.37982e-07	-0.215237	0.037	0.121	0.00462766	MSL3
1.42228e-07	-0.241582	0.079	0.194	0.00477003	CCDC66
1.53738e-07	0.499793	0.299	0.179	0.00515608	H2AFY
1.57194e-07	0.278451	0.833	0.858	0.00527196	FTH1
1.58527e-07	-0.225033	0.03	0.107	0.00531669	ARHGEF3
1.6951e-07	-0.269516	0.693	0.841	0.00568504	RPLP0
1.70988e-07	-0.267168	0.056	0.153	0.00573459	SUSD3
1.85331e-07	-0.251162	0.367	0.592	0.00621564	GIMAP7
1.87667e-07	-0.261033	0.201	0.379	0.00629398	RCAN3
2.08615e-07	0.443887	0.121	0.026	0.00699653	RUNX2
2.14115e-07	0.55156	0.248	0.127	0.00718098	RUNX3
2.4855e-07	-0.257863	0.069	0.173	0.00833587	VAMP5
3.11457e-07	-0.236771	0.368	0.601	0.0104456	MZT2B
3.59894e-07	0.424487	0.104	0.017	0.0120701	RAB11FIP1
3.72091e-07	-0.216963	0.108	0.234	0.0124792	APBB1IP
4.27404e-07	-0.215412	0.04	0.121	0.0143343	SLC16A7
4.81505e-07	-0.228406	0.038	0.118	0.0161487	ST6GAL1
5.37408e-07	-0.257309	0.166	0.315	0.0180236	EIF3M
5.63304e-07	-0.266222	0.147	0.292	0.0188921	DDX6
5.94177e-07	-0.249262	0.084	0.194	0.0199275	IFI16
7.24855e-07	0.502227	0.214	0.104	0.0243102	SMAP1
7.48155e-07	0.4492	0.188	0.078	0.0250916	PREX1
7.51554e-07	0.386026	0.115	0.026	0.0252056	SVIL
7.57803e-07	-0.272275	0.158	0.301	0.0254152	GSTP1
8.27187e-07	0.493979	0.169	0.066	0.0277422	MMP25.AS1
8.60471e-07	0.541196	0.273	0.162	0.0288585	AHNAK
8.76496e-07	-0.24656	0.245	0.428	0.0293959	GSTK1
8.83289e-07	0.472492	0.367	0.26	0.0296238	WDR83OS
9.28599e-07	-0.258732	0.163	0.312	0.0311434	CAPZB
9.81443e-07	-0.240028	0.047	0.13	0.0329157	ADSL
1.03753e-06	0.207273	0.962	0.971	0.0347966	RPL13A
1.16538e-06	0.469537	0.183	0.078	0.0390847	IQGAP2
1.18968e-06	-0.239181	0.077	0.179	0.0398994	PPP1CC
1.20627e-06	-0.264603	0.088	0.194	0.0404558	CCDC57
1.29322e-06	0.385494	0.414	0.318	0.0433721	PSMB1
1.29572e-06	0.448451	0.331	0.214	0.0434557	TPI1
1.3025e-06	-0.277713	0.082	0.185	0.0436833	ITM2A
1.45158e-06	-0.208199	0.082	0.185	0.0486832	ITPKB
1.48094e-06	-0.207295	0.067	0.162	0.0496678	SUMF2

## Sheet: res.0.2_0_vs_3- ILC2 vs cytILC1
Supplementary Table 1. Differentially expressed genes in ILC2 versus cytotoxic ILC1 (res. 0.2). Output of Seurat FindMarkers() function
p_val	avg_logFC	pct.1	pct.2	p_val_adj	gene
4.50236e-187	-2.29376	0.005	0.797	1.51e-182	GZMK
3.78308e-182	-1.9927	0.004	0.754	1.26877e-177	CST7
3.88513e-181	-2.27957	0.001	0.71	1.30299e-176	GZMA
3.49887e-142	-2.5295	0.006	0.638	1.17345e-137	CCL5
5.16442e-134	-3.03823	0.059	0.971	1.73204e-129	NKG7
1.63359e-126	-1.5271	0.005	0.565	5.47872e-122	GZMM
1.1999e-120	-3.8032	0.007	0.565	4.02424e-116	GNLY
2.40339e-105	-1.59797	0.035	0.739	8.06049e-101	CD3E
3.34741e-94	-1.6021	0.007	0.464	1.12265e-89	LINC01871
4.0844e-83	-1.11334	0.004	0.377	1.36983e-78	CD2
3.35288e-79	-1.41721	0.009	0.42	1.12449e-74	KLRD1
2.16489e-74	-1.76656	0.055	0.681	7.2606e-70	DUSP2
1.0871e-63	-0.81718	0	0.246	3.6459e-59	CCL4
2.85721e-60	-1.05867	0.002	0.261	9.58252e-56	KLRF1
5.87083e-58	-1.71354	0.047	0.551	1.96896e-53	CMC1
1.72694e-56	-1.27398	0.033	0.493	5.7918e-52	LYAR
7.72492e-45	-1.66315	0.048	0.493	2.59079e-40	TYROBP
7.30952e-42	-0.73867	0.011	0.275	2.45147e-37	GBP5
1.14128e-41	-1.02952	0.009	0.261	3.82764e-37	XCL2
3.2747e-40	-0.660065	0.004	0.203	1.09827e-35	PYHIN1
2.46373e-39	-1.08831	0.012	0.275	8.26285e-35	CEBPD
3.18117e-39	-0.809027	0.014	0.29	1.0669e-34	CD3G
1.10311e-35	-0.688423	0.012	0.261	3.69961e-31	CD27
2.51145e-34	-0.524191	0	0.13	8.42291e-30	SLAMF7
6.12016e-34	-0.952959	0.008	0.217	2.05258e-29	XCL1
1.12545e-30	-0.44108	0	0.116	3.77452e-26	LINC02084
1.12545e-30	-0.527438	0	0.116	3.77452e-26	FCGR3A
1.18728e-30	-0.3952	0.001	0.13	3.98191e-26	CD6
2.27858e-30	-0.746809	0.017	0.261	7.64189e-26	SH2D1A
8.43923e-28	-0.526719	0.002	0.13	2.83035e-23	EOMES
2.46265e-27	-1.10684	0.686	0.986	8.25922e-23	HCST
5.01232e-27	-0.355156	0	0.101	1.68103e-22	S1PR5
5.01232e-27	-0.858182	0	0.101	1.68103e-22	GZMH
7.44802e-25	-1.17338	0.05	0.362	2.49792e-20	CD3D
1.86448e-24	-0.631201	0.02	0.246	6.25309e-20	GPR171
2.1483e-23	-0.511504	0.009	0.174	7.20497e-19	HLA.DPB1
2.51259e-23	-1.09277	0.049	0.348	8.42674e-19	PRF1
8.43494e-21	-0.466533	0.002	0.101	2.82891e-16	FGR
5.07124e-19	-0.4456	0.008	0.145	1.70079e-14	IL2RB
1.36006e-18	-0.322669	0.003	0.101	4.56136e-14	SIT1
1.44498e-18	-0.520692	0.003	0.101	4.84618e-14	SPON2
2.94555e-18	-0.446935	0.004	0.116	9.87878e-14	CXCR3
1.75877e-17	-0.902428	0.187	0.565	5.89855e-13	TRAC
1.79541e-16	0.441745	1	1	6.02145e-12	RPS8
8.13398e-15	-0.677766	0.071	0.333	2.72797e-10	LITAF
8.5861e-15	-0.65779	0.055	0.29	2.87961e-10	B4GALT1
9.31129e-15	-0.773791	0.124	0.449	3.12282e-10	FYB1
1.03254e-14	-0.729066	0.04	0.246	3.46294e-10	MYBL1
2.72881e-14	-0.695097	0.055	0.29	9.15187e-10	IKZF3
3.43636e-14	-0.802573	0.051	0.275	1.15249e-09	LINC00861
8.39525e-14	-0.770853	0.493	0.826	2.8156e-09	ARL4C
9.09337e-14	0.445162	0.998	0.986	3.04973e-09	RPS11
3.58715e-13	0.285073	1	1	1.20306e-08	EEF1A1
4.37529e-13	0.29297	0.999	1	1.46739e-08	RPL18A
1.32023e-12	-0.530024	0.026	0.188	4.42779e-08	HSH2D
1.53495e-12	0.262847	1	1	5.14791e-08	RPL10
1.77454e-12	-0.625048	0.058	0.275	5.95146e-08	TPST2
3.05482e-12	0.251107	1	1	1.02453e-07	RPL13
6.01723e-12	0.341228	1	1	2.01806e-07	RPS6
1.03694e-11	0.29232	1	1	3.47768e-07	RPL18
1.79194e-11	-0.707994	0.201	0.522	6.00981e-07	CD81
1.86403e-11	0.753757	0.865	0.507	6.25159e-07	S100A11
2.57559e-11	-0.459871	0.035	0.203	8.63802e-07	PRR5
3.75949e-11	-0.546212	0.026	0.174	1.26086e-06	LBH
4.55031e-11	-0.399312	0.018	0.145	1.52608e-06	GPRIN3
4.82942e-11	0.816396	0.927	0.652	1.61969e-06	LTB
1.168e-10	-0.3554	0.011	0.116	3.91723e-06	PTGDR
1.561e-10	-0.751641	0.258	0.551	5.2353e-06	RNF213
3.92957e-10	0.255506	1	1	1.3179e-05	TPT1
4.84483e-10	0.36851	1	0.957	1.62486e-05	RPL8
7.63702e-10	-0.600588	0.052	0.232	2.5613e-05	CXXC5
8.02225e-10	0.208833	1	1	2.6905e-05	RPS28
8.68542e-10	-0.507394	0.077	0.29	2.91292e-05	TRGC2
1.05069e-09	0.967422	0.615	0.246	3.52382e-05	GATA3
1.1296e-09	-0.31658	0.013	0.116	3.78847e-05	SLC4A10
1.32328e-09	0.968581	0.427	0.043	4.43801e-05	TESPA1
2.23007e-09	-0.523532	0.022	0.145	7.47921e-05	COTL1
2.30791e-09	0.310338	0.999	1	7.74028e-05	RPS5
2.90591e-09	-0.401289	0.036	0.188	9.74584e-05	ARAP2
5.35502e-09	0.719134	0.734	0.377	0.000179597	CRIP1
6.05426e-09	-0.403397	0.027	0.159	0.000203048	CAMK4
6.92753e-09	-0.624217	0.102	0.319	0.000232336	SYNE2
1.00544e-08	-0.536094	0.052	0.217	0.000337203	DENND2D
1.13188e-08	0.570653	0.865	0.594	0.000379609	FXYD5
1.4063e-08	-0.520579	0.04	0.188	0.000471644	APMAP
1.42797e-08	-0.698572	0.567	0.783	0.000478913	CTSW
1.62096e-08	0.1987	1	1	0.000543637	RPL32
1.65321e-08	0.84094	0.507	0.145	0.000554454	MAF
1.82135e-08	-0.369436	0.016	0.116	0.000610846	PLEK
1.98031e-08	0.232564	1	1	0.000664157	RPL37
2.15433e-08	0.662124	0.829	0.522	0.000722518	VIM
4.31046e-08	-0.794057	0.049	0.203	0.00144564	CLIC3
4.42653e-08	0.504586	0.894	0.71	0.00148457	EMP3
5.00238e-08	-0.694511	0.195	0.435	0.0016777	AC245297.3
5.1989e-08	-0.467278	0.026	0.145	0.00174361	SLC20A1
6.46796e-08	0.844514	0.465	0.13	0.00216922	PLP2
7.43354e-08	0.261121	1	1	0.00249306	RPS16
7.68756e-08	-0.2424	0.997	1	0.00257825	MT.CO3
8.16705e-08	-0.395266	0.022	0.13	0.00273906	SYTL2
1.02387e-07	0.852088	0.304	0	0.00343386	TNFRSF18
1.06321e-07	-0.258707	0.997	1	0.0035658	MT.CO1
1.39051e-07	-0.463324	0.112	0.319	0.00466351	FYN
1.53959e-07	0.318873	0.996	0.942	0.00516349	RACK1
1.54099e-07	0.738693	0.632	0.304	0.00516816	NFKBIA
1.74356e-07	-0.491814	0.047	0.188	0.00584756	RGS10
1.92287e-07	0.254472	0.997	1	0.00644893	RPL6
2.10693e-07	0.575163	0.811	0.536	0.00706623	LDHB
2.74295e-07	-0.24812	0.014	0.101	0.00919932	TGFBR3
3.05792e-07	0.831725	0.347	0.043	0.0102557	TNFSF10
3.05801e-07	0.80908	0.287	0	0.0102559	PTGDR2
3.15784e-07	-0.265894	0.018	0.116	0.0105908	SERPINB9
4.83612e-07	-0.349858	0.015	0.101	0.0162194	YPEL1
5.0086e-07	0.362684	0.991	0.971	0.0167979	RPL13A
5.85069e-07	0.358348	0.992	0.928	0.0196221	IL32
6.03114e-07	-0.282368	0.982	1	0.0202272	HLA.A
6.13053e-07	0.746824	0.399	0.087	0.0205606	ARL4A
6.97822e-07	0.424517	0.984	0.739	0.0234035	KLRB1
7.50882e-07	-0.519494	0.072	0.232	0.0251831	TXK
7.59309e-07	-0.501886	0.225	0.464	0.0254657	ABHD17A
7.66191e-07	-0.3997	0.048	0.188	0.0256965	TCIRG1
7.93563e-07	-0.466465	0.05	0.188	0.0266145	PRKCH
8.43351e-07	0.255139	1	1	0.0282843	RPL37A
1.06132e-06	-0.493265	0.657	0.812	0.0355945	PTPRC
1.11003e-06	-0.312857	0.016	0.101	0.0372283	XPNPEP1
1.11276e-06	-0.338204	0.031	0.145	0.0373199	PARP15
1.41969e-06	-0.489982	0.098	0.275	0.0476136	FCMR

## Sheet: res.0.2_1_vs_3- ILCP vs cytILC1
Supplementary Table 1. Differentially expressed genes in ILCP versus cytotoxic ILC1 (res. 0.2). Output of Seurat FindMarkers() function
p_val	avg_logFC	pct.1	pct.2	p_val_adj	gene
6.26306e-146	-2.31934	0.002	0.797	2.10051e-141	GZMK
2.20611e-129	-1.97885	0.006	0.754	7.39886e-125	CST7
7.53709e-125	-3.06089	0.044	0.971	2.52779e-120	NKG7
1.30853e-107	-2.56441	0.006	0.638	4.38854e-103	CCL5
9.5981e-103	-2.1817	0.017	0.71	3.21901e-98	GZMA
5.27468e-98	-1.52962	0.004	0.565	1.76902e-93	GZMM
1.86124e-94	-1.61749	0.027	0.739	6.24222e-90	CD3E
8.73521e-79	-1.6328	0.004	0.464	2.92961e-74	LINC01871
8.62808e-60	-1.62722	0.057	0.681	2.89369e-55	DUSP2
1.91037e-54	-1.28421	0.025	0.493	6.407e-50	LYAR
4.77495e-54	-0.867347	0	0.29	1.60142e-49	CD3G
3.00547e-49	-0.939169	0.005	0.319	1.00797e-44	SYNE2
4.30844e-46	-0.780525	0.002	0.275	1.44496e-41	BCL11B
4.70199e-46	-0.81718	0	0.246	1.57695e-41	CCL4
6.0358e-46	-1.06069	0.001	0.261	2.02429e-41	KLRF1
1.18848e-45	-1.24871	0.012	0.362	3.98593e-41	CD3D
5.88472e-42	-0.843135	0.006	0.29	1.97362e-37	IKZF3
2.07523e-41	-1.08748	0.005	0.275	6.95992e-37	CEBPD
4.77169e-41	-0.795345	0.004	0.261	1.60033e-36	SH2D1A
1.07704e-38	-0.717675	0.005	0.261	3.61218e-34	CD27
4.15084e-38	-0.672157	0	0.203	1.39211e-33	PYHIN1
5.07899e-34	-0.93014	0.015	0.304	1.70339e-29	RORA
3.89922e-32	-1.11594	0.041	0.42	1.30772e-27	KLRG1
9.79058e-32	-1.44376	0.084	0.551	3.28356e-27	CMC1
1.35718e-29	-1.16689	0.046	0.42	4.55172e-25	KLRD1
7.02151e-29	-0.95298	0.036	0.377	2.35488e-24	CD2
5.98299e-27	-0.847333	0.015	0.261	2.00657e-22	ALOX5AP
3.01999e-25	-0.950768	0.078	0.493	1.01284e-20	CD247
5.84548e-25	-0.524191	0	0.13	1.96046e-20	SLAMF7
1.53933e-24	-0.613202	0.015	0.246	5.16261e-20	GPR171
4.03407e-23	-1.06894	0.137	0.594	1.35295e-18	PPP2R5C
2.86302e-22	-0.397551	0.001	0.13	9.602e-18	CD6
3.01812e-22	-0.524173	0.001	0.13	1.01222e-17	EOMES
5.07425e-22	-0.767466	0.019	0.246	1.7018e-17	MYBL1
3.478e-20	1.9037	0.67	0.058	1.16645e-15	TNFRSF4
1.00106e-19	-0.33041	0	0.101	3.35735e-15	SIT1
1.00106e-19	-0.355156	0	0.101	3.35735e-15	S1PR5
1.00106e-19	-0.858182	0	0.101	3.35735e-15	GZMH
1.03791e-19	-0.524421	0.001	0.116	3.48095e-15	FCGR3A
1.09342e-19	-0.437003	0.001	0.116	3.66711e-15	LINC02084
1.24047e-18	1.14439	0.869	0.594	4.1603e-14	FXYD5
2.38589e-18	-0.458208	0.007	0.159	8.00181e-14	CAMK4
3.6151e-18	-0.498158	0.004	0.13	1.21243e-13	GCHFR
4.80291e-18	1.90323	0.598	0	1.6108e-13	TNFRSF18
3.84586e-17	-0.423729	0.011	0.174	1.28982e-12	PITPNC1
4.18757e-17	-0.525189	0.001	0.101	1.40443e-12	SPON2
1.18969e-16	1.26439	0.723	0.159	3.98999e-12	FCER1G
1.93004e-16	-0.459545	0.998	1	6.47297e-12	MT.CO1
3.12873e-16	-0.491817	0.01	0.159	1.04931e-11	ZEB2
7.00149e-16	-0.709588	0.061	0.348	2.34816e-11	PCSK7
1.93877e-15	-0.534783	0.014	0.174	6.50223e-11	LBH
2.67335e-15	-0.55598	0.038	0.275	8.96589e-11	GBP5
3.61092e-15	-0.776715	0.367	0.826	1.21103e-10	ARL4C
5.70982e-15	-0.400045	1	1	1.91496e-10	MT.CO3
7.33863e-15	-0.701916	0.723	0.986	2.46123e-10	HCST
7.80894e-15	-2.34108	0.218	0.565	2.61896e-10	GNLY
4.80068e-14	-0.403376	0.007	0.13	1.61005e-09	PRDM1
5.64176e-14	-0.627529	0.027	0.217	1.89213e-09	FKBP11
2.20113e-13	-0.542294	0.025	0.203	7.38216e-09	RASGRP1
2.46796e-13	-0.486863	0.017	0.174	8.27704e-09	A2M.AS1
4.09004e-13	-0.428582	0.006	0.116	1.37172e-08	JAML
8.77247e-13	-0.339547	1	1	2.94211e-08	MT.CO2
8.9693e-13	1.23657	0.607	0.217	3.00813e-08	TIMP1
1.34687e-12	1.21588	0.703	0.391	4.51714e-08	DDIT4
1.39166e-12	-0.765624	0.295	0.725	4.66735e-08	CORO1A
7.98679e-12	-0.701118	0.185	0.551	2.67861e-07	RNF213
8.04064e-12	-0.580824	0.601	0.928	2.69667e-07	IL32
1.34555e-11	-0.738584	0.179	0.536	4.51272e-07	RARRES3
2.83692e-11	0.814526	0.806	0.565	9.51445e-07	CD7
3.25431e-11	-0.458377	0.038	0.232	1.09143e-06	MT1X
4.01475e-11	0.3003	1	1	1.34647e-06	TPT1
4.04394e-11	0.765939	0.839	0.71	1.35626e-06	EMP3
4.08786e-11	-0.371946	0.009	0.116	1.37099e-06	PLEK
4.46877e-11	-0.460078	0.009	0.116	1.49874e-06	PLA2G16
5.89909e-11	-0.619525	0.279	0.71	1.97844e-06	CXCR4
6.41633e-11	-0.312532	0.006	0.101	2.15191e-06	AOAH
7.93322e-11	-0.570647	0.068	0.304	2.66064e-06	GNG2
2.65502e-10	-0.306842	1	1	8.9044e-06	MT.ND3
3.91888e-10	-0.408476	0.014	0.13	1.31431e-05	CD84
6.25573e-10	-0.496635	0.083	0.333	2.09805e-05	LITAF
6.69182e-10	1.11338	0.509	0.145	2.2443e-05	SEC11A
6.87931e-10	0.412733	0.99	0.986	2.30718e-05	PTMA
1.32767e-09	1.24769	0.459	0.101	4.45273e-05	RRBP1
1.82379e-09	-0.393563	0.015	0.13	6.11662e-05	SYTL2
1.99121e-09	1.3956	0.366	0	6.67812e-05	CST3
1.9998e-09	-0.413359	0.015	0.13	6.70694e-05	C11orf1
2.40647e-09	-0.5695	0.158	0.464	8.07082e-05	GSTP1
2.43508e-09	-0.705311	0.049	0.232	8.16678e-05	EFHD2
3.2137e-09	-0.582323	0.562	0.928	0.000107781	CYBA
3.28748e-09	-0.553614	0.084	0.319	0.000110255	ANXA2R
3.86124e-09	-0.474766	0.116	0.391	0.000129498	SLC38A1
4.9492e-09	-0.340388	0.998	1	0.000165986	MT.ND4
5.1831e-09	-0.371018	0.02	0.145	0.000173831	GPRIN3
5.19624e-09	-0.477196	0.072	0.29	0.000174271	B4GALT1
5.71363e-09	-0.443101	0.016	0.13	0.000191624	DPP4
6.86268e-09	-0.478129	0.187	0.522	0.000230161	CD81
1.53079e-08	0.906933	0.692	0.507	0.000513396	IER2
2.15109e-08	-0.473416	0.07	0.275	0.000721433	FCMR
2.24752e-08	-0.277458	0.01	0.101	0.000753772	PGM3
3.01372e-08	-0.55494	0.043	0.203	0.00101074	RAB27A
3.2652e-08	1.10151	0.588	0.304	0.00109508	NFKBIA
4.31151e-08	-0.331309	0.022	0.145	0.00144599	PARP15
4.39137e-08	-0.316772	0.022	0.145	0.00147278	PDE3B
4.43104e-08	-0.473075	0.164	0.464	0.00148608	ABHD17A
4.68316e-08	-0.445699	0.037	0.188	0.00157064	ABHD14B
6.25675e-08	0.743865	0.729	0.507	0.00209839	S100A11
9.34145e-08	-0.559476	0.093	0.304	0.00313294	NCR3
1.22449e-07	0.49888	0.956	0.942	0.00410669	TXNIP
1.80039e-07	-0.375463	0.069	0.261	0.00603814	VAMP5
1.82145e-07	-0.438216	0.041	0.188	0.00610878	RGS10
1.85292e-07	0.568363	0.863	0.667	0.00621432	IFITM2
1.90902e-07	-0.50138	0.126	0.377	0.00640248	H1FX
1.93384e-07	-0.352287	0.016	0.116	0.00648572	CYTOR
2.27361e-07	-0.365871	0.096	0.319	0.00762525	GLS
3.82514e-07	-0.330227	0.021	0.13	0.0128287	COG4
4.42499e-07	-0.251349	0.994	1	0.0148405	RPS2
5.02361e-07	0.614119	0.836	0.739	0.0168482	KLF2
5.86841e-07	-0.422258	0.027	0.145	0.0196815	SLC20A1
5.97991e-07	-0.448774	0.174	0.449	0.0200554	FYB1
6.50137e-07	-0.396269	0.027	0.145	0.0218043	PLEKHA1
7.18124e-07	-0.273386	0.017	0.116	0.0240845	SLC4A10
7.32725e-07	-0.424869	0.038	0.174	0.0245741	CCDC167
9.02813e-07	-0.296397	0.027	0.145	0.0302785	RRAS2
9.30276e-07	-0.241668	0.014	0.101	0.0311996	TGFBR3
1.17545e-06	0.842604	0.805	0.652	0.0394224	LTB
1.21174e-06	-0.374367	0.063	0.232	0.0406394	LMAN1
1.27525e-06	-0.406087	0.133	0.377	0.0427693	GADD45GIP1

## Sheet: res.0.2_2_vs_3- ILC1 vs cytILC1
Supplementary Table 1. Differentially expressed genes in ILC1 versus cytotoxic ILC1 (res. 0.2). Output 0f Seurat FindMarkers() function
p_val	avg_logFC	pct.1	pct.2	p_val_adj	gene
8.01555e-66	-2.89802	0.075	0.971	2.68826e-61	NKG7
7.69831e-53	-2.1747	0.023	0.71	2.58186e-48	GZMA
2.97692e-48	-1.74733	0.046	0.754	9.984e-44	CST7
7.54046e-41	-3.23432	0.017	0.565	2.52892e-36	GNLY
1.0756e-35	-1.57501	0.11	0.797	3.60734e-31	GZMK
3.50047e-35	-2.26152	0.116	0.739	1.17399e-30	KLRB1
4.93149e-34	-1.75942	0.017	0.493	1.65392e-29	TYROBP
2.04942e-25	-1.5593	0.075	0.551	6.87333e-21	CMC1
5.75905e-22	-1.10725	0.003	0.275	1.93147e-17	CEBPD
4.85315e-21	-0.81718	0	0.246	1.62765e-16	CCL4
7.71125e-21	-1.05467	0.003	0.261	2.5862e-16	KLRF1
1.02008e-20	-1.24075	0.465	0.942	3.42115e-16	S100A4
1.38369e-19	-1.14427	0.026	0.348	4.64064e-15	PRF1
2.38468e-19	-0.989379	0.006	0.261	7.99774e-15	XCL2
2.09026e-17	-0.481843	1	1	7.01033e-13	MT.CO1
3.94354e-17	-1.15786	0.223	0.681	1.32258e-12	DUSP2
7.12752e-17	-1.30512	0.179	0.638	2.39043e-12	CCL5
1.5116e-16	-1.12049	0.347	0.783	5.06962e-12	CTSW
4.94898e-16	-0.963921	0.006	0.217	1.65979e-11	XCL1
7.23025e-16	0.483523	1	1	2.42488e-11	RPS8
9.98893e-16	0.464227	1	1	3.35009e-11	RPS13
1.78342e-15	-0.409734	1	1	5.98124e-11	MT.CO3
3.03932e-15	-1.07701	0.035	0.319	1.01933e-10	HOPX
3.86207e-15	-0.531836	0	0.174	1.29526e-10	RHOC
4.23321e-15	0.340158	1	1	1.41973e-10	RPL32
4.32985e-15	-1.09878	0.075	0.42	1.45214e-10	KLRD1
5.55568e-14	-0.541803	0.934	1	1.86326e-09	HLA.A
5.67274e-14	-0.537565	0	0.159	1.90252e-09	ZEB2
6.91469e-14	0.407153	1	1	2.31905e-09	RPS3A
1.87916e-13	-0.842448	0.465	0.826	6.30232e-09	ARL4C
2.33123e-13	-0.66458	0.029	0.275	7.81847e-09	GBP5
3.23547e-13	-0.994717	0.095	0.42	1.08511e-08	KLRG1
4.67055e-13	-0.925094	0.162	0.536	1.56641e-08	CD63
7.03481e-13	-0.768884	0.078	0.391	2.35933e-08	CTSC
1.13547e-12	0.531112	1	0.971	3.80813e-08	TMSB10
1.14529e-12	-0.748646	0.942	0.986	3.84109e-08	MT.ND2
3.22841e-12	-0.654496	0.974	0.986	1.08275e-07	MT.ND1
3.25488e-12	-0.349026	1	1	1.09162e-07	MT.ND3
3.97491e-12	-0.651212	0.751	0.928	1.33311e-07	IL32
4.04847e-12	0.416024	1	1	1.35777e-07	RPS6
7.52202e-12	-0.573076	0.014	0.203	2.52273e-07	FOSL2
1.02528e-11	-0.613141	0.832	0.986	3.43857e-07	HCST
2.12836e-11	-0.712563	0.792	0.928	7.13809e-07	MT.ND5
4.66309e-11	-0.754197	0.064	0.333	1.56391e-06	GPR65
6.04135e-11	1.19471	0.477	0.029	2.02615e-06	RTKN2
1.06104e-10	1.18103	0.491	0.058	3.55851e-06	LEF1
1.71124e-10	-0.358381	0	0.116	5.73915e-06	SLC4A10
1.71124e-10	-0.527438	0	0.116	5.73915e-06	FCGR3A
1.71124e-10	-0.532804	0	0.116	5.73915e-06	ZBTB16
3.06583e-10	-0.490193	0.006	0.145	1.02822e-05	MAP3K8
3.22632e-10	-0.390591	0.997	1	1.08204e-05	MT.ND4
4.01976e-10	-0.695716	0.032	0.232	1.34815e-05	ACTN4
4.88698e-10	-0.812553	0.633	0.841	1.639e-05	S100A6
5.3753e-10	-0.731214	0.038	0.246	1.80277e-05	MYBL1
5.96652e-10	-0.329943	0.991	1	2.00105e-05	HLA.B
7.48994e-10	0.726775	0.801	0.362	2.51198e-05	CD3D
9.40024e-10	-0.679926	0.257	0.609	3.15265e-05	ANXA1
1.15487e-09	-0.715042	0.185	0.522	3.8732e-05	CD81
1.18334e-09	-0.838729	0.023	0.203	3.96868e-05	CLIC3
1.6092e-09	-0.243518	1	1	5.39693e-05	B2M
1.68149e-09	-0.843865	0.312	0.623	5.63939e-05	SRGN
1.89402e-09	0.246006	1	0.986	6.35217e-05	RPL30
2.44176e-09	-0.355156	0	0.101	8.18916e-05	S1PR5
2.44176e-09	-0.858182	0	0.101	8.18916e-05	GZMH
2.45528e-09	-0.609335	0.679	0.928	8.23452e-05	CYBA
2.60067e-09	-0.556221	0.02	0.188	8.72212e-05	HSH2D
3.16415e-09	-0.510984	0.009	0.145	0.000106119	FAM129A
3.38789e-09	-0.50623	0.006	0.13	0.000113623	SLAMF7
3.96156e-09	0.583194	0.96	0.652	0.000132863	LTB
3.98229e-09	-0.667805	0.017	0.174	0.000133558	IER5
4.24814e-09	-0.7771	0.084	0.333	0.000142474	APOBEC3G
7.5918e-09	-0.800375	0.22	0.536	0.000254614	DUSP1
7.83537e-09	0.230801	1	1	0.000262783	RPS28
7.86099e-09	0.254332	1	1	0.000263642	RPL11
7.91238e-09	0.317378	1	1	0.000265365	RPL9
1.16397e-08	-0.939973	0.419	0.667	0.000390373	IFITM2
1.27519e-08	-0.71151	0.118	0.391	0.000427674	TNFAIP3
1.42167e-08	-0.788845	0.234	0.536	0.0004768	CD69
1.66139e-08	-0.63698	0.303	0.638	0.000557198	CLIC1
1.67237e-08	-0.420145	0.934	0.971	0.000560879	HLA.C
3.18983e-08	0.266073	1	1	0.0010698	RPL35A
3.44354e-08	-0.413154	0.009	0.13	0.00115489	PRDM1
4.56956e-08	-0.827908	0.133	0.391	0.00153254	ITGB1
4.75657e-08	-0.399094	0.006	0.116	0.00159526	PLEK
5.21772e-08	-0.46155	0.003	0.101	0.00174992	FGR
5.93714e-08	-0.891882	0.182	0.464	0.0019912	LINC01871
6.21296e-08	0.478884	0.96	0.841	0.0020837	RPL23
6.2527e-08	-0.398744	0.003	0.101	0.00209703	IL18RAP
6.70954e-08	0.345362	0.994	0.986	0.00225024	RPL22
8.57767e-08	-0.552627	0.084	0.319	0.00287678	MATK
8.80742e-08	-0.403468	0.032	0.203	0.00295383	PRR5
8.827e-08	-0.3805	0.928	1	0.0029604	EIF1
9.32436e-08	0.264052	1	1	0.0031272	RPS12
1.41279e-07	0.263224	1	1	0.0047382	RPLP2
1.54522e-07	0.224221	1	1	0.00518236	RPS23
2.05463e-07	0.237509	1	1	0.00689083	RPL37
2.07479e-07	-0.426356	0.012	0.13	0.00695845	SYTL2
2.2713e-07	0.285885	1	1	0.0076175	RPS16
2.33729e-07	-0.606479	0.078	0.29	0.00783881	MYO1F
2.50016e-07	-0.517938	0.09	0.319	0.00838504	REEP5
2.57119e-07	-0.318886	0.012	0.13	0.00862325	BHLHE40
2.60375e-07	-0.518452	0.075	0.29	0.00873246	B4GALT1
2.91807e-07	-0.512464	0.032	0.188	0.00978661	PHACTR2
3.01072e-07	-0.757961	0.052	0.232	0.0100973	EFHD2
3.16558e-07	-0.551559	0.092	0.319	0.0106167	CCDC107
4.39783e-07	0.245604	1	1	0.0147494	RPL21
4.64724e-07	-0.446245	0.017	0.145	0.0155859	MAF
4.72794e-07	-0.401171	0.017	0.145	0.0158566	IL2RB
4.86293e-07	0.316532	0.997	0.986	0.0163093	RPL12
4.94937e-07	0.649979	0.76	0.536	0.0165992	LDHB
5.37181e-07	-0.573203	0.098	0.319	0.018016	SYNE2
7.37231e-07	-0.356917	0.006	0.101	0.0247253	METRNL
8.67554e-07	-0.234692	1	1	0.029096	MT.ATP6
9.78619e-07	0.247829	1	0.986	0.0328209	RPS21

## Sheet: res.0.6_0_vs_2 - ILC2b vs ILC2a
Supplementary Table 1. Differentially expressed genes in ILC2b versus ILC2a (res. 0.6). Output of Seurat FindMarkers() function
p_val	avg_logFC	pct.1	pct.2	p_val_adj	gene
1.98169e-49	0.356584	1	0.993	6.6462e-45	MT.ATP6
2.40529e-47	0.548273	1	0.988	8.06686e-43	MT.CYB
1.03299e-46	-0.856794	0.116	0.509	3.46444e-42	HPGDS
3.93556e-39	0.646235	0.901	0.776	1.31991e-34	S100A10
1.56618e-36	-0.21816	1	1	5.25265e-32	EEF1A1
3.21445e-35	0.311654	1	0.995	1.07806e-30	MT.ND3
1.47558e-34	-0.761023	0.048	0.316	4.94881e-30	PKIB
2.9102e-34	0.356525	0.999	0.99	9.76022e-30	MT.ND4
1.38816e-33	1.14022	0.444	0.109	4.65562e-29	LGALS1
7.93663e-32	-0.238659	1	1	2.66179e-27	RPS8
4.04108e-30	0.248245	1	0.993	1.3553e-25	MT.CO2
1.21079e-28	0.459132	0.957	0.873	4.06076e-24	LTB
2.17545e-28	0.387713	0.99	0.968	7.29601e-24	S100A4
4.98681e-26	0.432167	0.975	0.929	1.67247e-21	S100A6
3.01869e-25	-0.195739	1	1	1.01241e-20	RPS24
3.4481e-25	-0.213611	0.999	1	1.15642e-20	RPS4X
6.74133e-25	0.271156	1	0.993	2.26091e-20	MT.CO3
9.67932e-25	-0.584175	0.517	0.788	3.24625e-20	GATA3
1.4093e-23	-0.199895	1	1	4.72653e-19	RPS18
8.64386e-22	-0.524667	0.331	0.62	2.89898e-17	XIST
1.72476e-21	0.474707	0.879	0.742	5.7845e-17	VIM
4.6401e-19	0.652408	0.274	0.061	1.5562e-14	ANXA2
1.05328e-18	-0.288962	0.939	0.988	3.5325e-14	RPLP0
1.05595e-18	-0.456931	0.033	0.19	3.54144e-14	FCRL3
1.87905e-17	0.322126	0.963	0.903	6.30195e-13	SH3BGRL3
3.48579e-17	-0.622995	0.055	0.221	1.16906e-12	GAP43
3.67547e-17	0.287319	0.982	0.954	1.23268e-12	CD52
1.30459e-16	0.37579	0.892	0.815	4.37534e-12	S100A11
1.58338e-16	-0.485576	0.069	0.243	5.31034e-12	GATA3.AS1
2.10931e-16	-0.175096	1	1	7.07419e-12	RPS6
2.28845e-16	-0.209807	0.997	1	7.67499e-12	RPS11
2.88821e-16	0.408944	0.982	0.976	9.68649e-12	MT.ND2
3.92556e-15	0.441804	0.786	0.642	1.31656e-10	CRIP1
4.41605e-15	0.575755	0.246	0.066	1.48106e-10	NCR3
8.30554e-15	-0.573335	0.119	0.309	2.78551e-10	SOX4
1.24504e-14	-0.354527	0.012	0.117	4.1756e-10	AIF1
1.3731e-13	-0.444202	0.036	0.161	4.60511e-09	KRT1
1.62182e-13	-0.318681	0.025	0.139	5.43927e-09	PLAGL1
8.53603e-13	0.307813	0.977	0.925	2.86281e-08	MT.ND5
1.01873e-12	-0.252846	0.938	0.973	3.41663e-08	RPL23
1.27283e-12	0.486735	0.372	0.187	4.26883e-08	HOPX
1.30208e-12	-0.341662	0.094	0.258	4.36693e-08	GNAQ
1.55005e-12	0.291854	0.999	0.985	5.19855e-08	MT.ND1
1.89299e-12	-0.381825	0.346	0.572	6.34871e-08	TESPA1
3.96593e-12	0.50651	0.268	0.102	1.3301e-07	TNFRSF4
5.53578e-12	0.423319	0.724	0.601	1.85659e-07	JUNB
1.11997e-11	-0.163181	0.999	1	3.75615e-07	RPL12
1.60949e-11	0.183208	1	0.993	5.39791e-07	MT.CO1
2.16932e-11	0.401649	0.553	0.363	7.27546e-07	TRDC
3.93037e-11	-0.364088	0.12	0.28	1.31817e-06	LINC01229
5.7859e-11	-0.249838	0.025	0.122	1.94047e-06	FGF20
1.04324e-10	-0.289368	0.03	0.131	3.49883e-06	HES4
2.03254e-10	0.39269	0.526	0.358	6.81672e-06	PLP2
6.87173e-10	0.389993	0.364	0.2	2.30464e-05	TNFRSF18
9.28652e-10	-0.335806	0.132	0.282	3.11451e-05	CD84
1.18644e-09	-0.240747	0.03	0.124	3.97908e-05	PLXDC2
1.32527e-09	0.431553	0.189	0.061	4.4447e-05	CRIP2
2.23349e-09	0.287127	0.863	0.8	7.49066e-05	CALM1
2.56139e-09	-0.280022	0.076	0.2	8.59039e-05	ARHGAP5
2.6979e-09	-0.331059	0.088	0.217	9.04822e-05	NFKBIZ
3.61856e-09	-0.306945	0.065	0.18	0.000121359	AK5
5.25363e-09	0.330385	0.117	0.019	0.000176196	AQP3
9.12116e-09	0.360788	0.181	0.061	0.000305905	C19orf33
2.1521e-08	-0.189703	0.032	0.117	0.000721772	ZEB2
2.16459e-08	0.171744	0.996	0.985	0.00072596	IL32
4.17643e-08	-0.239695	0.052	0.148	0.00140069	RAPGEF2
4.24221e-08	-0.287681	0.334	0.516	0.00142275	ARL4A
4.24312e-08	-0.2237	0.052	0.151	0.00142306	MARCKSL1
5.61538e-08	-0.295797	0.446	0.618	0.00188329	MAF
8.45143e-08	-0.305963	0.179	0.328	0.00283444	HPGD
1.34128e-07	-0.20544	0.098	0.219	0.00449839	IMPDH2
1.51478e-07	0.257152	0.825	0.769	0.00508027	MT.ND4L
5.76003e-07	0.34666	0.143	0.051	0.019318	RGCC
6.16467e-07	0.211101	0.923	0.881	0.0206751	RPL36AL
6.28058e-07	-0.293746	0.204	0.348	0.0210638	SLC38A1
8.14906e-07	0.325269	0.701	0.659	0.0273303	HCST
8.62968e-07	0.213574	0.92	0.886	0.0289422	MYL12A
8.87197e-07	-0.258636	0.417	0.582	0.0297548	DDX17
1.08355e-06	-0.170198	0.033	0.105	0.0363402	FSTL4

## Sheet: res.0.6_1_vs_4 - ILCPa vs ILCPb
Supplementary Table 1. Differentially expressed genes in ILCPa versus ILCPb (res. 0.6). Output of Seurat FindMarkers() function
p_val	avg_logFC	pct.1	pct.2	p_val_adj	gene
6.46576e-37	-1.23	0.217	0.665	2.16849e-32	LST1
1.31065e-31	0.32618	1	1	4.39565e-27	RPS27
1.15264e-28	-0.461119	0.997	1	3.86571e-24	MT.CO1
1.60839e-26	-0.938903	0.213	0.609	5.39423e-22	TNFAIP3
2.74424e-24	-0.346538	1	1	9.20364e-20	MT.CO3
3.19056e-24	-0.96313	0.454	0.781	1.07005e-19	FOS
1.77465e-22	-0.697632	0.013	0.205	5.95183e-18	IGFBP4
2.32619e-22	-0.655828	0.721	0.93	7.80159e-18	KLRB1
2.84447e-21	0.271688	1	1	9.5398e-17	RPL30
1.84635e-20	0.334219	0.997	1	6.19229e-16	RPL21
8.38282e-20	-0.699375	0.071	0.33	2.81143e-15	LINC00299
1.73858e-19	-0.834222	0.193	0.516	5.83084e-15	CXCR4
3.08798e-18	0.3104	1	1	1.03565e-13	RPS29
1.2937e-17	0.29659	0.998	0.995	4.33882e-13	RPL23A
1.87355e-17	-0.726269	0.775	0.888	6.28352e-13	LTB
2.94796e-17	-0.6177	0.412	0.767	9.88687e-13	DUSP1
2.97187e-17	0.225467	1	1	9.96705e-13	RPS28
4.7563e-17	0.239668	1	0.995	1.59517e-12	RPL32
3.42743e-16	-0.617711	0.121	0.391	1.14949e-11	KIT
6.14128e-16	0.262681	1	1	2.05966e-11	RPL19
7.1004e-16	-0.456803	0.003	0.121	2.38133e-11	LIF
1.76814e-15	-0.682438	0.099	0.335	5.92998e-11	IL1R1
1.829e-15	-0.678533	0.208	0.498	6.13409e-11	ZFP36L1
5.80499e-15	0.238414	1	1	1.94688e-10	RPL36
6.97706e-15	-0.593795	0.182	0.47	2.33997e-10	TRBC1
3.92337e-14	-0.64374	0.195	0.47	1.31582e-09	KLF6
8.37422e-14	-0.690407	0.153	0.405	2.80854e-09	FOSB
3.00755e-13	-0.582605	0.523	0.772	1.00867e-08	NFKBIA
3.43352e-13	0.192848	1	1	1.15153e-08	RPL13
4.35441e-13	0.229333	0.997	1	1.46038e-08	RPLP2
8.41062e-13	-0.545766	0.057	0.233	2.82075e-08	RAB11FIP1
3.35995e-12	0.207535	1	1	1.12686e-07	RPS14
3.43789e-12	-0.435938	0.15	0.405	1.153e-07	GNAS
3.50069e-12	0.248256	0.995	1	1.17406e-07	RPL18A
3.89704e-12	0.165141	1	1	1.30699e-07	RPL41
4.68214e-12	-0.494723	0.025	0.158	1.5703e-07	TOX2
5.7125e-12	-0.55306	0.326	0.609	1.91586e-07	ZFP36
7.90718e-12	-0.606675	0.442	0.702	2.65191e-07	AC245014.3
1.2079e-11	-0.508108	0.054	0.219	4.05105e-07	AQP3
1.29571e-11	0.220047	1	1	4.34555e-07	RPS19
1.30101e-11	-0.44528	0.044	0.195	4.36331e-07	CTSH
1.44353e-11	-0.655113	0.244	0.493	4.84131e-07	JUN
3.13036e-11	-0.545622	0.118	0.33	1.04986e-06	Z93241.1
3.43712e-11	-0.437736	0.129	0.353	1.15274e-06	BHLHE40
3.79619e-11	0.190914	1	1	1.27317e-06	RPS27A
6.00033e-11	0.30577	0.973	0.958	2.01239e-06	RPL27A
6.82114e-11	-0.525881	0.076	0.251	2.28767e-06	AC025164.1
1.56442e-10	-0.482659	0.042	0.181	5.24674e-06	TMIGD2
2.05767e-10	-0.539287	0.032	0.158	6.90103e-06	NR4A1
2.20584e-10	-0.418366	0.05	0.2	7.39796e-06	BORCS5
2.85437e-10	-0.454565	0.23	0.488	9.573e-06	H2AFY
3.28467e-10	-0.3982	0.013	0.112	1.10161e-05	COTL1
6.80543e-10	0.165678	1	1	2.28241e-05	RPL34
8.91617e-10	0.166962	1	1	2.99031e-05	RPS23
1.00738e-09	0.336218	0.96	0.944	3.37854e-05	TXNIP
1.34675e-09	-0.505807	0.333	0.591	4.51673e-05	CD69
1.96352e-09	-0.715696	0.138	0.326	6.58524e-05	SOX4
2.95675e-09	-0.510836	0.061	0.205	9.91634e-05	SPRY1
3.01969e-09	-0.481521	0.113	0.293	0.000101274	ERN1
3.35496e-09	-0.49163	0.059	0.2	0.000112519	PRR5
3.5315e-09	-0.39044	0.62	0.842	0.000118439	JUND
4.16783e-09	0.236864	0.985	0.991	0.000139781	UBA52
5.45505e-09	0.153187	1	1	0.000182951	RPL39
5.90117e-09	-0.307015	0.123	0.321	0.000197913	MDM4
6.62431e-09	0.188707	0.997	1	0.000222166	RPL18
8.52777e-09	-0.389579	0.045	0.172	0.000286005	PARP14
1.19895e-08	-0.362221	0.02	0.116	0.000402102	TNFSF13B
1.19911e-08	0.215232	0.998	0.991	0.000402156	RPS25
1.56567e-08	-0.476298	0.119	0.293	0.000525094	PIM2
1.56803e-08	0.221792	0.982	0.995	0.000525884	RPL35
1.62004e-08	-0.331233	0.042	0.163	0.00054333	PDE6G
2.03444e-08	-0.167424	1	1	0.000682311	MT.CO2
2.03709e-08	-0.340414	0.049	0.177	0.0006832	AC008105.3
2.67197e-08	-0.445708	0.297	0.512	0.000896124	SRGN
4.51419e-08	-0.383414	0.017	0.102	0.00151397	AC020916.1
5.93714e-08	-0.35756	0.094	0.251	0.0019912	MPG
6.68638e-08	-0.536088	0.087	0.233	0.00224248	H1FX
7.46324e-08	-0.375313	0.356	0.595	0.00250302	PNRC1
8.15913e-08	-0.447778	0.736	0.87	0.00273641	IL7R
8.48319e-08	-0.356105	0.061	0.191	0.00284509	RHOC
8.68606e-08	-0.269527	0.04	0.153	0.00291313	KIFAP3
1.03026e-07	0.268921	0.966	0.949	0.0034553	RPL13A
1.13305e-07	0.165728	1	0.995	0.00380002	RPS3
1.14306e-07	-0.35116	0.106	0.27	0.0038336	ODF2L
1.1571e-07	-0.346967	0.042	0.153	0.00388068	SSR1
1.19694e-07	-0.613293	0.04	0.149	0.00401431	HLA.DRA
1.26239e-07	-0.427501	0.242	0.456	0.00423381	XIST
1.54308e-07	-0.366188	0.096	0.247	0.00517519	TNFRSF25
1.66258e-07	0.194154	1	0.995	0.00557595	RPS21
1.67795e-07	0.190639	0.997	0.991	0.0056275	RPS7
1.71504e-07	-0.391081	0.05	0.167	0.0057519	PTGER4
2.06547e-07	-0.34144	0.326	0.563	0.00692717	DDX17
2.31937e-07	-0.442824	0.035	0.135	0.0077787	NFKBIZ
2.36891e-07	0.210026	0.985	0.986	0.00794486	RPL38
2.37733e-07	-0.370575	0.229	0.437	0.00797309	CALR
2.47139e-07	-0.556181	0.091	0.233	0.00828854	ISG15
2.48104e-07	-0.428432	0.104	0.256	0.00832092	HLA.DRB1
2.48658e-07	-0.348833	0.113	0.27	0.0083395	MAF
3.02664e-07	-0.429344	0.045	0.153	0.0101507	AHR
3.6873e-07	-0.329914	0.067	0.195	0.0123665	MYO1G
4.14912e-07	-0.350317	0.173	0.358	0.0139153	HSP90B1
4.58614e-07	-0.225466	0.029	0.121	0.015381	CDK6
5.2473e-07	-0.278723	0.849	0.949	0.0175984	H3F3A
6.13632e-07	-0.300818	0.466	0.712	0.02058	HSP90AA1
6.18553e-07	-0.339152	0.03	0.121	0.020745	C4orf48
6.4302e-07	0.161486	1	1	0.0215656	RPS15
7.18598e-07	0.207212	0.97	0.991	0.0241004	RPL24
7.30393e-07	-0.360003	0.24	0.451	0.0244959	CORO1A
7.60011e-07	-0.26474	0.165	0.353	0.0254892	TLN1
7.8464e-07	-0.286413	0.109	0.265	0.0263153	SSR3
8.19965e-07	0.179458	0.995	0.991	0.0275	RPL3
8.52355e-07	-0.341462	0.022	0.102	0.0285863	TRG.AS1
9.30003e-07	0.174941	0.988	0.995	0.0311904	RPL14
9.50055e-07	-0.33511	0.111	0.26	0.0318629	RALBP1
1.12456e-06	0.173286	0.998	0.995	0.0377156	RPS3A
1.1487e-06	-0.408209	0.062	0.177	0.0385251	PIM3
1.18111e-06	-0.245982	0.035	0.13	0.039612	LPXN
1.30214e-06	-0.338475	0.034	0.126	0.0436713	COMMD1
1.38535e-06	-0.452179	0.166	0.335	0.0464617	AL360012.1

## Sheet: res.0.6_3_vs_5- ILC1 vs cytILC1
Supplementary Table 1. Differentially expressed genes in ILC1 versus cytotoxic ILC1 (res. 0.6). Output of Seurat FindMarkers() function
p_val	avg_logFC	pct.1	pct.2	p_val_adj	gene
1.4157e-64	-2.88325	0.075	0.957	4.74796e-60	NKG7
2.98766e-54	-2.17701	0.02	0.714	1.002e-49	GZMA
2.34047e-47	-1.73422	0.046	0.743	7.84949e-43	CST7
3.87894e-40	-3.21872	0.017	0.557	1.30092e-35	GNLY
2.36352e-36	-1.57102	0.107	0.8	7.92676e-32	GZMK
5.69459e-36	-2.26282	0.113	0.743	1.90985e-31	KLRB1
7.23671e-36	-1.79855	0.014	0.5	2.42705e-31	TYROBP
6.84546e-25	-1.54643	0.075	0.543	2.29583e-20	CMC1
1.30842e-21	-1.09752	0.003	0.271	4.38818e-17	CEBPD
2.1027e-21	-1.26243	0.464	0.943	7.05203e-17	S100A4
1.04554e-20	-0.809172	0	0.243	3.50653e-16	CCL4
1.6757e-20	-1.04523	0.003	0.257	5.61997e-16	KLRF1
3.15255e-19	-1.13374	0.026	0.343	1.0573e-14	PRF1
4.96818e-19	-0.979727	0.006	0.257	1.66623e-14	XCL2
7.88359e-18	-1.16936	0.22	0.686	2.644e-13	DUSP2
4.12226e-17	-1.12688	0.345	0.786	1.38252e-12	CTSW
4.60762e-17	-0.475288	1	1	1.54531e-12	MT.CO1
2.00997e-16	-1.28973	0.18	0.629	6.74103e-12	CCL5
9.04277e-16	-0.95489	0.006	0.214	3.03276e-11	XCL1
1.87568e-15	0.47306	1	1	6.29065e-11	RPS8
4.23872e-15	-0.403677	1	1	1.42158e-10	MT.CO3
4.27583e-15	0.449709	1	1	1.43403e-10	RPS13
5.94993e-15	-1.06623	0.035	0.314	1.99549e-10	HOPX
6.61156e-15	-0.525926	0	0.171	2.21739e-10	RHOC
9.25981e-15	-1.08692	0.075	0.414	3.10555e-10	KLRD1
1.21626e-14	0.332486	1	1	4.07908e-10	RPL32
4.6255e-14	-1.00601	0.093	0.429	1.5513e-09	KLRG1
6.98826e-14	0.403458	1	1	2.34372e-09	RPS3A
9.28097e-14	-0.531607	0	0.157	3.11265e-09	ZEB2
9.97881e-14	-0.534368	0.933	1	3.34669e-09	HLA.A
1.31947e-13	-0.931156	0.159	0.543	4.42525e-09	CD63
1.74504e-13	-0.836924	0.464	0.829	5.85251e-09	ARL4C
4.15454e-13	-0.656576	0.029	0.271	1.39335e-08	GBP5
1.29639e-12	-0.658175	0.974	0.986	4.34782e-08	MT.ND1
1.3691e-12	-0.758985	0.078	0.386	4.59168e-08	CTSC
1.562e-12	-0.740404	0.942	0.986	5.23865e-08	MT.ND2
1.59203e-12	-0.350229	1	1	5.33936e-08	MT.ND3
2.10374e-12	0.522591	1	0.971	7.05553e-08	TMSB10
2.17986e-12	-0.651686	0.751	0.929	7.31083e-08	IL32
7.22613e-12	0.408836	1	1	2.4235e-07	RPS6
8.45042e-12	-0.717895	0.791	0.929	2.8341e-07	MT.ND5
1.20626e-11	-0.566318	0.014	0.2	4.04554e-07	FOSL2
1.64639e-11	-0.605106	0.832	0.986	5.52167e-07	HCST
3.89251e-11	1.1994	0.478	0.029	1.30547e-06	RTKN2
6.70952e-11	1.1859	0.493	0.057	2.25024e-06	LEF1
8.13747e-11	-0.74463	0.064	0.329	2.72915e-06	GPR65
1.51181e-10	-0.83351	0.632	0.843	5.07032e-06	S100A6
2.31967e-10	-0.745771	0.183	0.529	7.77971e-06	CD81
2.38076e-10	-0.389445	0.997	1	7.98459e-06	MT.ND4
2.44689e-10	-0.354069	0	0.114	8.20639e-06	SLC4A10
2.44689e-10	-0.521565	0	0.114	8.20639e-06	FCGR3A
2.44689e-10	-0.526886	0	0.114	8.20639e-06	ZBTB16
3.24029e-10	0.740076	0.803	0.357	1.08673e-05	CD3D
4.24801e-10	-0.681381	0.255	0.614	1.4247e-05	ANXA1
4.46768e-10	-0.484309	0.006	0.143	1.49837e-05	MAP3K8
4.89295e-10	-0.328746	0.991	1	1.641e-05	HLA.B
6.29305e-10	-0.687478	0.032	0.229	2.11056e-05	ACTN4
6.78035e-10	-0.246372	1	1	2.27399e-05	B2M
8.48129e-10	-0.7225	0.038	0.243	2.84446e-05	MYBL1
9.08478e-10	-0.620753	0.678	0.929	3.04685e-05	CYBA
1.78047e-09	-0.829546	0.023	0.2	5.97133e-05	CLIC3
2.86624e-09	-0.724872	0.116	0.4	9.61281e-05	TNFAIP3
2.92321e-09	-0.805027	0.217	0.543	9.80387e-05	DUSP1
2.9966e-09	0.241223	1	0.986	0.0001005	RPL30
3.73249e-09	-0.830083	0.313	0.614	0.00012518	SRGN
3.77855e-09	0.58262	0.959	0.657	0.000126725	LTB
3.82875e-09	-0.549297	0.02	0.186	0.000128409	HSH2D
4.48148e-09	-0.50485	0.009	0.143	0.0001503	FAM129A
4.73789e-09	-0.500334	0.006	0.129	0.000158899	SLAMF7
5.31126e-09	-0.943889	0.417	0.671	0.000178129	IFITM2
5.57164e-09	-0.793851	0.232	0.543	0.000186862	CD69
5.76857e-09	-0.660331	0.017	0.171	0.000193466	IER5
6.99026e-09	-0.766901	0.084	0.329	0.000234439	APOBEC3G
8.13385e-09	0.252306	1	1	0.000272793	RPL11
1.01928e-08	-0.42104	0.933	0.971	0.000341847	HLA.C
2.03058e-08	0.307051	1	1	0.000681016	RPL9
2.15559e-08	-0.894476	0.18	0.471	0.000722942	LINC01871
2.46054e-08	0.22118	1	1	0.000825217	RPS28
3.41829e-08	-0.778483	0.049	0.243	0.00114643	EFHD2
3.45236e-08	-0.623619	0.304	0.629	0.00115785	CLIC1
3.57772e-08	0.482868	0.959	0.843	0.0011999	RPL23
4.16421e-08	-0.372865	0.009	0.129	0.00139659	PLEKHF1
4.68055e-08	-0.407977	0.009	0.129	0.00156976	PRDM1
4.82991e-08	0.275656	1	1	0.00161986	RPLP2
6.36202e-08	-0.394198	0.006	0.114	0.00213369	PLEK
6.88791e-08	0.258396	1	1	0.00231007	RPL35A
7.62234e-08	-0.815635	0.133	0.386	0.00255638	ITGB1
9.84348e-08	0.292948	1	1	0.00330131	RPS16
1.12991e-07	-0.375066	0.928	1	0.00378948	EIF1
1.25042e-07	-0.396868	0.032	0.2	0.00419367	PRR5
1.3277e-07	-0.543085	0.084	0.314	0.00445284	MATK
1.45195e-07	0.33497	0.994	0.986	0.00486956	RPL22
1.50463e-07	0.258132	1	1	0.00504624	RPS12
1.80757e-07	0.236362	1	1	0.00606223	RPL37
2.75895e-07	-0.420945	0.012	0.129	0.00925297	SYTL2
3.09508e-07	0.218163	1	1	0.0103803	RPS23
3.37559e-07	0.317737	0.997	0.986	0.0113211	RPL12
3.40783e-07	-0.314113	0.012	0.129	0.0114292	BHLHE40
3.50618e-07	-0.597235	0.078	0.286	0.011759	MYO1F
3.8105e-07	-0.509052	0.09	0.314	0.0127797	REEP5
3.8863e-07	-0.509656	0.075	0.286	0.0130339	B4GALT1
4.04446e-07	-0.505344	0.032	0.186	0.0135643	PHACTR2
4.56761e-07	0.64851	0.759	0.543	0.0153188	LDHB
4.81519e-07	-0.542321	0.093	0.314	0.0161492	CCDC107
6.18864e-07	-0.440355	0.017	0.143	0.0207555	MAF
6.29438e-07	-0.395616	0.017	0.143	0.0211101	IL2RB
6.30947e-07	0.240949	1	1	0.0211607	RPL21
8.12767e-07	-0.563393	0.099	0.314	0.0272586	SYNE2
1.29506e-06	0.244005	1	0.986	0.0434338	RPS21
