# Supplementary material for: Dynamic single-cell regulomes characterize human peripheral blood innate lymphoid cell subpopulations
Source: iScience. 2023 Aug 24;26(9):107728. doi: 10.1016/j.isci.2023.107728 (PMC10483052; doi:10.1016/j.isci.2023.107728)
Supplement: Table S2. Differentially accessible chromatin regions among ILC clusters or among ILC subsets (scATACseq), related to Figures 1, 2 and 3 [file mmc3.xls]

## Sheet: DA_peaks_scATACseq_res.0.2
Supplementary Table 2. Differentially accessible (DA) chromatin regions among ILC clusters identified at resolution 0.2 based on scATACseq data (output of FindAllMarkers of Seurat package). Significant DA peaks were annotated to the closest gene using the annoPeaks function of the ChIPeakAnno package. The ID in column peak_ID can be used to view chromatin accessibility within cells in the data de…
chr	start	end	cluster	gene_name	avg_logFC	p_val_adj	pct.1	pct.2	distance	location	peak_ID
chr14	24234290	24235359	0	GMPR2	0.673589275105132	3.69847572481854e-215	0.44	0.036	0	inside	chr14-24234290-24235359
chr17	44159395	44160346	0	C17orf53	0.582026572762626	1.54453888627314e-183	0.408	0.044	0	inside	chr17-44159395-44160346
chr11	3013948	3015066	0	CARS	-0.657279817784635	1.11857689983099e-177	0.059	0.412	0	inside	chr11-3013948-3015066
chr11	60985897	60986995	0	CD6	-0.64018707206064	2.83896016703319e-171	0.015	0.319	0	inside	chr11-60985897-60986995
chr9	127396351	127398299	0	SLC2A8	0.752698802570184	7.99208941528421e-169	0.775	0.351	0	overlapStart	chr9-127396351-127398299
chr21	46304716	46305469	0	C21orf58	0.593794753499354	1.00909875567523e-163	0.394	0.049	0	inside	chr21-46304716-46305469
chr20	44068945	44070985	0	TOX2	-0.747138767148369	1.16596907213315e-153	0.189	0.545	0	overlapEnd	chr20-44068945-44070985
chr2	60819180	60820195	0	LINC01185	-0.576333982752434	6.85425768635467e-147	0.106	0.442	4936	downstream	chr2-60819180-60820195
chr1	31781171	31782886	0	SPOCD1	0.598814117267007	1.16950203038195e-146	0.386	0.05	8366	upstream	chr1-31781171-31782886
chr5	157158997	157160434	0	ITK	0.67396453718057	4.93266278476496e-146	0.57	0.174	0	inside	chr5-157158997-157160434
chr4	3301779	3303640	0	RGS12	-0.694669411143343	1.09714131420331e-140	0.345	0.688	0	inside	chr4-3301779-3303640
chr3	53753280	53754677	0	CACNA1D	0.574068380312978	1.21968357720302e-138	0.468	0.11	0	overlapStart	chr3-53753280-53754677
chr11	48001354	48002275	0	PTPRJ	-0.580012113542966	8.718800030488e-138	0.043	0.321	0	inside	chr11-48001354-48002275
chr8	122798756	122799574	0	ZHX2	-0.536090552336488	1.96353400403227e-137	0.023	0.282	0	inside	chr8-122798756-122799574
chr22	37163859	37164798	0	IL2RB	-0.527318958926043	7.66949748123639e-137	0.029	0.295	0	inside	chr22-37163859-37164798
chr2	174778230	174779199	0	CHRNA1	-0.628294379987947	1.38657479951019e-132	0.167	0.506	0	inside	chr2-174778230-174779199
chr16	27463472	27464572	0	GTF3C1	-0.537444832061294	4.19253188212928e-130	0.044	0.328	0	overlapEnd	chr16-27463472-27464572
chr14	64755429	64756581	0	SPTB	0.603507159296228	1.03204812580173e-129	0.595	0.214	0	inside	chr14-64755429-64756581
chr13	40186852	40188355	0	LINC00332	-0.551573629105295	3.08505564694941e-125	0.101	0.404	0	overlapEnd	chr13-40186852-40188355
chr21	41167288	41169356	0	BACE2	0.595957162529493	6.49220270722007e-124	0.515	0.162	0	includeFeature	chr21-41167288-41169356
chr12	10553995	10555612	0	RP11-291B21.2	-0.563243007067016	1.67063368375528e-123	0.093	0.386	0	inside	chr12-10553995-10555612
chr16	81866760	81867489	0	PLCG2	-0.489817687139176	3.60733930602278e-122	0.006	0.217	0	inside	chr16-81866760-81867489
chr11	102360655	102362165	0	BIRC2	-0.453932552605365	4.59535212280629e-122	0.012	0.237	0	inside	chr11-102360655-102362165
chr1	227773845	227774801	0	SNAP47	-0.391101593504478	1.55145080191429e-119	0.008	0.217	0	inside	chr1-227773845-227774801
chr13	23754487	23755114	0	MIPEP	0.385620149640983	2.83965469492437e-118	0.245	0.02	0	inside	chr13-23754487-23755114
chr14	50082147	50083755	0	LINC01588	-0.496301682444998	8.28327788129713e-117	0.048	0.318	0	overlapEnd	chr14-50082147-50083755
chr3	53750107	53750852	0	CACNA1D	0.437097865307544	8.99378272340938e-117	0.316	0.045	0	inside	chr3-53750107-53750852
chr17	1706928	1707788	0	TLCD2	0.488414312032619	4.86575223815592e-116	0.406	0.085	0	overlapStart	chr17-1706928-1707788
chr5	133610839	133612974	0	FSTL4	0.550836377898574	1.6668088795189e-115	0.494	0.159	0	overlapEnd	chr5-133610839-133612974
chr1	24910738	24911795	0	RUNX3	-0.531628923413558	6.14423233710479e-115	0.042	0.298	0	inside	chr1-24910738-24911795
chr8	144878161	144879507	0	ZNF250	-0.632121926157456	1.07743031885612e-114	0.073	0.34	0	inside	chr8-144878161-144879507
chr5	132058780	132059687	0	IL3	0.50067580306865	2.76412809727835e-114	0.407	0.088	841	upstream	chr5-132058780-132059687
chr17	21419073	21420211	0	KCNJ12	-0.475112935152296	1.15870584800609e-113	0.017	0.248	0	overlapEnd	chr17-21419073-21420211
chr7	75928417	75929154	0	POR	-0.413452464262215	2.34236216242828e-113	0.031	0.265	0	inside	chr7-75928417-75929154
chr11	63490764	63492301	0	HRASLS5	0.481949166340701	6.79080242289909e-113	0.37	0.082	0	includeFeature	chr11-63490764-63492301
chr22	25067704	25069106	0	KIAA1671	-0.490441874521655	1.19428408690023e-112	0.061	0.331	0	inside	chr22-25067704-25069106
chr4	38949167	38950177	0	FAM114A1	-0.488652206517885	2.10925315520126e-112	0.066	0.336	3427	downstream	chr4-38949167-38950177
chr19	47186472	47187448	0	SAE1	-0.401864751824072	4.91766746996552e-112	0.012	0.219	0	inside	chr19-47186472-47187448
chr5	133466809	133468454	0	FSTL4	0.603132120378751	6.99744749756575e-112	0.561	0.178	0	inside	chr5-133466809-133468454
chr12	538938	539790	0	B4GALNT3	-0.396148960604222	4.00939838718577e-111	0.032	0.265	0	inside	chr12-538938-539790
chr4	94338794	94340190	0	HPGDS	0.417345705789616	6.07639341750443e-110	0.313	0.054	0	inside	chr4-94338794-94340190
chr17	80457439	80458062	0	CTD-2526A2.2	-0.359036544368115	4.48497469605861e-109	0.007	0.2	2709	upstream	chr17-80457439-80458062
chr11	60870157	60874528	0	ZP1	0.634799816981691	1.89125512410398e-107	0.601	0.227	0	includeFeature	chr11-60870157-60874528
chr3	68057549	68058273	0	FAM19A1	-0.346413912306248	3.92790123431889e-107	0.008	0.203	0	inside	chr3-68057549-68058273
chr4	109648318	109649328	0	MCUB	-0.360696653429857	5.79336280230258e-107	0.02	0.235	0	includeFeature	chr4-109648318-109649328
chr8	2144985	2146911	0	MYOM2	-0.436118434760886	1.14178590263082e-106	0.028	0.244	0	overlapEnd	chr8-2144985-2146911
chr6	36118347	36119163	0	MAPK13	0.539491536032619	1.71887529139175e-106	0.535	0.192	8645	upstream	chr6-36118347-36119163
chr6	122609545	122611390	0	PKIB	0.523058127626799	5.24042616689202e-105	0.404	0.106	0	includeFeature	chr6-122609545-122611390
chr19	32794004	32794970	0	TDRD12	-0.323847036471631	3.05473062756646e-103	0.011	0.201	0	includeFeature	chr19-32794004-32794970
chr4	183905008	183907434	0	STOX2	0.475806321112685	3.09804451409574e-103	0.323	0.055	0	includeFeature	chr4-183905008-183907434
chr3	71372664	71373543	0	FOXP1	-0.35508456937765	3.4936260902036e-103	0.006	0.189	0	inside	chr3-71372664-71373543
chr4	42627634	42628743	0	ATP8A1	-0.445295644056272	5.47701117999329e-102	0.025	0.246	0	inside	chr4-42627634-42628743
chr11	61101887	61103565	0	CD5	-0.500809669786708	6.68868162307745e-102	0.093	0.36	0	includeFeature	chr11-61101887-61103565
chr14	97538569	97539529	0	CTD-2506J14.1	0.445368446562353	2.08570857391621e-101	0.293	0.045	0	inside	chr14-97538569-97539529
chr15	100330238	100331104	0	ADAMTS17	-0.352876626089668	4.80393687298865e-101	0.017	0.22	0	includeFeature	chr15-100330238-100331104
chr12	108568660	108569311	0	ISCU	-0.31129586905133	6.34012438891735e-100	0.01	0.192	0	overlapStart	chr12-108568660-108569311
chr20	50048306	50049505	0	TRERNA1	-0.467512891171427	9.28032655885751e-100	0.052	0.28	6801	upstream	chr20-50048306-50049505
chr3	58085101	58086069	0	FLNB	-0.359818084137335	1.89437193720113e-99	0.01	0.195	0	inside	chr3-58085101-58086069
chr7	132430703	132431831	0	PLXNA4	-0.486197279547597	4.59598190524365e-99	0.087	0.346	0	inside	chr7-132430703-132431831
chr14	68967925	68968558	0	ACTN1	-0.335748589474204	2.68442365678635e-98	0.011	0.2	0	inside	chr14-68967925-68968558
chr12	64399749	64400645	0	XPOT	0.40285938188314	1.47094214428625e-97	0.327	0.065	3704	upstream	chr12-64399749-64400645
chr1	12177557	12179692	0	TNFRSF1B	-0.573811483008234	2.37491624774636e-97	0.185	0.432	0	inside	chr1-12177557-12179692
chr17	82126354	82128197	0	CCDC57	-0.610128611924702	3.52211834358045e-97	0.345	0.594	0	overlapStart	chr17-82126354-82128197
chr19	39258222	39258894	0	IFNL2	0.379160083818805	3.91610232005814e-97	0.294	0.052	9619	upstream	chr19-39258222-39258894
chrX	78073126	78074055	0	PGK1	-0.325092421130241	1.82871096127928e-96	0.013	0.197	0	inside	chrX-78073126-78074055
chr5	95816346	95818988	0	GLRX	0.548975297117739	8.87950716393037e-96	0.489	0.188	0	overlapEnd	chr5-95816346-95818988
chr16	88619653	88620665	0	ZC3H18	-0.451169615145866	1.19297009966707e-95	0.031	0.241	0	inside	chr16-88619653-88620665
chr20	32445826	32446739	0	NOL4L	0.395928676331139	1.63270968811173e-95	0.29	0.054	0	inside	chr20-32445826-32446739
chr14	61337520	61338407	0	PRKCH	-0.433517769549992	2.1889966010814e-95	0.069	0.299	0	inside	chr14-61337520-61338407
chr17	51435014	51436071	0	RP11-1018N14.5	0.38166849208552	2.88604269244572e-95	0.267	0.04	0	includeFeature	chr17-51435014-51436071
chr1	1758687	1759525	0	NADK	-0.424649094063135	6.72046115421055e-95	0.028	0.221	0	overlapStart	chr1-1758687-1759525
chr7	151768811	151769894	0	PRKAG2	-0.39811778316336	2.03175319200183e-94	0.053	0.283	0	inside	chr7-151768811-151769894
chr11	35247217	35248428	0	SLC1A2	-0.540803235275257	3.47673682870399e-94	0.149	0.429	2777	downstream	chr11-35247217-35248428
chr2	75559960	75561340	0	EVA1A	0.415560914468331	6.94089241632047e-94	0.319	0.072	0	overlapEnd	chr2-75559960-75561340
chr7	5641780	5642502	0	RNF216	0.405144566559083	1.97717953713823e-93	0.374	0.105	0	inside	chr7-5641780-5642502
chr9	131627802	131628907	0	RAPGEF1	-0.423185115937525	6.97119390929348e-93	0.02	0.21	0	includeFeature	chr9-131627802-131628907
chr6	13098688	13099361	0	PHACTR1	-0.387187277549349	1.96045072202806e-92	0.017	0.21	0	inside	chr6-13098688-13099361
chr17	51427151	51428402	0	RP11-1018N14.5	0.543274754714648	1.81320950780747e-91	0.453	0.159	7024	upstream	chr17-51427151-51428402
chr1	57307009	57308179	0	DAB1	0.540468726249848	2.09054854142884e-91	0.524	0.182	0	overlapStart	chr1-57307009-57308179
chr12	65508602	65509343	0	RP11-230G5.2	0.338552535404554	6.94455142061678e-91	0.233	0.03	0	inside	chr12-65508602-65509343
chr16	11560351	11561696	0	LITAF	-0.455856193852131	2.32573793380054e-90	0.131	0.392	0	includeFeature	chr16-11560351-11561696
chr16	29148422	29149777	0	RP11-426C22.5	-0.478156790619793	3.84884669289697e-90	0.248	0.51	0	inside	chr16-29148422-29149777
chr7	100368942	100369703	0	PILRA	-0.429851149191622	9.52108297047559e-90	0.033	0.236	0	inside	chr7-100368942-100369703
chr10	30817904	30818782	0	ZNF438	-0.390656302094937	1.97662192332414e-89	0.007	0.168	1424	downstream	chr10-30817904-30818782
chr22	37218567	37219563	0	SSTR3	-0.420887643702252	2.1324905987026e-89	0.077	0.321	6244	upstream	chr22-37218567-37219563
chr9	89602936	89607101	0	GADD45G	0.546851568561137	2.25907440313263e-89	0.747	0.493	0	includeFeature	chr9-89602936-89607101
chr11	60863971	60865639	0	ZP1	0.344060621322889	4.88981421473265e-89	0.262	0.044	1922	upstream	chr11-60863971-60865639
chr11	61120410	61121259	0	CD5	-0.330021744971205	5.44537429904066e-89	0.02	0.205	0	inside	chr11-61120410-61121259
chr10	73759109	73760006	0	SEC24C	-0.334046294243204	5.77637139590253e-89	0.011	0.169	0	overlapStart	chr10-73759109-73760006
chr19	34349991	34351749	0	KIAA0355	-0.4271154914237	1.29865373109688e-88	0.088	0.32	0	overlapEnd	chr19-34349991-34351749
chr3	9911858	9912994	0	IL17RE	0.380718240525137	1.36062440356112e-88	0.292	0.057	0	inside	chr3-9911858-9912994
chr22	28748982	28749541	0	HSCB	-0.28621309091798	1.7422214810436e-88	0.01	0.172	0	inside	chr22-28748982-28749541
chr7	132485459	132486244	0	PLXNA4	-0.377283054693417	1.80062885721222e-88	0.056	0.283	0	inside	chr7-132485459-132486244
chr1	87044723	87046323	0	RP5-1052I5.2	-0.373849917495487	2.44739515040875e-88	0.017	0.201	0	inside	chr1-87044723-87046323
chr3	112071864	112072937	0	TMPRSS7	-0.339671750954076	3.46294941528265e-88	0.019	0.202	0	inside	chr3-112071864-112072937
chr3	48268190	48268901	0	ZNF589	-0.310962681130163	6.97387019094377e-88	0.01	0.174	0	overlapEnd	chr3-48268190-48268901
chr11	78325032	78326268	0	GAB2	0.494107294233336	8.90144445507031e-88	0.485	0.183	0	inside	chr11-78325032-78326268
chr9	36458052	36459505	0	RNF38	-0.423947816768104	6.45856600596609e-87	0.111	0.349	0	inside	chr9-36458052-36459505
chr5	135913705	135914610	0	GS1-39E22.1	0.348530238366008	7.63733233923407e-87	0.251	0.039	0	inside	chr5-135913705-135914610
chr10	124976032	124976698	0	ZRANB1	-0.303752371929605	1.85250212254883e-86	0.01	0.169	0	inside	chr10-124976032-124976698
chr2	134670026	134670885	0	TMEM163	-0.349843622167984	7.15930413881638e-86	0.037	0.238	0	inside	chr2-134670026-134670885
chr21	22421186	22421986	0	AP000705.7	-0.342362207311344	8.11340355045741e-86	0.02	0.207	366	downstream	chr21-22421186-22421986
chr14	68970003	68970821	0	ACTN1	-0.319354151223536	1.92890950914188e-85	0.026	0.219	0	inside	chr14-68970003-68970821
chr19	4153148	4153849	0	CREB3L3	0.413576247020494	2.47372421259356e-85	0.336	0.081	0	includeFeature	chr19-4153148-4153849
chr14	65287151	65288231	0	CTD-2509G16.5	-0.329446172745709	3.71485700471335e-85	0.026	0.219	0	inside	chr14-65287151-65288231
chr3	45497744	45498473	0	LARS2	-0.314185627256521	6.33352701274308e-85	0.011	0.173	0	inside	chr3-45497744-45498473
chr14	106506720	106507665	0	LINC00221	-0.316171007699123	7.54902964618397e-85	0.017	0.195	0	inside	chr14-106506720-106507665
chr11	117002281	117003851	0	SIK3	0.488719544950554	4.72498849159605e-84	0.483	0.203	0	inside	chr11-117002281-117003851
chr21	44765004	44765981	0	UBE2G2	-0.432530320404547	7.83277937698458e-84	0.075	0.291	2598	downstream	chr21-44765004-44765981
chr5	133457421	133458446	0	FSTL4	0.355884302878422	1.17129599974749e-83	0.262	0.046	0	inside	chr5-133457421-133458446
chr8	29060618	29061891	0	HMBOX1	-0.415322002059379	1.44679959274821e-83	0.076	0.292	0	inside	chr8-29060618-29061891
chr1	54807117	54807775	0	LEXM	-0.330247146916402	5.98227991894349e-83	0.012	0.177	0	overlapEnd	chr1-54807117-54807775
chr1	7930547	7931812	0	TNFRSF9	0.445784130262666	8.78987122630081e-83	0.382	0.123	0	inside	chr1-7930547-7931812
chr7	35725111	35725825	0	AC018647.3	-0.275735438198652	1.01928144509732e-82	0.008	0.166	0	inside	chr7-35725111-35725825
chr15	31004113	31004901	0	TRPM1	-0.425485694293412	1.49241035462173e-82	0.087	0.301	0	inside	chr15-31004113-31004901
chr12	66962203	66962789	0	RP11-123O10.4	0.308089062500201	1.08297510970186e-81	0.228	0.033	0	inside	chr12-66962203-66962789
chr5	132054655	132057822	0	IL3	0.549168079971531	2.09478403413594e-81	0.708	0.371	2706	upstream	chr5-132054655-132057822
chr6	85449320	85450860	0	NT5E	-0.36455215470925	2.35161776842332e-81	0.045	0.242	0	includeFeature	chr6-85449320-85450860
chr16	11572061	11572808	0	LITAF	-0.322995775209326	7.43239684839006e-81	0.017	0.183	0	inside	chr16-11572061-11572808
chr17	49403568	49404808	0	PHB	-0.327338919243464	7.65310807663357e-81	0.037	0.227	0	overlapEnd	chr17-49403568-49404808
chr5	14413094	14413974	0	TRIO	-0.283741098178425	1.13263553260743e-80	0.007	0.16	0	inside	chr5-14413094-14413974
chr21	44065317	44065959	0	TRAPPC10	-0.331647616339304	1.17260137626964e-80	0.014	0.174	0	inside	chr21-44065317-44065959
chr20	48854853	48855572	0	RP5-906C1.1	0.309908735415045	1.73603387460817e-80	0.211	0.024	5394	upstream	chr20-48854853-48855572
chr10	1149545	1150444	0	LINC00200	0.411740985591839	1.95666475659425e-80	0.347	0.094	9323	upstream	chr10-1149545-1150444
chr5	112417770	112420735	0	EPB41L4A-AS2	0.514828237636408	2.8446604326073e-80	0.452	0.152	0	overlapStart	chr5-112417770-112420735
chr14	60753419	60754284	0	MNAT1	-0.31510203544394	2.13096564349373e-79	0.029	0.217	0	includeFeature	chr14-60753419-60754284
chr7	36780815	36781527	0	AC007349.5	-0.310142638968622	4.5331812982757e-79	0.02	0.182	0	overlapStart	chr7-36780815-36781527
chr10	114540916	114541939	0	ABLIM1	-0.459044210668253	7.51484193496104e-79	0.194	0.445	0	inside	chr10-114540916-114541939
chr10	35149306	35150081	0	CREM	-0.383679313546218	8.91320098601337e-79	0.049	0.245	0	inside	chr10-35149306-35150081
chr9	136619574	136620249	0	LINC01451	-0.360259525096622	1.20383740648127e-78	0.031	0.211	2392	upstream	chr9-136619574-136620249
chr7	86978613	86979513	0	KIAA1324L	-0.383329980220933	1.81946846906812e-78	0.094	0.322	0	inside	chr7-86978613-86979513
chr16	17396151	17398014	0	XYLT1	0.488906968627502	2.24043342842852e-78	0.594	0.299	0	inside	chr16-17396151-17398014
chr13	99382347	99384860	0	UBAC2	-0.408093849119762	2.67124338697166e-78	0.093	0.315	0	inside	chr13-99382347-99384860
chr20	59159237	59160093	0	ZNF831	-0.355430955335905	5.16921938553035e-78	0.05	0.248	0	overlapStart	chr20-59159237-59160093
chr22	26596880	26597555	0	TPST2	-0.326437242830718	9.8539997171678e-78	0.023	0.198	162	upstream	chr22-26596880-26597555
chr1	109763698	109764473	0	EPS8L3	-0.304689807304874	1.02627870809171e-77	0.012	0.171	0	includeFeature	chr1-109763698-109764473
chr5	133423556	133424689	0	FSTL4	0.376511129513363	1.58616391045801e-77	0.309	0.079	0	inside	chr5-133423556-133424689
chr2	101986945	101987824	0	LINC01127	-0.333891252962379	3.64339692254329e-77	0.041	0.233	0	overlapEnd	chr2-101986945-101987824
chr12	123067498	123068212	0	PITPNM2	-0.33333580322622	5.78724584743392e-77	0.012	0.161	0	inside	chr12-123067498-123068212
chr10	7192758	7193832	0	SFMBT2	-0.317396037580342	8.43601632996379e-77	0.029	0.211	0	inside	chr10-7192758-7193832
chr10	77090487	77091244	0	KCNMA1	0.30758734862519	1.10245216006397e-76	0.218	0.028	0	overlapStart	chr10-77090487-77091244
chr15	91469646	91470549	0	CRAT37	-0.368961859477275	2.73727666127203e-76	0.02	0.193	0	inside	chr15-91469646-91470549
chr1	162297066	162297771	0	NOS1AP	-0.291492911077954	3.72038913132463e-76	0.007	0.15	0	inside	chr1-162297066-162297771
chr19	16876894	16877753	0	SIN3B	-0.261787824637738	3.7867449825602e-76	0.01	0.154	0	includeFeature	chr19-16876894-16877753
chr21	46550319	46552862	0	DIP2A	-0.468256525037814	5.06484450806555e-76	0.213	0.468	0	includeFeature	chr21-46550319-46552862
chr2	20595419	20596330	0	HS1BP3	-0.293638821098599	3.99784748243056e-75	0.007	0.151	0	inside	chr2-20595419-20596330
chr10	14639589	14640281	0	FAM107B	0.322966777195462	5.39253712247128e-75	0.207	0.029	0	inside	chr10-14639589-14640281
chr16	89096805	89098864	0	ACSF3	-0.393735405738782	6.45137979654864e-75	0.039	0.226	0	overlapEnd	chr16-89096805-89098864
chr17	19771916	19772623	0	ULK2	-0.279966169775882	7.44416135130536e-75	0.019	0.181	0	inside	chr17-19771916-19772623
chr16	27195848	27196675	0	KDM8	-0.312916801716108	1.34753638151639e-74	0.035	0.218	6819	upstream	chr16-27195848-27196675
chr5	133473923	133475253	0	FSTL4	0.320795435653308	1.6020208946074e-74	0.257	0.052	0	inside	chr5-133473923-133475253
chr9	89426243	89427987	0	SEMA4D	-0.339089890739679	4.7332319820727e-74	0.062	0.257	0	inside	chr9-89426243-89427987
chr8	125262482	125263161	0	NSMCE2	-0.261154672615571	6.36977915260014e-74	0.014	0.167	0	inside	chr8-125262482-125263161
chr1	235998769	236000137	0	NID1	0.481928381879638	9.82717321239719e-74	0.476	0.176	0	inside	chr1-235998769-236000137
chr2	230905240	230905947	0	GPR55	-0.264934877099414	1.36212657752572e-73	0.007	0.149	1370	downstream	chr2-230905240-230905947
chr20	24948767	24950001	0	CST7	-0.410248298596162	1.8730782210588e-73	0.095	0.325	0	includeFeature	chr20-24948767-24950001
chr2	121468710	121469431	0	CLASP1	-0.27106995400665	2.11554857703414e-73	0.01	0.148	0	inside	chr2-121468710-121469431
chr16	84594062	84594768	0	COTL1	-0.318845839569435	2.25783170627955e-73	0.022	0.179	0	inside	chr16-84594062-84594768
chr16	79519289	79520113	0	RP11-467I17.1	-0.412369871077117	2.28035267978106e-73	0.071	0.265	2995	downstream	chr16-79519289-79520113
chr18	5628509	5631005	0	EPB41L3	0.441094287303426	2.34249296922085e-73	0.335	0.086	0	includeFeature	chr18-5628509-5631005
chr1	245180379	245181011	0	KIF26B	-0.294253675995769	3.07719030154275e-73	0.013	0.171	0	inside	chr1-245180379-245181011
chr15	69668381	69669562	0	PCAT29	-0.396038563817826	3.5560261064283e-73	0.076	0.282	0	inside	chr15-69668381-69669562
chr8	119206838	119209067	0	MAL2	0.411705626957437	6.4994783356474e-73	0.314	0.085	0	includeFeature	chr8-119206838-119209067
chr7	100516031	100516733	0	RP11-44M6.1	-0.317194157938901	7.44388927144666e-73	0.054	0.255	0	overlapStart	chr7-100516031-100516733
chr16	79767650	79768991	0	MAFTRR	0.308392390188561	8.24232647672488e-73	0.227	0.043	0	inside	chr16-79767650-79768991
chr10	113007003	113007758	0	TCF7L2	-0.293166278591946	9.19178878602095e-73	0.038	0.225	0	inside	chr10-113007003-113007758
chr22	50529327	50532370	0	ODF3B	0.522776463297819	2.00210067508953e-72	0.686	0.401	0	includeFeature	chr22-50529327-50532370
chr14	61334064	61336348	0	PRKCH	-0.295313534096769	3.06059080955131e-72	0.031	0.2	0	inside	chr14-61334064-61336348
chr12	130992328	130992956	0	RP11-76C10.5	-0.28920476657334	3.47483208360087e-72	0.011	0.153	0	overlapStart	chr12-130992328-130992956
chr15	50107480	50108196	0	ATP8B4	-0.296471446744693	3.55089321532972e-72	0.019	0.184	0	inside	chr15-50107480-50108196
chr13	99374955	99376468	0	UBAC2	-0.427037972374672	4.47534783670369e-72	0.147	0.394	0	inside	chr13-99374955-99376468
chr15	59412783	59413583	0	FAM81A	-0.3168448555912	4.93308827584962e-72	0.017	0.176	0	inside	chr15-59412783-59413583
chr6	6609916	6610781	0	LY86	-0.293496816740582	4.99012623408772e-72	0.024	0.189	0	inside	chr6-6609916-6610781
chr6	52155917	52156540	0	LINCMD1	-0.306063926177875	7.09847057572075e-72	0.026	0.187	4797	upstream	chr6-52155917-52156540
chr5	157540294	157542183	0	ADAM19	0.405618126887647	7.69365805334899e-72	0.371	0.112	0	inside	chr5-157540294-157542183
chr8	99705657	99706365	0	VPS13B	0.299080523398739	8.14412300676001e-72	0.242	0.05	0	inside	chr8-99705657-99706365
chr18	77061883	77063704	0	MBP	-0.449070729823754	1.10242400242309e-71	0.265	0.503	0	inside	chr18-77061883-77063704
chr3	12915954	12916727	0	IQSEC1	-0.36049274451706	1.32231044038747e-71	0.062	0.269	0	inside	chr3-12915954-12916727
chr4	77196577	77197393	0	CCNG2	0.300656796741444	2.45671317372193e-71	0.185	0.021	0	inside	chr4-77196577-77197393
chr22	39446448	39447540	0	MGAT3	-0.389905258754818	6.66892418323625e-71	0.092	0.308	9803	upstream	chr22-39446448-39447540
chr1	87449217	87451183	0	RNA5SP52	0.411575582184046	1.15095788552048e-70	0.36	0.111	2056	downstream	chr1-87449217-87451183
chr3	36969673	36970464	0	RP11-129K12.1	0.400809383114151	1.42975700516341e-70	0.39	0.137	2652	downstream	chr3-36969673-36970464
chr8	19457781	19458687	0	CSGALNACT1	0.303518586802981	1.5962693566679e-70	0.242	0.043	0	includeFeature	chr8-19457781-19458687
chr4	4348309	4349127	0	NSG1	-0.268520777129397	1.88235710981364e-70	0.02	0.181	0	includeFeature	chr4-4348309-4349127
chr2	181470641	181472305	0	ITGA4	0.389336988947494	2.63674123403181e-70	0.337	0.118	0	inside	chr2-181470641-181472305
chr12	120959662	120960339	0	HNF1A-AS1	-0.311931079275302	2.64291153520035e-70	0.021	0.175	0	inside	chr12-120959662-120960339
chr20	48769033	48769956	0	PREX1	-0.373436800806617	3.2983748064881e-70	0.06	0.244	0	inside	chr20-48769033-48769956
chr18	79522335	79525060	0	NFATC1	-0.421361993392546	4.91397541110624e-70	0.209	0.442	0	overlapStart	chr18-79522335-79525060
chr17	35890572	35891335	0	AC015849.16	-0.265468438443822	5.42971882684833e-70	0.012	0.154	2371	downstream	chr17-35890572-35891335
chr4	104818461	104819109	0	RP11-556I14.2	0.308353237421556	5.92770944993036e-70	0.242	0.049	0	inside	chr4-104818461-104819109
chr7	55469100	55469870	0	VOPP1	-0.28028779610488	1.06403363812801e-69	0.02	0.182	0	inside	chr7-55469100-55469870
chr18	23306798	23308459	0	TMEM241	-0.338693570986291	1.54492075992935e-69	0.039	0.208	0	inside	chr18-23306798-23308459
chr10	104333084	104333759	0	ITPRIP	-0.293856586641052	1.56743839476182e-69	0.013	0.162	0	includeFeature	chr10-104333084-104333759
chr7	149861374	149861975	0	ZNF862	-0.272873690160813	1.56915822508348e-69	0.017	0.166	0	inside	chr7-149861374-149861975
chr8	133092015	133092922	0	SLA	-0.270831112792866	1.57723650309874e-69	0.017	0.166	0	inside	chr8-133092015-133092922
chr11	128525326	128526178	0	ETS1	-0.306409600944829	1.99185484624978e-69	0.043	0.225	0	inside	chr11-128525326-128526178
chr10	100510675	100511517	0	SEC31B	-0.398622129440319	2.54738669206376e-69	0.119	0.322	0	inside	chr10-100510675-100511517
chr5	143182854	143183819	0	ARHGAP26	0.283831675679975	3.70879952730904e-69	0.197	0.031	0	inside	chr5-143182854-143183819
chr7	16268725	16269456	0	ISPD	0.25416054955292	4.27948570059427e-69	0.174	0.021	0	inside	chr7-16268725-16269456
chr20	64277791	64278448	0	PCMTD2	-0.254515437317609	6.54218977923033e-69	0.007	0.143	0	inside	chr20-64277791-64278448
chr11	96105298	96106007	0	MAML2	-0.277845082368146	8.93270351220176e-69	0.022	0.188	0	inside	chr11-96105298-96106007
chr11	63566647	63567877	0	HRASLS2	0.470987512467462	9.89294917254504e-69	0.716	0.439	3263	upstream	chr11-63566647-63567877
chr17	55089207	55090675	0	STXBP4	0.354824936605195	1.14168549003886e-68	0.339	0.101	0	inside	chr17-55089207-55090675
chr8	6717960	6718707	0	AGPAT5	-0.338551106044738	1.45395734953331e-68	0.037	0.212	0	inside	chr8-6717960-6718707
chr1	9728438	9729421	0	PIK3CD	-0.315796463744044	2.65284347103858e-68	0.021	0.186	0	overlapEnd	chr1-9728438-9729421
chr5	75677465	75678649	0	POC5	0.313459761300613	1.03204645623352e-67	0.242	0.053	0	includeFeature	chr5-75677465-75678649
chr1	10964852	10965997	0	C1orf127	-0.330082693606667	1.64912005898395e-67	0.046	0.218	0	inside	chr1-10964852-10965997
chr19	9808755	9809583	0	FBXL12	-0.262463788385133	1.96895482829193e-67	0.01	0.143	683	downstream	chr19-9808755-9809583
chr10	19815314	19818710	0	PLXDC2	0.446722586019969	2.34553287287466e-67	0.432	0.17	0	includeFeature	chr10-19815314-19818710
chr7	44633200	44634509	0	OGDH	0.506843049372994	3.50644443656551e-67	0.514	0.218	0	inside	chr7-44633200-44634509
chr5	119328765	119331215	0	TNFAIP8	0.476571685872963	8.65058514380827e-67	0.568	0.299	0	inside	chr5-119328765-119331215
chr3	172129683	172130953	0	FNDC3B	0.448167978027525	1.88545940187889e-66	0.453	0.175	0	inside	chr3-172129683-172130953
chr17	61252080	61252710	0	BCAS3	-0.27665254034271	4.30780237136419e-66	0.019	0.164	0	inside	chr17-61252080-61252710
chr2	96962197	96963634	0	FAM178B	-0.434189119526647	5.73758441233382e-66	0.255	0.489	0	inside	chr2-96962197-96963634
chr4	40124549	40125245	0	N4BP2	-0.276693133514547	8.3060998038627e-66	0.028	0.188	0	inside	chr4-40124549-40125245
chr4	38131197	38132730	0	TBC1D1	-0.299704978217375	8.93372980041397e-66	0.048	0.219	0	inside	chr4-38131197-38132730
chr19	14521880	14523612	0	DNAJB1	-0.43328952362557	9.76128307699789e-66	0.097	0.285	0	inside	chr19-14521880-14523612
chr2	239247469	239248239	0	HDAC4	-0.280067689864086	1.45953915538558e-65	0.012	0.143	0	inside	chr2-239247469-239248239
chr1	167641759	167642684	0	RCSD1	0.32989055754655	1.49840950672263e-65	0.263	0.062	0	overlapEnd	chr1-167641759-167642684
chr8	64579916	64582033	0	BHLHE22	0.368284276624382	2.73276268365102e-65	0.288	0.081	0	includeFeature	chr8-64579916-64582033
chr2	25304549	25305990	0	DNMT3A	0.428082201215373	3.17999638067891e-65	0.457	0.167	0	inside	chr2-25304549-25305990
chr1	244074512	244075549	0	RP11-278H7.4	-0.34523728435998	5.99252730709486e-65	0.073	0.259	0	overlapEnd	chr1-244074512-244075549
chr16	88469484	88471265	0	ZFPM1	-0.379049343838387	1.01238805096727e-64	0.1	0.293	0	inside	chr16-88469484-88471265
chrX	124736453	124737399	0	TENM1	-0.262501964170341	1.1578619939209e-64	0.011	0.146	0	includeFeature	chrX-124736453-124737399
chr4	4269183	4270329	0	LYAR	-0.279958098300614	1.26198535243959e-64	0.008	0.131	0	inside	chr4-4269183-4270329
chr14	64698741	64699547	0	PLEKHG3	0.297162466973775	1.65360559735156e-64	0.23	0.05	4554	upstream	chr14-64698741-64699547
chr18	79631599	79632419	0	RP11-567M16.3	-0.335135006894997	2.25905883032484e-64	0.046	0.211	6700	upstream	chr18-79631599-79632419
chr5	134279528	134280371	0	CTD-2410N18.4	0.330269466292232	2.37628939791863e-64	0.272	0.069	0	inside	chr5-134279528-134280371
chr22	37162332	37163121	0	IL2RB	-0.313595447235654	2.80296878852861e-64	0.046	0.214	0	inside	chr22-37162332-37163121
chr9	134375589	134376743	0	RXRA	0.323661742916243	5.44278969393196e-64	0.254	0.065	0	inside	chr9-134375589-134376743
chr2	8281578	8283583	0	LINC00299	0.434656181131843	5.68409323944945e-64	0.488	0.215	0	inside	chr2-8281578-8283583
chr7	36784591	36785556	0	AC007349.5	-0.345573705180491	7.32620605705244e-64	0.082	0.267	1801	downstream	chr7-36784591-36785556
chr11	69055797	69056616	0	TPCN2	-0.291935634890607	9.02220453094837e-64	0.019	0.166	0	inside	chr11-69055797-69056616
chr1	19074277	19075137	0	UBR4	-0.31580759878625	1.40530811738423e-63	0.057	0.224	0	includeFeature	chr1-19074277-19075137
chr9	111037434	111040002	0	LPAR1	-0.387478662680352	1.56740148554337e-63	0.053	0.227	0	includeFeature	chr9-111037434-111040002
chr3	58115837	58116755	0	FLNB	-0.418110559031678	2.2722653774414e-63	0.171	0.393	0	inside	chr3-58115837-58116755
chr5	80957798	80958614	0	RASGRF2	-0.256873900866718	4.73592837194011e-63	0.02	0.167	2057	upstream	chr5-80957798-80958614
chr10	33114209	33115076	0	RP11-342D11.3	0.351374435626113	4.80439732123388e-63	0.326	0.105	0	inside	chr10-33114209-33115076
chr3	53845526	53846815	0	CHDH	0.353808218181023	5.01030224106913e-63	0.316	0.089	0	includeFeature	chr3-53845526-53846815
chr11	111526302	111527028	0	C11orf88	0.311354656044684	5.54745386988886e-63	0.242	0.057	0	inside	chr11-111526302-111527028
chr18	22343759	22346832	0	RP11-535A5.1	-0.423762484862988	6.26596115296125e-63	0.177	0.408	1013	downstream	chr18-22343759-22346832
chr15	51878523	51879539	0	TMOD3	0.345724476669756	1.15730639733059e-62	0.277	0.073	0	inside	chr15-51878523-51879539
chr6	119322598	119323187	0	MAN1A1	-0.259742336064621	1.42174693302535e-62	0.038	0.197	0	inside	chr6-119322598-119323187
chr9	87535616	87536578	0	DAPK1	0.358088486678728	1.5026889943026e-62	0.275	0.074	0	inside	chr9-87535616-87536578
chr6	134246752	134247919	0	SGK1	-0.367454016301697	1.64020661087863e-62	0.16	0.381	0	inside	chr6-134246752-134247919
chr7	3168704	3169507	0	AC091801.1	-0.276870449300469	1.69256054951847e-62	0.017	0.164	0	inside	chr7-3168704-3169507
chr4	152099932	152101331	0	RP11-18H21.1	-0.450218756848807	1.92855964257301e-62	0.303	0.522	0	overlapStart	chr4-152099932-152101331
chr12	104603881	104605138	0	CHST11	0.385471199923869	2.32711577205707e-62	0.368	0.138	0	inside	chr12-104603881-104605138
chr12	52645121	52646144	0	KRT2	-0.410048308592243	2.32949240803069e-62	0.1	0.301	0	overlapStart	chr12-52645121-52646144
chr17	57612429	57613159	0	MSI2	0.349299034951736	2.10060223612733e-61	0.328	0.092	0	inside	chr17-57612429-57613159
chr9	83630746	83631425	0	IDNK	0.317807457282736	2.2717139575718e-61	0.236	0.046	0	inside	chr9-83630746-83631425
chr1	37673683	37674477	0	C1orf109	-0.301386215540456	3.17656098890233e-61	0.047	0.213	8683	upstream	chr1-37673683-37674477
chr3	196137359	196137993	0	LINC00885	0.272794444382971	3.55191215266907e-61	0.187	0.026	4642	upstream	chr3-196137359-196137993
chrX	71622385	71623185	0	CXCR3	-0.269205610186577	4.27111746698756e-61	0.034	0.183	3867	upstream	chrX-71622385-71623185
chr19	35039903	35041742	0	HPN	-0.493972879627284	4.37367438304169e-61	0.213	0.383	0	includeFeature	chr19-35039903-35041742
chr13	30373607	30375009	0	LINC00426	-0.352740567974238	5.541952340635e-61	0.122	0.32	0	overlapStart	chr13-30373607-30375009
chr3	43023893	43024864	0	FAM198A	-0.274789708686429	6.84152750067047e-61	0.047	0.212	0	inside	chr3-43023893-43024864
chr4	38666271	38667725	0	KLF3	-0.388461595742059	9.78548461184252e-61	0.22	0.444	0	inside	chr4-38666271-38667725
chr2	237898365	237899411	0	RAMP1	-0.378079928659148	9.79069014550291e-61	0.121	0.322	0	inside	chr2-237898365-237899411
chr2	183037629	183039167	0	NCKAP1	0.421828761609862	1.08144489354797e-60	0.517	0.274	0	includeFeature	chr2-183037629-183039167
chr7	75727614	75728689	0	HIP1	-0.372738364434417	1.21549221409545e-60	0.149	0.356	0	inside	chr7-75727614-75728689
chr15	67080940	67084238	0	SMAD3	0.403909437898133	1.78159716158042e-60	0.453	0.211	0	inside	chr15-67080940-67084238
chr17	40480047	40481319	0	TNS4	-0.429143760934242	2.56023013295843e-60	0.242	0.436	0	overlapEnd	chr17-40480047-40481319
chr2	973901	974598	0	SNTG2	-0.255230472380951	2.74371154132953e-60	0.026	0.178	0	inside	chr2-973901-974598
chr9	99842628	99843692	0	NR4A3	0.301898140640089	2.74473015372376e-60	0.253	0.068	0	inside	chr9-99842628-99843692
chr20	35251780	35252859	0	MMP24	-0.375220030263613	2.91306421901387e-60	0.109	0.311	0	overlapStart	chr20-35251780-35252859
chr16	31399946	31400716	0	ITGAD	-0.293553522256306	7.54222327365381e-60	0.04	0.196	0	inside	chr16-31399946-31400716
chr9	137095547	137096408	0	MAN1B1	-0.33087343866749	7.66643409209352e-60	0.075	0.264	0	includeFeature	chr9-137095547-137096408
chr7	111083265	111083931	0	IMMP2L	-0.314939959895039	1.56236740348861e-59	0.09	0.278	0	inside	chr7-111083265-111083931
chr8	93699949	93701195	0	FAM92A1	0.363138669468034	2.05029366750095e-59	0.331	0.114	0	overlapStart	chr8-93699949-93701195
chr3	3109627	3110816	0	IL5RA	0.405356158496047	2.08682073864467e-59	0.374	0.125	0	includeFeature	chr3-3109627-3110816
chr15	74314802	74316222	0	CCDC33	-0.327173853736195	2.23086944160367e-59	0.057	0.229	0	inside	chr15-74314802-74316222
chr10	11684311	11686260	0	RP11-138I18.2	-0.395319844670108	4.67999689829312e-59	0.159	0.365	3796	downstream	chr10-11684311-11686260
chr2	55530237	55531251	0	CFAP36	0.383753098950516	1.24441990933828e-58	0.379	0.144	0	overlapStart	chr2-55530237-55531251
chr10	8406933	8408045	0	RP11-543F8.2	0.315141719749069	2.51886929368632e-58	0.265	0.076	0	inside	chr10-8406933-8408045
chr10	119501900	119503028	0	RGS10	-0.365995402609172	2.63247820524868e-58	0.157	0.368	0	inside	chr10-119501900-119503028
chr3	58034762	58035543	0	FLNB	-0.342571096016155	3.94138012994714e-58	0.121	0.331	0	inside	chr3-58034762-58035543
chr8	65183112	65183848	0	LINC00251	0.256238095087163	4.38839699105525e-58	0.186	0.031	2770	upstream	chr8-65183112-65183848
chr4	186058538	186059212	0	TLR3	-0.33273834486688	5.57665509517208e-58	0.052	0.212	9939	upstream	chr4-186058538-186059212
chr1	186680027	186681143	0	PACERR	0.361423319846843	6.94589262281954e-58	0.324	0.111	0	overlapStart	chr1-186680027-186681143
chr4	142466843	142467618	0	INPP4B	-0.300137424343029	7.86480802231151e-58	0.041	0.193	0	inside	chr4-142466843-142467618
chr6	89375405	89376071	0	RRAGD	-0.282473796431856	9.22650233857083e-58	0.04	0.196	0	inside	chr6-89375405-89376071
chr11	118398669	118399331	0	UBE4A	-0.273250083893397	2.5936477059075e-57	0.033	0.187	0	overlapEnd	chr11-118398669-118399331
chr22	46487962	46488848	0	CELSR1	-0.28081883812157	3.08841881637545e-57	0.023	0.162	0	inside	chr22-46487962-46488848
chr9	133558029	133558918	0	ADAMTSL2	-0.258522370256116	3.31044453151015e-57	0.03	0.174	0	inside	chr9-133558029-133558918
chr19	16888527	16889332	0	F2RL3	-0.287126883369334	3.72989026760558e-57	0.043	0.199	0	includeFeature	chr19-16888527-16889332
chr6	158808745	158809619	0	EZR	-0.253983897363647	4.1644519711646e-57	0.014	0.144	0	inside	chr6-158808745-158809619
chr7	191552	194571	0	FAM20C	0.43624133133884	4.21929313251267e-57	0.469	0.221	0	includeFeature	chr7-191552-194571
chr11	111378777	111379722	0	POU2AF1	-0.323488690269083	5.79063034169064e-57	0.074	0.264	0	includeFeature	chr11-111378777-111379722
chr8	143515755	143517174	0	ZC3H3	-0.353495868766916	1.17571887879025e-56	0.058	0.235	0	inside	chr8-143515755-143517174
chr12	117105763	117106378	0	TESC-AS1	-0.306304444705881	2.22159126283649e-56	0.057	0.221	0	inside	chr12-117105763-117106378
chr11	96215012	96216298	0	MAML2	-0.33899962246729	3.06247991267217e-56	0.124	0.314	0	inside	chr11-96215012-96216298
chr21	44653894	44654720	0	KRTAP12-4	-0.272905797914949	4.62115827506836e-56	0.017	0.146	0	includeFeature	chr21-44653894-44654720
chr9	107487230	107490640	0	KLF4	0.492197064046823	6.43484649343296e-56	0.562	0.257	0	overlapEnd	chr9-107487230-107490640
chr1	227816760	227817549	0	PRSS38	-0.293527550091805	6.60900074525892e-56	0.039	0.194	0	overlapEnd	chr1-227816760-227817549
chr2	232781679	232782308	0	GIGYF2	0.27508773699905	8.59639976097669e-56	0.181	0.031	0	inside	chr2-232781679-232782308
chr11	36384966	36385745	0	PRR5L	0.334442082884575	1.66660882722635e-55	0.285	0.088	0	inside	chr11-36384966-36385745
chr7	140058397	140059982	0	PARP12	0.259969241719604	1.73215888609483e-55	0.197	0.043	0	inside	chr7-140058397-140059982
chr11	66316876	66318731	0	CD248	-0.452960709231063	2.16537369633815e-55	0.229	0.407	0	overlapStart	chr11-66316876-66318731
chr16	22216054	22216837	0	EEF2K	0.253665532287506	2.26322033719311e-55	0.178	0.03	0	inside	chr16-22216054-22216837
chr16	81632574	81633524	0	CMIP	-0.305137296606905	5.78914674434257e-55	0.061	0.23	0	inside	chr16-81632574-81633524
chr2	47271933	47272791	0	AC073283.4	-0.32888050929789	7.52210262054524e-55	0.087	0.25	0	inside	chr2-47271933-47272791
chr5	139880230	139881214	0	NRG2	0.256492253647994	8.08949900786448e-55	0.162	0.023	0	includeFeature	chr5-139880230-139881214
chr12	107317686	107322416	0	BTBD11	-0.488083809788265	1.13749997192119e-54	0.262	0.475	0	includeFeature	chr12-107317686-107322416
chr19	14561747	14562452	0	TECR	-0.265310848185232	2.50152928018521e-54	0.02	0.148	0	overlapStart	chr19-14561747-14562452
chr2	174750857	174751574	0	CHRNA1	-0.277577588733165	2.65967513845028e-54	0.039	0.181	0	inside	chr2-174750857-174751574
chr13	51785859	51786525	0	DHRS12	0.286573741845401	3.30070253567061e-54	0.174	0.029	0	inside	chr13-51785859-51786525
chr1	15416007	15418139	0	EFHD2	0.414695710233595	4.10374124104398e-54	0.427	0.19	0	inside	chr1-15416007-15418139
chr5	132076387	132077622	0	CSF2	0.285244441330413	5.66263888671916e-54	0.228	0.055	216	downstream	chr5-132076387-132077622
chr18	45962225	45963471	0	EPG5	0.405727632822476	6.0735203077107e-54	0.502	0.236	0	inside	chr18-45962225-45963471
chr22	26592166	26593045	0	TPST2	-0.308613961342039	6.20208065526928e-54	0.107	0.283	0	inside	chr22-26592166-26593045
chr19	5961512	5962814	0	RANBP3	-0.394873185509998	8.9814559841641e-54	0.216	0.417	0	inside	chr19-5961512-5962814
chr19	38048269	38049723	0	SIPA1L3	-0.337634314253513	9.22076422433531e-54	0.123	0.306	0	inside	chr19-38048269-38049723
chr4	26873168	26873878	0	STIM2	-0.317362446736487	1.01971088994352e-53	0.069	0.24	0	inside	chr4-26873168-26873878
chr19	38841737	38842889	0	HNRNPL	-0.254705171838986	1.24327374436636e-53	0.034	0.179	0	inside	chr19-38841737-38842889
chr13	99218831	99219495	0	UBAC2	-0.293292491402796	1.80648066659329e-53	0.109	0.286	0	inside	chr13-99218831-99219495
chr13	30371468	30372533	0	LINC00426	-0.310324632202293	3.08339711317445e-53	0.1	0.283	0	overlapEnd	chr13-30371468-30372533
chr22	31239767	31240529	0	LIMK2	0.259202705904497	4.41367753112883e-53	0.217	0.049	0	inside	chr22-31239767-31240529
chr14	100423200	100424174	0	WDR25	0.252596768944676	1.21322918700514e-52	0.168	0.025	0	inside	chr14-100423200-100424174
chr2	191038061	191039034	0	STAT4	0.322256010117586	1.67028274561652e-52	0.29	0.094	0	inside	chr2-191038061-191039034
chr2	3222521	3223623	0	TSSC1	-0.363349118453482	1.74365937130273e-52	0.052	0.212	0	inside	chr2-3222521-3223623
chr2	241305112	241305946	0	HDLBP	-0.278340428309799	2.23639487816203e-52	0.048	0.196	0	inside	chr2-241305112-241305946
chr4	102630461	102631295	0	MANBA	-0.318656151594881	2.99319962914487e-52	0.065	0.227	192	downstream	chr4-102630461-102631295
chr4	80006617	80007427	0	ANTXR2	0.294099013750816	4.42109897278473e-52	0.282	0.1	0	inside	chr4-80006617-80007427
chr1	207335756	207337597	0	CD55	-0.33771724346295	6.17826496303443e-52	0.133	0.307	0	includeFeature	chr1-207335756-207337597
chr8	102107735	102108780	0	NCALD	-0.335352008620224	6.52748588580333e-52	0.122	0.3	0	inside	chr8-102107735-102108780
chr2	168054452	168055186	0	STK39	0.277863443568445	6.65388227913466e-52	0.225	0.061	0	inside	chr2-168054452-168055186
chr14	98188986	98190170	0	RP11-61O1.1	-0.291693688988304	8.77337644008092e-52	0.047	0.201	0	inside	chr14-98188986-98190170
chr5	1312066	1313669	0	CLPTM1L	-0.318415672878751	9.90486327940432e-52	0.113	0.294	4074	downstream	chr5-1312066-1313669
chr6	22062691	22063630	0	CASC15	-0.33310284713945	1.110252591891e-51	0.08	0.24	0	includeFeature	chr6-22062691-22063630
chr10	93412981	93413862	0	MYOF	-0.253982149700516	1.52996352250589e-51	0.052	0.202	0	inside	chr10-93412981-93413862
chr12	117062989	117064066	0	TESC	-0.332355498510549	2.61752281726664e-51	0.119	0.294	0	inside	chr12-117062989-117064066
chr1	25561684	25563968	0	LDLRAP1	-0.352756821037579	3.31371000813242e-51	0.177	0.386	0	includeFeature	chr1-25561684-25563968
chr21	44657411	44658272	0	KRTAP12-3	-0.306580391034685	3.32369252876325e-51	0.06	0.205	0	overlapStart	chr21-44657411-44658272
chr9	131500198	131500948	0	PRRC2B	-0.274765119344168	7.09378741117494e-51	0.053	0.206	0	downstream	chr9-131500198-131500948
chr20	59121902	59123632	0	ZNF831	-0.286962981932141	9.9869120650953e-51	0.051	0.2	0	includeFeature	chr20-59121902-59123632
chr4	1200625	1202683	0	SPON2	-0.398442040399321	1.0872522357363e-50	0.311	0.483	0	inside	chr4-1200625-1202683
chr14	106510819	106511751	0	LINC00221	-0.265891305079504	1.30493780720606e-50	0.056	0.211	0	inside	chr14-106510819-106511751
chr8	124525847	124527706	0	TATDN1	-0.300983171313528	1.71847325522078e-50	0.085	0.248	0	overlapEnd	chr8-124525847-124527706
chr3	39267661	39268316	0	CX3CR1	-0.258089129475584	1.85965401346188e-50	0.033	0.177	0	inside	chr3-39267661-39268316
chr3	12287660	12289197	0	PPARG	0.284057926990127	1.94463937845724e-50	0.206	0.047	0	includeFeature	chr3-12287660-12289197
chr5	55096067	55097381	0	GZMA	-0.264332980165963	4.94481541657685e-50	0.059	0.219	5266	upstream	chr5-55096067-55097381
chr7	157471020	157472265	0	AC006372.4	-0.253061719851529	5.64305901957392e-50	0.033	0.171	0	overlapEnd	chr7-157471020-157472265
chr3	60010317	60011416	0	FHIT	-0.32625814755446	7.722765860682e-50	0.192	0.407	0	includeFeature	chr3-60010317-60011416
chr3	71086954	71088073	0	FOXP1	-0.356837370563225	1.68495752611455e-49	0.162	0.343	0	inside	chr3-71086954-71088073
chr3	33067309	33068189	0	GLB1	0.358659131281669	1.6973314842129e-49	0.374	0.164	0	inside	chr3-33067309-33068189
chr5	131280943	131281955	0	CDC42SE2	-0.30724216178521	2.03994056186168e-49	0.124	0.31	0	inside	chr5-131280943-131281955
chr1	1212358	1214296	0	TNFRSF4	-0.42698827331867	2.05859467414016e-49	0.27	0.428	0	includeFeature	chr1-1212358-1214296
chr6	5174023	5175136	0	LYRM4	-0.306952389634577	2.09083691087245e-49	0.127	0.315	0	inside	chr6-5174023-5175136
chr4	112287197	112288979	0	ALPK1	0.308481791728085	2.14061207699038e-49	0.298	0.106	0	inside	chr4-112287197-112288979
chr5	179836473	179837472	0	SQSTM1	0.349510348004456	2.28317866000927e-49	0.369	0.17	0	overlapEnd	chr5-179836473-179837472
chr1	182430384	182431188	0	RGSL1	0.310484170666678	2.36525247099622e-49	0.317	0.123	0	inside	chr1-182430384-182431188
chr11	74010512	74012517	0	C2CD3	0.39660456051514	2.43128896981687e-49	0.444	0.224	196	downstream	chr11-74010512-74012517
chr11	118304245	118306159	0	CD3E	-0.265868819289368	2.74084676130762e-49	0.067	0.21	0	overlapStart	chr11-118304245-118306159
chr19	10235767	10237092	0	DNMT1	0.399937320491586	2.92885532775857e-49	0.617	0.392	4480	upstream	chr19-10235767-10237092
chr22	41939920	41941712	0	CENPM	-0.36850750022645	3.2023064559701e-49	0.168	0.328	0	inside	chr22-41939920-41941712
chr12	110661236	110662091	0	HVCN1	-0.32398658234792	4.05161460135242e-49	0.089	0.249	0	overlapStart	chr12-110661236-110662091
chr20	63853825	63855455	0	ABHD16B	-0.381269712797764	4.22574891619393e-49	0.146	0.288	6042	upstream	chr20-63853825-63855455
chr17	66374057	66374908	0	PRKCA	0.395771525848034	5.87300587740149e-49	0.376	0.13	0	inside	chr17-66374057-66374908
chr14	50875221	50876171	0	ABHD12B	-0.275881004436062	6.26249910899954e-49	0.07	0.23	0	inside	chr14-50875221-50876171
chr2	95022237	95023673	0	MAL	-0.257384078464447	8.1555851322273e-49	0.051	0.2	2003	upstream	chr2-95022237-95023673
chr7	5592118	5596591	0	FSCN1	0.411853035262548	8.16710696096339e-49	0.569	0.333	0	overlapStart	chr7-5592118-5596591
chr15	43976915	43978076	0	FRMD5	-0.307731499811595	1.16473906779344e-48	0.081	0.243	0	inside	chr15-43976915-43978076
chr17	72719307	72720341	0	SLC39A11	-0.308405487625316	1.54201182587702e-48	0.073	0.223	0	inside	chr17-72719307-72720341
chr10	132158237	132161338	0	JAKMIP3	0.425868045568883	1.59069654588741e-48	0.503	0.247	0	inside	chr10-132158237-132161338
chr1	109501938	109503135	0	CYB561D1	-0.311620318581313	1.63920838914621e-48	0.159	0.342	0	includeFeature	chr1-109501938-109503135
chr8	29773420	29774422	0	AC145110.1	-0.275767672579573	1.95771012980443e-48	0.052	0.195	0	inside	chr8-29773420-29774422
chr15	38670119	38673218	0	RP11-275I4.2	0.405974453490816	1.96898248884289e-48	0.675	0.453	0	includeFeature	chr15-38670119-38673218
chr11	60887383	60887983	0	PRPF19	0.263907639483627	1.97872158653209e-48	0.254	0.077	2746	downstream	chr11-60887383-60887983
chr17	55072777	55073440	0	STXBP4	0.32543017334602	2.07409817034319e-48	0.347	0.126	0	includeFeature	chr17-55072777-55073440
chr5	76082052	76085042	0	CTC-235G5.3	0.35096596607869	2.18024309241194e-48	0.31	0.112	0	includeFeature	chr5-76082052-76085042
chr7	132437536	132438471	0	PLXNA4	-0.301198313473309	2.33586542750462e-48	0.078	0.238	0	inside	chr7-132437536-132438471
chr7	139043976	139045654	0	ZC3HAV1	0.340676582344161	8.81522345294597e-48	0.392	0.17	0	inside	chr7-139043976-139045654
chr12	32895615	32897528	0	PKP2	0.354745412862935	9.10612147620929e-48	0.36	0.157	0	overlapEnd	chr12-32895615-32897528
chr14	69625127	69626076	0	SUSD6	-0.356610078201799	9.40579887142717e-48	0.279	0.466	0	inside	chr14-69625127-69626076
chr11	118001535	118003901	0	IL10RA	0.32183558577398	1.26621123396579e-47	0.322	0.135	0	overlapEnd	chr11-118001535-118003901
chr3	18401669	18402985	0	SATB1	0.307044847839478	1.42372257113618e-47	0.274	0.088	0	inside	chr3-18401669-18402985
chr12	67068093	67070094	0	RP11-123O10.4	0.346409849627565	1.76847456875097e-47	0.368	0.151	0	includeFeature	chr12-67068093-67070094
chr20	43914318	43917560	0	TOX2	-0.358505023758111	1.89059383211333e-47	0.203	0.368	0	overlapStart	chr20-43914318-43917560
chr14	49970773	49973185	0	LINC01588	-0.343225654888005	1.97001350297364e-47	0.201	0.397	0	inside	chr14-49970773-49973185
chr13	29935297	29936524	0	LINC00544	-0.329491331760359	2.08765238894775e-47	0.114	0.285	0	includeFeature	chr13-29935297-29936524
chr1	94092014	94092787	0	ABCA4	-0.277607990713296	2.49906841175753e-47	0.04	0.188	0	inside	chr1-94092014-94092787
chrX	156000446	156002126	0	IL9R	0.302421557588314	2.77447709569721e-47	0.254	0.069	0	inside	chrX-156000446-156002126
chr3	53581567	53582332	0	CACNA1D	0.253624663318483	2.87289792091368e-47	0.194	0.042	0	inside	chr3-53581567-53582332
chr13	23578445	23580650	0	TNFRSF19	0.389824196640274	3.24298353036057e-47	0.718	0.544	0	overlapStart	chr13-23578445-23580650
chr7	106604401	106605119	0	CTB-30L5.1	0.282745912211435	3.50486217421574e-47	0.248	0.076	5492	upstream	chr7-106604401-106605119
chr14	92582309	92583580	0	RIN3	-0.276929294905164	3.66795113745215e-47	0.059	0.203	0	inside	chr14-92582309-92583580
chr1	161216898	161217888	0	FCER1G	-0.285907574131649	4.07876753024562e-47	0.071	0.227	0	inside	chr1-161216898-161217888
chr6	129280582	129281460	0	LAMA2	0.306128623326364	4.65969617512544e-47	0.308	0.112	0	inside	chr6-129280582-129281460
chr2	191113717	191116161	0	STAT4	0.394217149529833	8.24023179168689e-47	0.498	0.25	0	inside	chr2-191113717-191116161
chr8	9011738	9012478	0	ERI1	0.273981816395894	9.98249311147583e-47	0.242	0.071	0	overlapStart	chr8-9011738-9012478
chr6	42390059	42390984	0	TRERF1	-0.278217807508153	1.00328472046685e-46	0.085	0.237	0	inside	chr6-42390059-42390984
chr7	157276242	157277656	0	RP5-1142J19.1	0.384946106181625	1.12049009988626e-46	0.47	0.226	3879	downstream	chr7-157276242-157277656
chr13	75869863	75870738	0	LMO7DN	0.262726347793128	1.47867657157914e-46	0.222	0.061	299	upstream	chr13-75869863-75870738
chr21	41361482	41362927	0	MX2	-0.369345235268777	1.7603993561234e-46	0.298	0.49	0	overlapStart	chr21-41361482-41362927
chr11	102304626	102307659	0	BIRC3	0.36051443966426	2.12144549991302e-46	0.409	0.203	9790	upstream	chr11-102304626-102307659
chr3	129604686	129607751	0	PLXND1	0.396153262551504	3.05811749873618e-46	0.59	0.369	0	includeFeature	chr3-129604686-129607751
chr1	101005067	101006894	0	DPH5	0.280107919192735	3.60604722974401e-46	0.264	0.086	0	inside	chr1-101005067-101006894
chr19	39297751	39298674	0	IFNL1	-0.326703449871198	4.70304892271035e-46	0.156	0.326	0	includeFeature	chr19-39297751-39298674
chr14	68404129	68405262	0	RAD51B	0.331719720218186	6.52493428435089e-46	0.291	0.107	0	inside	chr14-68404129-68405262
chr1	206574962	206576092	0	EIF2D	0.364273189818755	1.00205218748236e-45	0.484	0.268	0	inside	chr1-206574962-206576092
chr18	23231154	23232123	0	CABLES1	-0.336090419837346	1.78149040885505e-45	0.167	0.355	0	inside	chr18-23231154-23232123
chr14	91142008	91143113	0	C14orf159	0.301369331601716	1.99161250368721e-45	0.283	0.095	0	inside	chr14-91142008-91143113
chr3	172530218	172531106	0	TNFSF10	0.272506599400073	2.23051236557507e-45	0.245	0.077	6710	upstream	chr3-172530218-172531106
chr16	89407204	89409804	0	ANKRD11	-0.34739894921313	2.57538870094517e-45	0.215	0.396	0	inside	chr16-89407204-89409804
chr19	932550	933620	0	ARID3A	-0.342432902779418	3.9028074569536e-45	0.152	0.318	0	overlapEnd	chr19-932550-933620
chr17	5096975	5097995	0	ZFP3	0.309189141538261	4.27336233758227e-45	0.283	0.103	600	downstream	chr17-5096975-5097995
chr7	87216650	87217587	0	TMEM243	-0.285742799410173	4.34129620701978e-45	0.066	0.216	0	includeFeature	chr7-87216650-87217587
chr16	84514606	84515440	0	TLDC1	-0.302287930694695	4.5378976424102e-45	0.117	0.288	0	inside	chr16-84514606-84515440
chr19	18374174	18374917	0	GDF15	-0.316935808356774	4.7295175068491e-45	0.126	0.289	0	overlapStart	chr19-18374174-18374917
chr2	187509825	187510682	0	TFPI	0.327595256635517	6.10122502525843e-45	0.275	0.091	0	inside	chr2-187509825-187510682
chr9	91693739	91694985	0	ROR2	-0.291137702773913	1.10587531734773e-44	0.052	0.193	0	includeFeature	chr9-91693739-91694985
chr6	52503793	52504997	0	TRAM2	-0.289940252968953	3.62605545606727e-44	0.046	0.177	0	overlapEnd	chr6-52503793-52504997
chr1	184840207	184841445	0	FAM129A	0.3611939845345	3.97656951017308e-44	0.601	0.361	0	inside	chr1-184840207-184841445
chr3	170033091	170034008	0	GPR160	-0.27884107037331	5.29237019594968e-44	0.091	0.252	3920	upstream	chr3-170033091-170034008
chr9	72526875	72528012	0	TMC1	-0.339946555795334	5.52117114051445e-44	0.18	0.374	0	inside	chr9-72526875-72528012
chr10	102612034	102613749	0	SUFU	-0.364373991843157	7.90238200817751e-44	0.135	0.315	0	inside	chr10-102612034-102613749
chr17	66649825	66650895	0	PRKCA	0.283010240454994	8.4609503622572e-44	0.26	0.092	0	inside	chr17-66649825-66650895
chr20	8073022	8073913	0	PLCB1	0.288839938237163	1.07995353767721e-43	0.287	0.106	3337	upstream	chr20-8073022-8073913
chr4	38654120	38655715	0	KLF3-AS1	-0.336596614711244	1.38797829473636e-43	0.159	0.335	0	inside	chr4-38654120-38655715
chr5	40436423	40438231	0	RP11-386E5.1	0.337155209937736	1.40282464068661e-43	0.354	0.162	4931	downstream	chr5-40436423-40438231
chr2	86035643	86039878	0	POLR1A	-0.372245052456557	1.59910338435449e-43	0.358	0.532	0	overlapEnd	chr2-86035643-86039878
chr15	67783193	67784935	0	MAP2K5	-0.25454686535829	1.91346729469002e-43	0.053	0.2	0	inside	chr15-67783193-67784935
chr5	157544337	157545325	0	ADAM19	0.271166323080233	2.0660880439975e-43	0.258	0.084	0	inside	chr5-157544337-157545325
chr10	22654953	22656096	0	PIP4K2A	-0.2817687814518	2.10613615427219e-43	0.11	0.26	0	inside	chr10-22654953-22656096
chr4	143699811	143701805	0	FREM3	0.317584236399986	2.77058728345384e-43	0.29	0.103	0	overlapStart	chr4-143699811-143701805
chr1	227765237	227767191	0	SNAP47	-0.340772489063699	3.82832344679914e-43	0.331	0.528	0	overlapEnd	chr1-227765237-227767191
chr5	75059758	75060427	0	LINC01336	-0.256965966581825	4.08528963608111e-43	0.05	0.188	6914	upstream	chr5-75059758-75060427
chr19	6060519	6061468	0	RFX2	0.263034405833794	4.98627975558209e-43	0.242	0.075	0	inside	chr19-6060519-6061468
chr22	38143019	38144153	0	PLA2G6	-0.353546156686586	5.8239756571988e-43	0.157	0.306	0	overlapStart	chr22-38143019-38144153
chr8	58595720	58596429	0	NSMAF	0.274517345592156	6.37770075905316e-43	0.24	0.074	0	inside	chr8-58595720-58596429
chr3	40971168	40972285	0	RP11-520A21.1	-0.361281424741475	6.40194574391516e-43	0.138	0.282	0	includeFeature	chr3-40971168-40972285
chr20	56411631	56412703	0	CASS4	-0.29037023523398	7.65236755194789e-43	0.121	0.294	0	includeFeature	chr20-56411631-56412703
chr7	100219604	100222190	0	GATS	-0.3713980157914	1.02213592759198e-42	0.307	0.471	0	inside	chr7-100219604-100222190
chr10	119268388	119269815	0	GRK5	0.372662981943758	1.03801590078882e-42	0.746	0.549	0	inside	chr10-119268388-119269815
chr14	92717511	92718328	0	LGMN	-0.272394984963988	1.54320833349396e-42	0.088	0.233	0	inside	chr14-92717511-92718328
chr10	43331773	43332855	0	RP11-168L22.2	0.319925576661948	1.71911689430942e-42	0.35	0.157	3840	downstream	chr10-43331773-43332855
chr12	68233478	68234606	0	IL26	0.264890710742915	1.95238354291769e-42	0.22	0.06	7656	upstream	chr12-68233478-68234606
chr17	3911024	3911912	0	P2RX1	-0.310104391779886	2.62239667035542e-42	0.094	0.261	0	inside	chr17-3911024-3911912
chr6	33904221	33905784	0	RP3-468B3.2	-0.359170086949346	3.56016249108337e-42	0.27	0.47	0	inside	chr6-33904221-33905784
chr1	154791009	154792111	0	KCNN3	-0.26933942852928	4.81671206118851e-42	0.08	0.228	0	inside	chr1-154791009-154792111
chr3	71702055	71703140	0	EIF4E3	0.320060797879925	6.69017625801293e-42	0.349	0.165	0	inside	chr3-71702055-71703140
chr2	9002803	9004704	0	MBOAT2	0.366778982924261	9.1869373178573e-42	0.642	0.43	0	includeFeature	chr2-9002803-9004704
chr12	64683934	64685367	0	RASSF3	-0.255064879156367	9.62533045733569e-42	0.086	0.241	0	overlapStart	chr12-64683934-64685367
chr18	57077638	57078626	0	LINC-ROR	-0.271138694687587	1.05444638983288e-41	0.059	0.192	5518	upstream	chr18-57077638-57078626
chrX	1471633	1472415	0	P2RY8	-0.267549078285768	1.22414602045913e-41	0.081	0.225	0	inside	chrX-1471633-1472415
chr11	11620888	11622460	0	GALNT18	0.336901947297946	1.38169187837164e-41	0.291	0.113	0	includeFeature	chr11-11620888-11622460
chr5	80218450	80219120	0	SERINC5	-0.252327964359566	1.68799702775399e-41	0.068	0.214	0	inside	chr5-80218450-80219120
chr10	88270761	88272112	0	RNLS	-0.341117057022762	2.36076557235677e-41	0.217	0.404	1751	downstream	chr10-88270761-88272112
chr22	36435372	36436263	0	RP5-1119A7.14	-0.269391818318283	2.4054681124163e-41	0.113	0.272	9341	upstream	chr22-36435372-36436263
chr10	51073635	51075199	0	PRKG1	0.266540479798318	2.56253796977482e-41	0.227	0.065	0	includeFeature	chr10-51073635-51075199
chr8	118099366	118100258	0	EXT1	-0.285470447200784	2.65021767767462e-41	0.071	0.221	0	inside	chr8-118099366-118100258
chr20	62952258	62955127	0	SLC17A9	-0.350278068390622	4.09631077986742e-41	0.451	0.611	0	overlapStart	chr20-62952258-62955127
chr21	44083450	44084438	0	TRAPPC10	-0.261528642337016	4.13241482823989e-41	0.08	0.228	0	overlapEnd	chr21-44083450-44084438
chr5	55101442	55102895	0	GZMA	-0.251200392099663	5.56489361965347e-41	0.105	0.259	0	includeFeature	chr5-55101442-55102895
chr3	51024650	51026102	0	DOCK3	-0.314494983598047	5.86323598810839e-41	0.146	0.311	0	inside	chr3-51024650-51026102
chr7	24924238	24925021	0	OSBPL3	0.263023266987322	7.33887873302283e-41	0.208	0.057	0	inside	chr7-24924238-24925021
chr11	94767618	94769638	0	AMOTL1	0.367493169399285	8.56254846013999e-41	0.503	0.271	0	includeFeature	chr11-94767618-94769638
chr2	230225202	230226360	0	SP110	-0.30805067207275	1.25967780960221e-40	0.165	0.34	0	includeFeature	chr2-230225202-230226360
chr13	42354303	42355688	0	RP11-413N19.2	-0.257204317489742	1.69977243751125e-40	0.07	0.202	0	inside	chr13-42354303-42355688
chr21	41927751	41929159	0	C2CD2	-0.266211954247999	2.12134632294407e-40	0.081	0.222	0	inside	chr21-41927751-41929159
chr17	10156631	10157579	0	GAS7	-0.267098367269007	2.13372746961589e-40	0.064	0.211	0	inside	chr17-10156631-10157579
chr13	73702262	73703197	0	KLF12	0.322871668843545	2.61590810248377e-40	0.362	0.156	0	inside	chr13-73702262-73703197
chr12	107027238	107028196	0	CRY1	0.312490337417133	2.68196602831098e-40	0.434	0.198	0	inside	chr12-107027238-107028196
chr6	116392341	116393166	0	DSE	0.269190799096225	2.79077523690067e-40	0.244	0.077	0	inside	chr6-116392341-116393166
chr17	40563409	40566024	0	CCR7	-0.344395160202677	2.92270362772872e-40	0.252	0.459	0	overlapEnd	chr17-40563409-40566024
chr14	32102026	32102971	0	ARHGAP5	0.268611640656705	3.00666556455077e-40	0.267	0.102	0	inside	chr14-32102026-32102971
chr8	25345194	25345921	0	DOCK5	-0.318317220466426	4.41851507716309e-40	0.135	0.294	0	includeFeature	chr8-25345194-25345921
chr10	77832055	77832839	0	DLG5	0.32551934660243	6.88707624601994e-40	0.31	0.118	0	inside	chr10-77832055-77832839
chr10	62383496	62384758	0	ZNF365	0.288271742104336	1.11464922130945e-39	0.312	0.119	0	inside	chr10-62383496-62384758
chr1	66335623	66336775	0	PDE4B	-0.318149072673671	1.28782429466719e-39	0.211	0.385	0	inside	chr1-66335623-66336775
chr10	35194891	35196543	0	CREM	-0.324143093048269	3.57442937481197e-39	0.462	0.626	0	overlapStart	chr10-35194891-35196543
chr8	121639020	121640376	0	HAS2	0.264383678073024	4.05900204157859e-39	0.237	0.089	0	inside	chr8-121639020-121640376
chr20	16732526	16733536	0	SNRPB2	0.257511665734887	5.37720854373601e-39	0.237	0.073	0	inside	chr20-16732526-16733536
chr1	206816666	206817386	0	IL19	0.263524757671356	5.94760646726517e-39	0.273	0.099	0	inside	chr1-206816666-206817386
chr20	10550126	10550895	0	SLX4IP	-0.273248866941169	6.61139616185729e-39	0.074	0.218	0	inside	chr20-10550126-10550895
chr15	38695242	38696915	0	C15orf53	0.32154226422374	6.73094004685375e-39	0.352	0.153	0	includeFeature	chr15-38695242-38696915
chr22	44709767	44711518	0	PRR5	-0.281797869060366	8.96090170993295e-39	0.083	0.205	0	inside	chr22-44709767-44711518
chr12	44847649	44848663	0	NELL2	-0.281757968761922	9.02303872149273e-39	0.106	0.259	0	inside	chr12-44847649-44848663
chr9	136784749	136785864	0	TMEM141	0.293775474196716	9.58203751870161e-39	0.29	0.106	5490	upstream	chr9-136784749-136785864
chr8	28608146	28608942	0	EXTL3	0.271049712487424	9.66461491180298e-39	0.261	0.099	0	inside	chr8-28608146-28608942
chr3	119562222	119563091	0	CD80	0.306595675580362	1.04940510942705e-38	0.221	0.072	2619	upstream	chr3-119562222-119563091
chr12	66964109	66965938	0	RP11-123O10.4	0.353980135564723	1.54874430231118e-38	0.56	0.346	0	inside	chr12-66964109-66965938
chr18	13610904	13612929	0	LDLRAD4	-0.337695291769225	1.59727632606379e-38	0.226	0.389	0	includeFeature	chr18-13610904-13612929
chr17	2022627	2026058	0	RTN4RL1	0.355284975440611	2.80279117763566e-38	0.508	0.317	0	includeFeature	chr17-2022627-2026058
chr1	240575963	240576815	0	GREM2	0.310059318744968	2.83964014402968e-38	0.421	0.206	0	inside	chr1-240575963-240576815
chr19	510412	512151	0	TPGS1	-0.326537103510548	3.02865564025739e-38	0.586	0.703	0	inside	chr19-510412-512151
chr2	197869357	197870511	0	PLCL1	0.294064509942454	3.86113239906045e-38	0.314	0.129	0	inside	chr2-197869357-197870511
chr22	17257849	17258658	0	CECR3	-0.266353467841718	4.24045917495572e-38	0.097	0.238	0	overlapStart	chr22-17257849-17258658
chr19	40826536	40827465	0	CTC-490E21.12	-0.305166111445608	5.32716848702824e-38	0.119	0.282	0	inside	chr19-40826536-40827465
chr5	758014	759657	0	ZDHHC11B	0.360910625290262	5.39994120733828e-38	0.321	0.117	0	inside	chr5-758014-759657
chr4	174520672	174523675	0	HPGD	0.368832100460919	5.9735121714697e-38	0.682	0.437	0	overlapEnd	chr4-174520672-174523675
chr2	233079230	233080050	0	INPP5D	-0.272574454450068	7.54405189098037e-38	0.124	0.283	0	includeFeature	chr2-233079230-233080050
chr9	3181044	3182041	0	LINC01231	0.256775051019927	9.18326886131624e-38	0.199	0.05	0	includeFeature	chr9-3181044-3182041
chr1	54886544	54887929	0	DHCR24	0.339576207902713	1.17250121069142e-37	0.422	0.225	0	includeFeature	chr1-54886544-54887929
chr13	23743065	23743847	0	MIPEP	0.293856684171742	1.83651510597194e-37	0.345	0.161	0	inside	chr13-23743065-23743847
chr8	66467445	66468479	0	ADHFE1	0.316722662380328	2.41409423617962e-37	0.331	0.121	0	overlapStart	chr8-66467445-66468479
chr17	3770276	3771477	0	ITGAE	-0.272658282166253	2.41794769325209e-37	0.085	0.214	0	inside	chr17-3770276-3771477
chr2	2646322	2647509	0	AC018685.1	-0.288724522400697	2.52131830545831e-37	0.141	0.301	0	inside	chr2-2646322-2647509
chr1	6459491	6461112	0	ESPN	0.376110240787312	2.55994212035576e-37	0.652	0.42	0	overlapStart	chr1-6459491-6461112
chr17	81393091	81395821	0	BAHCC1	0.372973784284705	2.95494845613397e-37	0.637	0.383	0	includeFeature	chr17-81393091-81395821
chr1	154869580	154870721	0	KCNN3	0.279412167300055	3.00488074520934e-37	0.318	0.138	0	overlapStart	chr1-154869580-154870721
chr19	40603467	40606536	0	LTBP4	0.363497626444094	5.71229762227632e-37	0.771	0.593	0	overlapEnd	chr19-40603467-40606536
chr12	31362082	31363491	0	RP11-771K4.1	-0.26754371750572	6.34968257489239e-37	0.086	0.219	0	overlapEnd	chr12-31362082-31363491
chr8	17000664	17002570	0	FGF20	0.321992801500026	6.73593996373112e-37	0.376	0.179	0	includeFeature	chr8-17000664-17002570
chr16	3792651	3793486	0	CREBBP	0.257100955023565	7.45711453816319e-37	0.225	0.068	0	overlapEnd	chr16-3792651-3793486
chr9	87497410	87498975	0	DAPK1	0.28319085544137	8.53554292261585e-37	0.271	0.099	0	overlapEnd	chr9-87497410-87498975
chr10	132571147	132572653	0	INPP5A	-0.294409165922865	8.64077431491472e-37	0.107	0.238	0	inside	chr10-132571147-132572653
chr15	63707839	63708822	0	HERC1	0.286838206433917	1.01900315719758e-36	0.365	0.182	0	inside	chr15-63707839-63708822
chr13	73058246	73060455	0	KLF5	0.351753150704581	1.02946273607793e-36	0.682	0.495	0	includeFeature	chr13-73058246-73060455
chr14	68977405	68980112	0	ACTN1	-0.309125733096487	1.98966075672335e-36	0.222	0.4	0	overlapEnd	chr14-68977405-68980112
chr1	192575243	192576310	0	RGS1	0.316952099672515	2.7511544937643e-36	0.468	0.251	0	overlapStart	chr1-192575243-192576310
chrX	1208023	1209099	0	CRLF2	0.252716912063059	2.87688815858816e-36	0.247	0.091	0	overlapEnd	chrX-1208023-1209099
chr7	7416058	7416959	0	COL28A1	0.263619521839432	3.22077622645853e-36	0.262	0.103	0	inside	chr7-7416058-7416959
chr1	36400675	36401755	0	LSM10	-0.291384306465848	4.70351766001905e-36	0.128	0.259	2782	upstream	chr1-36400675-36401755
chr10	89643562	89645769	0	PANK1	0.35179646035673	5.83601426787971e-36	0.655	0.452	0	includeFeature	chr10-89643562-89645769
chr11	118245718	118247537	0	MPZL3	0.257658088879519	6.33234137842466e-36	0.26	0.098	0	inside	chr11-118245718-118247537
chr12	111428557	111431559	0	SH2B3	0.354571605229033	1.1855059753167e-35	0.576	0.372	0	inside	chr12-111428557-111431559
chr19	2168157	2169469	0	DOT1L	-0.380836057839336	1.31154973942872e-35	0.256	0.375	0	inside	chr19-2168157-2169469
chr15	50262057	50263208	0	HDC	-0.325530505750227	1.53645314750786e-35	0.204	0.351	0	inside	chr15-50262057-50263208
chr12	6960631	6962142	0	PTPN6	0.326432960673745	1.56504623491481e-35	0.478	0.264	0	includeFeature	chr12-6960631-6962142
chr10	61765394	61766213	0	C10orf107	0.251213449017573	1.59139126612228e-35	0.248	0.095	0	overlapStart	chr10-61765394-61766213
chr6	36108885	36109677	0	MAPK14	-0.25350667759915	1.73890367678983e-35	0.071	0.19	0	inside	chr6-36108885-36109677
chr6	47242174	47242963	0	TNFRSF21	-0.272761516540579	2.06085787745391e-35	0.147	0.305	0	inside	chr6-47242174-47242963
chr7	131188348	131189347	0	MKLN1	0.304695042948545	2.35311200129815e-35	0.424	0.219	0	inside	chr7-131188348-131189347
chr3	56783117	56784449	0	ARHGEF3	-0.273788383448054	2.55771686411162e-35	0.15	0.3	0	inside	chr3-56783117-56784449
chr1	183915753	183916605	0	RGL1	0.272060823655587	2.7175463308645e-35	0.27	0.107	0	overlapStart	chr1-183915753-183916605
chr1	6204605	6206827	0	RNF207	0.318943001662459	3.28034528829099e-35	0.408	0.215	0	includeFeature	chr1-6204605-6206827
chr7	29337240	29338281	0	CHN2	-0.255232100648413	3.9443941243711e-35	0.099	0.238	0	inside	chr7-29337240-29338281
chr2	75563487	75565352	0	EVA1A	0.269452094846337	5.20214430280663e-35	0.262	0.087	0	inside	chr2-75563487-75565352
chr2	233990191	233991529	0	TRPM8	-0.285101553261894	5.61064270834577e-35	0.176	0.339	0	inside	chr2-233990191-233991529
chr5	671507	673500	0	TPPP	0.356265752659743	5.7278854195054e-35	0.487	0.258	0	inside	chr5-671507-673500
chr11	36451412	36453475	0	PRR5L	0.274107256811263	6.47593053366279e-35	0.304	0.129	0	inside	chr11-36451412-36453475
chr11	11149478	11150652	0	RP11-179A10.1	-0.276249035139738	7.36559474505923e-35	0.079	0.208	0	inside	chr11-11149478-11150652
chr2	74032016	74033166	0	TET3	-0.310855937388418	7.5354026276021e-35	0.257	0.431	0	inside	chr2-74032016-74033166
chr19	38394386	38396281	0	SPRED3	0.309843850218618	7.65526811296698e-35	0.367	0.172	0	includeFeature	chr19-38394386-38396281
chr16	11354354	11356282	0	RMI2	-0.256602208817856	1.24254527034857e-34	0.119	0.263	2591	downstream	chr16-11354354-11356282
chr17	81923387	81925235	0	MAFG	0.265582257163069	1.35834068316394e-34	0.266	0.105	0	overlapStart	chr17-81923387-81925235
chr19	44747051	44749338	0	BCL3	0.35579962474672	1.61094444121463e-34	0.702	0.504	0	overlapStart	chr19-44747051-44749338
chr2	171521893	171523968	0	CYBRD1	0.312657533430534	1.70233813463687e-34	0.347	0.162	0	includeFeature	chr2-171521893-171523968
chr15	77012694	77014859	0	PSTPIP1	-0.258882532058091	3.70465234998969e-34	0.095	0.228	0	inside	chr15-77012694-77014859
chr15	88635080	88636580	0	ISG20	-0.277474145796781	4.3670554156717e-34	0.185	0.322	0	overlapStart	chr15-88635080-88636580
chr19	58033560	58034603	0	ZSCAN1	0.321928094887362	6.30632365580095e-34	0.401	0.201	0	overlapStart	chr19-58033560-58034603
chr19	3275004	3277078	0	CELF5	0.362698192087626	7.80410179308286e-34	0.69	0.478	0	overlapStart	chr19-3275004-3277078
chr3	3798349	3801158	0	LRRN1	0.370240254510918	8.18969365927408e-34	0.615	0.419	0	includeFeature	chr3-3798349-3801158
chr1	239501536	239502454	0	CHRM3	0.291147298373998	8.36768102534446e-34	0.365	0.167	0	inside	chr1-239501536-239502454
chr16	28140757	28142690	0	XPO6	-0.30321602842925	9.81983320359369e-34	0.461	0.588	0	inside	chr16-28140757-28142690
chr16	81616225	81617168	0	CMIP	-0.255189157815834	1.31320790756348e-33	0.101	0.239	0	inside	chr16-81616225-81617168
chr19	51688849	51691282	0	SPACA6P-AS	0.298953473952319	1.46214424257468e-33	0.337	0.157	0	inside	chr19-51688849-51691282
chr14	61341267	61343220	0	PRKCH	-0.272458916649844	1.47205182039648e-33	0.197	0.353	0	inside	chr14-61341267-61343220
chr4	3484490	3485867	0	DOK7	-0.294023933358442	1.72454589347905e-33	0.086	0.212	0	includeFeature	chr4-3484490-3485867
chr17	10119249	10121311	0	GAS7	-0.289673625525817	1.87269205683669e-33	0.197	0.361	0	inside	chr17-10119249-10121311
chr19	46954759	46956244	0	ARHGAP35	0.289187088890535	5.86047556346179e-33	0.386	0.21	0	inside	chr19-46954759-46956244
chr2	240434511	240436698	0	GPC1	0.331355074006583	7.78460935756384e-33	0.475	0.276	0	includeFeature	chr2-240434511-240436698
chr11	128730863	128731632	0	FLI1	-0.254037314877841	7.89093236870436e-33	0.134	0.269	0	inside	chr11-128730863-128731632
chr3	32114123	32115500	0	GPD1L	-0.281649589902369	8.51970301557695e-33	0.268	0.418	0	inside	chr3-32114123-32115500
chr19	11089096	11092681	0	LDLR	0.32828642575854	9.01475757531656e-33	0.78	0.656	0	overlapStart	chr19-11089096-11092681
chr21	43361621	43363453	0	TCONS_00029157	-0.315617292627177	1.16414281151914e-32	0.363	0.543	0	overlapStart	chr21-43361621-43363453
chr17	19369637	19371292	0	B9D1	-0.333216855673553	1.37765707774031e-32	0.235	0.342	0	inside	chr17-19369637-19371292
chr2	96737720	96738404	0	LMAN2L	0.272175059690263	1.49029802814691e-32	0.274	0.103	0	overlapEnd	chr2-96737720-96738404
chr9	126396774	126397653	0	MVB12B	-0.27942676804172	1.90570395307188e-32	0.145	0.299	0	overlapEnd	chr9-126396774-126397653
chr19	10796997	10798351	0	DNM2	-0.325947399802628	2.41000604713301e-32	0.26	0.421	0	inside	chr19-10796997-10798351
chr13	26557088	26558472	0	WASF3	0.303692918910712	4.1883422577035e-32	0.306	0.138	0	includeFeature	chr13-26557088-26558472
chr17	76191463	76192522	0	RNF157	-0.251766963375841	4.2514674129253e-32	0.156	0.311	0	inside	chr17-76191463-76192522
chr17	55263581	55266641	0	HLF	0.31756100423868	4.37738506981067e-32	0.537	0.329	0	overlapStart	chr17-55263581-55266641
chr6	3370302	3372015	0	SLC22A23	0.305065837722655	4.62381871432084e-32	0.359	0.168	0	inside	chr6-3370302-3372015
chr11	297142	298786	0	IFITM5	-0.30401525634097	4.63164347588262e-32	0.185	0.317	0	includeFeature	chr11-297142-298786
chr10	71725971	71728319	0	CDH23	-0.303428421078655	5.88246849823943e-32	0.284	0.446	0	inside	chr10-71725971-71728319
chr19	41120670	41121650	0	CYP2F1	-0.297784672998631	6.63384895544511e-32	0.21	0.358	0	overlapEnd	chr19-41120670-41121650
chr9	127568156	127570506	0	FAM129B	0.3320176207578	7.03307966781027e-32	0.6	0.4	0	includeFeature	chr9-127568156-127570506
chr8	19013055	19014931	0	PSD3	0.32143355492559	8.2005803938874e-32	0.445	0.239	0	includeFeature	chr8-19013055-19014931
chr3	16467369	16469057	0	RFTN1	0.26772046381076	8.90293058865282e-32	0.289	0.124	0	inside	chr3-16467369-16469057
chr1	154942208	154944178	0	PBXIP1	0.278876083371897	1.07248105426578e-31	0.305	0.146	0	overlapEnd	chr1-154942208-154944178
chr20	2851664	2852529	0	VPS16	-0.254683428663278	1.09711796560218e-31	0.128	0.263	0	inside	chr20-2851664-2852529
chr8	22973927	22975840	0	PEBP4	-0.253589484643264	1.09789721740536e-31	0.109	0.246	0	inside	chr8-22973927-22975840
chr9	96008517	96010524	0	ERCC6L2	0.3149247071496	1.10248224480578e-31	0.336	0.143	0	inside	chr9-96008517-96010524
chr4	140048737	140050109	0	MAML3	0.304929672428441	1.19038249842921e-31	0.449	0.278	0	inside	chr4-140048737-140050109
chr10	127293421	127294201	0	DOCK1	-0.276230808344085	1.63734742381984e-31	0.138	0.304	0	inside	chr10-127293421-127294201
chr1	169311922	169312805	0	NME7	0.270188862288221	1.70777097340141e-31	0.338	0.158	0	inside	chr1-169311922-169312805
chr16	1304014	1304898	0	UBE2I	0.287390063665136	1.8276169238126e-31	0.337	0.169	3981	upstream	chr16-1304014-1304898
chr17	77324908	77326607	0	SEPT9	-0.258752533212505	2.61289222828104e-31	0.141	0.288	0	inside	chr17-77324908-77326607
chr3	47037729	47038485	0	SETD2	-0.250477976039218	3.23412435466279e-31	0.128	0.271	0	overlapStart	chr3-47037729-47038485
chr3	52532295	52534331	0	NT5DC2	0.316666311418328	4.21176852027197e-31	0.494	0.313	0	inside	chr3-52532295-52534331
chr7	99623701	99625022	0	ZSCAN25	-0.257330303228465	5.74485751262928e-31	0.113	0.247	0	includeFeature	chr7-99623701-99625022
chr2	149069097	149070015	0	LYPD6B	0.279674405844302	1.28697249470385e-30	0.319	0.143	0	inside	chr2-149069097-149070015
chr10	33008470	33010951	0	RP11-462L8.1	0.310878589020747	1.32285546373639e-30	0.427	0.233	0	inside	chr10-33008470-33010951
chr17	78250800	78253394	0	RP11-219G17.4	-0.316307459645066	1.57805822795185e-30	0.386	0.522	8519	upstream	chr17-78250800-78253394
chr11	118338399	118339402	0	CD3D	-0.259151646679753	1.69280418628965e-30	0.201	0.346	0	includeFeature	chr11-118338399-118339402
chr3	183427352	183429325	0	MCF2L2	0.323729681396986	1.79945162713118e-30	0.569	0.371	0	includeFeature	chr3-183427352-183429325
chr10	104327862	104329821	0	ITPRIP	-0.273759278973615	1.84981059277054e-30	0.176	0.312	0	inside	chr10-104327862-104329821
chr12	8319905	8320964	0	LINC00937	0.291966394014852	2.10897498125772e-30	0.377	0.212	0	inside	chr12-8319905-8320964
chr5	16935316	16937014	0	MYO10	0.255542742143628	2.54177006209711e-30	0.245	0.101	0	includeFeature	chr5-16935316-16937014
chr22	50044362	50045427	0	TTLL8	-0.264212597031075	2.65328695547322e-30	0.097	0.221	0	overlapEnd	chr22-50044362-50045427
chr8	94959820	94961258	0	NDUFAF6	0.314196809772016	2.78830412543072e-30	0.388	0.214	0	inside	chr8-94959820-94961258
chr2	187448006	187448807	0	CALCRL	0.250483171089548	3.32782229921538e-30	0.27	0.119	0	includeFeature	chr2-187448006-187448807
chr16	81841600	81843357	0	PLCG2	-0.277413110929008	3.54816336872796e-30	0.146	0.279	0	includeFeature	chr16-81841600-81843357
chr8	30383999	30386379	0	RBPMS	0.286838206433917	4.28027912064625e-30	0.34	0.171	0	includeFeature	chr8-30383999-30386379
chr6	158649279	158650333	0	SYTL3	-0.285124256518786	5.6326115981292e-30	0.37	0.53	0	overlapStart	chr6-158649279-158650333
chr17	76527308	76528626	0	CYGB	-0.273752539859767	6.22703248316952e-30	0.198	0.346	0	includeFeature	chr17-76527308-76528626
chr12	113207498	113209091	0	IQCD	-0.281223045129228	1.07628470522443e-29	0.296	0.436	0	overlapStart	chr12-113207498-113209091
chr5	10563109	10566012	0	ANKRD33B	0.329263169806955	1.20558837072372e-29	0.574	0.399	0	includeFeature	chr5-10563109-10566012
chr12	65278115	65279705	0	MSRB3	0.269056802016376	1.42133261198596e-29	0.299	0.143	0	includeFeature	chr12-65278115-65279705
chr2	28544437	28546401	0	PLB1	0.329467926425781	1.69061578257266e-29	0.356	0.172	0	inside	chr2-28544437-28546401
chr19	49567686	49570615	0	NOSIP	-0.2799501002306	2.0776678355812e-29	0.426	0.571	0	inside	chr19-49567686-49570615
chr6	113854689	113859524	0	MARCKS	0.348931277560456	2.80104384239328e-29	0.608	0.442	0	overlapStart	chr6-113854689-113859524
chr19	7868326	7872637	0	PRR36	0.323172929383782	3.43478846259365e-29	0.832	0.722	0	overlapEnd	chr19-7868326-7872637
chr10	14647657	14649822	0	FAM107B	0.308827152893592	4.56146987784585e-29	0.657	0.515	0	inside	chr10-14647657-14649822
chr2	178193797	178195278	0	OSBPL6	0.30199619256549	4.88556220802852e-29	0.392	0.217	0	includeFeature	chr2-178193797-178195278
chr11	59766574	59767762	0	STX3	0.253806284843328	5.76031147927682e-29	0.27	0.109	0	inside	chr11-59766574-59767762
chr16	84758884	84759693	0	USP10	-0.253601692343618	6.42842925856779e-29	0.135	0.27	0	overlapEnd	chr16-84758884-84759693
chr18	77106156	77106938	0	MBP	-0.251428139838084	6.49305632505882e-29	0.173	0.332	0	inside	chr18-77106156-77106938
chr3	30657719	30659112	0	TGFBR2	-0.252733536800635	6.57741776981994e-29	0.123	0.25	0	inside	chr3-30657719-30659112
chr4	48137691	48139656	0	TEC	-0.250757107535184	1.13099339854122e-28	0.192	0.336	0	overlapEnd	chr4-48137691-48139656
chr7	618046	619241	0	PRKAR1B	-0.260155277640253	1.42185875597234e-28	0.194	0.352	0	inside	chr7-618046-619241
chr1	226653072	226654479	0	ITPKB	-0.260470460483877	1.5944576860674e-28	0.164	0.312	0	inside	chr1-226653072-226654479
chr20	6767317	6768824	0	BMP2	0.268792120979827	2.01149487691718e-28	0.274	0.122	0	overlapStart	chr20-6767317-6768824
chr1	1305061	1306420	0	ACAP3	0.275773609678867	2.6146286425763e-28	0.351	0.191	0	inside	chr1-1305061-1306420
chr22	40323534	40325733	0	TNRC6B	-0.268360491092506	2.76098091574711e-28	0.206	0.338	0	inside	chr22-40323534-40325733
chr7	151085811	151088255	0	AGAP3	-0.295826422899182	5.58911015529086e-28	0.327	0.44	0	includeFeature	chr7-151085811-151088255
chr13	40485215	40486426	0	LINC00598	-0.280937284806109	6.66795614128811e-28	0.237	0.36	0	inside	chr13-40485215-40486426
chr6	130183474	130184457	0	SAMD3	-0.252621439622664	7.40366653576237e-28	0.204	0.346	0	includeFeature	chr6-130183474-130184457
chr15	63841737	63842680	0	HERC1	0.276133593830017	7.73444013955452e-28	0.489	0.308	7794	upstream	chr15-63841737-63842680
chr2	32946225	32948162	0	LTBP1	0.275422789069518	9.86862343424873e-28	0.283	0.133	0	includeFeature	chr2-32946225-32948162
chr6	109490980	109492143	0	AK9	0.283368700155648	1.14369931905673e-27	0.389	0.228	712	downstream	chr6-109490980-109492143
chr12	22333742	22336188	0	ST8SIA1	0.325956229390133	1.55804667471752e-27	0.506	0.322	0	includeFeature	chr12-22333742-22336188
chr6	139160863	139162498	0	RP1-225E12.3	-0.258793146253524	1.94170800672929e-27	0.198	0.364	0	inside	chr6-139160863-139162498
chr3	27721066	27722652	0	EOMES	-0.25091212206744	2.13680905794726e-27	0.172	0.298	0	includeFeature	chr3-27721066-27722652
chr2	218896041	218898794	0	WNT10A	0.327888362303364	3.37401860409444e-27	0.674	0.517	0	inside	chr2-218896041-218898794
chr3	87792132	87793808	0	RP11-451B8.1	0.264067256088736	3.63202093263003e-27	0.31	0.141	0	includeFeature	chr3-87792132-87793808
chr6	36755556	36756411	0	CPNE5	0.277733261389679	4.12735980846795e-27	0.298	0.124	0	overlapStart	chr6-36755556-36756411
chr12	45518202	45519147	0	RP11-352M15.1	0.272768943168711	6.65328665848897e-27	0.374	0.214	0	includeFeature	chr12-45518202-45519147
chr19	6661546	6662298	0	TNFSF14	0.264916657908952	7.30822400196779e-27	0.34	0.17	0	inside	chr19-6661546-6662298
chr11	65213379	65214564	0	CAPN1	-0.255201812741244	1.1585438898406e-26	0.148	0.288	1372	downstream	chr11-65213379-65214564
chr17	31508168	31510744	0	RAB11FIP4	0.307748385492229	1.71641934643303e-26	0.605	0.414	0	includeFeature	chr17-31508168-31510744
chr10	43322486	43323409	0	RP11-168L22.2	0.2726645814284	1.91872904324433e-26	0.396	0.232	255	upstream	chr10-43322486-43323409
chr10	16787173	16788124	0	RSU1	0.266401114078207	2.08979888941201e-26	0.318	0.162	0	inside	chr10-16787173-16788124
chr1	31762430	31765522	0	ADGRB2	0.28616682016758	2.69136441338514e-26	0.424	0.254	0	overlapEnd	chr1-31762430-31765522
chr11	65637613	65641486	0	SIPA1	-0.284359607141018	2.77817023835413e-26	0.536	0.647	0	includeFeature	chr11-65637613-65641486
chr11	75507755	75508950	0	GDPD5	0.277676133980114	5.09394092850534e-26	0.456	0.28	0	overlapEnd	chr11-75507755-75508950
chr10	14564087	14565575	0	FAM107B	0.262373153319577	7.19627725574598e-26	0.367	0.2	0	inside	chr10-14564087-14565575
chr7	80311355	80312664	0	AC003988.1	0.259069417124643	8.16950563456871e-26	0.282	0.142	0	overlapEnd	chr7-80311355-80312664
chr16	85734882	85735937	0	C16orf74	-0.254848508734547	1.0241046905662e-25	0.21	0.354	0	overlapStart	chr16-85734882-85735937
chr21	45891543	45892893	0	PCBP3	0.284308305387575	1.02902325566516e-25	0.378	0.219	0	inside	chr21-45891543-45892893
chr6	42277983	42280130	0	TRERF1	-0.256815296093005	1.31836991149835e-25	0.23	0.375	0	inside	chr6-42277983-42280130
chrX	46572549	46575396	0	CHST7	0.299396358533372	1.32375992615899e-25	0.53	0.339	0	overlapStart	chrX-46572549-46575396
chr7	2527541	2531439	0	LFNG	0.322285053903462	1.43935972178624e-25	0.69	0.52	0	overlapEnd	chr7-2527541-2531439
chr19	41886751	41889360	0	ARHGEF1	-0.271923576883375	1.63836631876257e-25	0.406	0.54	0	inside	chr19-41886751-41889360
chr12	93569282	93572660	0	SOCS2	0.324897350186755	1.78447040748675e-25	0.711	0.549	0	overlapStart	chr12-93569282-93572660
chr2	100234846	100235822	0	LINC01104	-0.253239917681551	2.1176501616248e-25	0.178	0.314	0	inside	chr2-100234846-100235822
chr9	134641135	134642618	0	COL5A1	0.275583510529542	2.86920795708405e-25	0.371	0.194	0	includeFeature	chr9-134641135-134642618
chr1	91803626	91805579	0	TGFBR3	-0.281896595180689	3.45523587915899e-25	0.243	0.364	0	inside	chr1-91803626-91805579
chr2	110858163	110859284	0	ACOXL	-0.253189181634144	3.55100966820495e-25	0.15	0.271	0	inside	chr2-110858163-110859284
chr12	6635175	6636565	0	LPAR5	0.263539126595261	4.18174142608284e-25	0.309	0.161	0	includeFeature	chr12-6635175-6636565
chr15	76339906	76343670	0	ISL2	0.270972126893425	4.61466575283733e-25	0.333	0.193	0	includeFeature	chr15-76339906-76343670
chr19	10288585	10293129	0	ICAM5	0.302847158934135	4.756825609742e-25	0.574	0.403	0	includeFeature	chr19-10288585-10293129
chr8	30422959	30423967	0	RBPMS	0.282761508919539	5.59925985423479e-25	0.436	0.253	0	inside	chr8-30422959-30423967
chr22	37149334	37150577	0	IL2RB	-0.26391971985779	5.88976935899565e-25	0.321	0.463	0	includeFeature	chr22-37149334-37150577
chr8	96163321	96164756	0	GDF6	0.270168503079366	6.5388773725815e-25	0.316	0.168	2528	upstream	chr8-96163321-96164756
chr9	129482306	129484517	0	LINC00963	0.254880096351397	6.58774376256784e-25	0.327	0.176	0	overlapStart	chr9-129482306-129484517
chr20	3664918	3666714	0	ADAM33	-0.288839592210462	8.43232785371268e-25	0.27	0.395	1250	downstream	chr20-3664918-3666714
chr11	30584302	30587001	0	MPPED2	0.281192679544266	1.16219875454033e-24	0.318	0.165	0	overlapEnd	chr11-30584302-30587001
chr1	20485179	20487135	0	CAMK2N1	0.250859702378995	1.38456059912061e-24	0.31	0.157	0	includeFeature	chr1-20485179-20487135
chr21	45078631	45079625	0	ADARB1	0.26635820219763	2.44287539253748e-24	0.403	0.228	0	inside	chr21-45078631-45079625
chr8	1823180	1824392	0	ARHGEF10	0.25131237713095	2.72862903458122e-24	0.359	0.201	0	includeFeature	chr8-1823180-1824392
chr10	77836075	77836941	0	DLG5	0.263630109851235	2.81766473054879e-24	0.359	0.191	0	inside	chr10-77836075-77836941
chr14	76926049	76927563	0	RP11-488C13.4	0.280638056627896	2.83067167664529e-24	0.481	0.319	1399	upstream	chr14-76926049-76927563
chr12	68364646	68365934	0	RP11-81H14.2	-0.263402881671319	3.22727074200336e-24	0.529	0.608	0	inside	chr12-68364646-68365934
chr5	56587450	56589775	0	C5orf67	-0.275764489302919	3.5120770832392e-24	0.41	0.557	0	inside	chr5-56587450-56589775
chr5	692305	694374	0	TPPP	0.286016822397544	3.86996271969374e-24	0.435	0.279	0	overlapEnd	chr5-692305-694374
chr7	516882	520434	0	PDGFA	0.259822760879762	4.31861493539474e-24	0.344	0.193	0	includeFeature	chr7-516882-520434
chr13	31806188	31807735	0	RXFP2	0.283461247644623	4.9133105414757e-24	0.453	0.26	2799	downstream	chr13-31806188-31807735
chr12	111444243	111445600	0	SH2B3	0.284577521142158	7.67337265641714e-24	0.509	0.324	0	inside	chr12-111444243-111445600
chr18	9707563	9709335	0	RAB31	0.25233325309113	8.16549097018782e-24	0.329	0.179	0	includeFeature	chr18-9707563-9709335
chr9	89700968	89701892	0	UNQ6494	0.267559906167559	1.22764139784042e-23	0.373	0.206	0	inside	chr9-89700968-89701892
chr11	8018640	8020330	0	TUB	0.27732169898969	1.37240141522946e-23	0.413	0.236	0	includeFeature	chr11-8018640-8020330
chr9	127770077	127772335	0	SH2D3C	0.290590040921306	1.48602361674344e-23	0.723	0.596	0	overlapEnd	chr9-127770077-127772335
chr7	106021767	106023181	0	CDHR3	-0.264677396261412	1.66752680741281e-23	0.289	0.426	0	overlapStart	chr7-106021767-106023181
chr17	64778121	64782218	0	RP13-104F24.2	0.309492001196755	1.72707240579821e-23	0.539	0.364	0	includeFeature	chr17-64778121-64782218
chr6	10403783	10404901	0	TFAP2A	0.278725105062627	1.88503393894637e-23	0.449	0.261	0	overlapEnd	chr6-10403783-10404901
chr11	78416519	78418576	0	GAB2	0.281989369119252	2.00296545399114e-23	0.561	0.402	0	includeFeature	chr11-78416519-78418576
chr11	114058814	114062001	0	ZBTB16	0.299865038112952	2.60945827749528e-23	0.644	0.465	0	overlapStart	chr11-114058814-114062001
chr19	40598506	40602738	0	LTBP4	0.26873646951177	2.66581246494642e-23	0.418	0.257	0	overlapStart	chr19-40598506-40602738
chr7	2510530	2512884	0	LFNG	0.300744211887034	5.16869022951458e-23	0.561	0.423	0	includeFeature	chr7-2510530-2512884
chr1	204452797	204453684	0	PIK3C2B	0.26530434326053	5.33930415206547e-23	0.501	0.318	0	inside	chr1-204452797-204453684
chr10	132185325	132187665	0	DPYSL4	0.257581896770675	6.00008651149692e-23	0.391	0.24	0	overlapStart	chr10-132185325-132187665
chr20	37989916	37991226	0	TTI1	-0.269144547857149	1.28771560396588e-22	0.184	0.315	0	inside	chr20-37989916-37991226
chr9	96020624	96023280	0	LINC00092	0.263713480942067	1.34074547736898e-22	0.382	0.227	0	overlapStart	chr9-96020624-96023280
chr15	60590943	60593364	0	RP11-219B17.3	0.292627569193294	1.74804886337661e-22	0.635	0.476	0	overlapStart	chr15-60590943-60593364
chr19	56507264	56508652	0	ZNF471	0.284144079982566	1.86692489612945e-22	0.641	0.453	0	overlapStart	chr19-56507264-56508652
chr16	88769559	88771632	0	PIEZO1	0.276651232883214	2.91633455358335e-22	0.478	0.301	0	inside	chr16-88769559-88771632
chr6	167090736	167092016	0	RP11-517H2.6	0.267189856216661	3.5052039202835e-22	0.305	0.137	0	inside	chr6-167090736-167092016
chr8	23682193	23683595	0	NKX3-1	0.259152578896674	3.83673740863906e-22	0.35	0.206	0	includeFeature	chr8-23682193-23683595
chr16	54928060	54931502	0	IRX5	0.29337548049032	4.60011571060387e-22	0.64	0.457	0	includeFeature	chr16-54928060-54931502
chr17	9020811	9023528	0	NTN1	0.271684192050646	5.62938217665852e-22	0.38	0.228	0	includeFeature	chr17-9020811-9023528
chr19	48492645	48494162	0	LMTK3	0.300534634610309	5.80817067762608e-22	0.525	0.374	0	overlapEnd	chr19-48492645-48494162
chr19	6065544	6067237	0	RFX2	0.289603853879943	6.71094436889362e-22	0.46	0.278	0	inside	chr19-6065544-6067237
chr11	1570778	1575096	0	DUSP8	0.303997543204521	6.76303648707273e-22	0.682	0.533	0	overlapEnd	chr11-1570778-1575096
chr5	134554346	134556513	0	JADE2	0.292218324243443	7.45581302841668e-22	0.436	0.3	0	inside	chr5-134554346-134556513
chr1	156859241	156861411	0	NTRK1	0.25966358937487	8.35701239242798e-22	0.428	0.26	0	includeFeature	chr1-156859241-156861411
chr19	18289726	18293332	0	JUND	-0.25516556375663	1.25403994478831e-21	0.586	0.646	8103	upstream	chr19-18289726-18293332
chr16	85055080	85056520	0	KIAA0513	0.274019325854304	1.37407289855812e-21	0.645	0.496	0	inside	chr16-85055080-85056520
chr16	67158088	67161357	0	TRADD	0.294081545925232	1.69853495183487e-21	0.771	0.647	0	overlapEnd	chr16-67158088-67161357
chr7	5425794	5430170	0	RP11-1275H24.1	0.2743494309246	2.57823039732304e-21	0.413	0.265	0	includeFeature	chr7-5425794-5430170
chr21	23968467	23969668	0	AP000477.2	-0.257242743804852	2.89350355830871e-21	0.314	0.45	1193	upstream	chr21-23968467-23969668
chr2	74833463	74836826	0	HK2	0.27917166301045	3.5944107867609e-21	0.55	0.38	0	includeFeature	chr2-74833463-74836826
chr10	8415804	8417306	0	RP11-543F8.2	0.291926695770628	4.02302585044375e-21	0.677	0.464	0	inside	chr10-8415804-8417306
chr3	152834501	152836381	0	P2RY1	0.254418588886105	4.47749445766289e-21	0.367	0.19	0	includeFeature	chr3-152834501-152836381
chr9	69671692	69673499	0	RP11-109D9.4	0.253897811491627	5.8345229566251e-21	0.38	0.222	0	overlapStart	chr9-69671692-69673499
chr22	33919246	33922789	0	LARGE1	0.290553988322022	5.95427162769841e-21	0.611	0.437	0	includeFeature	chr22-33919246-33922789
chr8	143933605	143934700	0	PLEC	0.260389564516957	5.96039666770061e-21	0.426	0.258	0	overlapEnd	chr8-143933605-143934700
chr11	36375295	36378481	0	PRR5L	0.279762974606559	9.16510900533156e-21	0.514	0.317	0	overlapStart	chr11-36375295-36378481
chr17	2795477	2797665	0	RAP1GAP2	0.270640277587123	9.74156459623132e-21	0.581	0.414	0	overlapStart	chr17-2795477-2797665
chr1	235641725	235643310	0	GNG4	-0.283420553671853	1.15504819831107e-20	0.405	0.491	0	inside	chr1-235641725-235643310
chr16	27449310	27451315	0	IL21R	-0.250479718651426	1.21311803078722e-20	0.315	0.456	0	inside	chr16-27449310-27451315
chr20	31673704	31676287	0	BCL2L1	0.257668927631107	1.23917779875305e-20	0.433	0.278	0	inside	chr20-31673704-31676287
chr15	75042611	75044314	0	PPCDC	-0.287928238356848	2.06336920943457e-20	0.424	0.457	0	overlapStart	chr15-75042611-75044314
chr6	146543038	146544627	0	RAB32	-0.271426610004238	2.97265883196987e-20	0.263	0.359	0	includeFeature	chr6-146543038-146544627
chr22	36161666	36162840	0	APOL3	0.263552276959454	3.10152140355729e-20	0.375	0.209	0	inside	chr22-36161666-36162840
chr4	155666586	155668918	0	GUCY1A3	0.295136935410034	3.91342536385118e-20	0.546	0.342	0	includeFeature	chr4-155666586-155668918
chr6	149232825	149235017	0	RP1-111D6.3	0.259126211446415	4.28888645438023e-20	0.421	0.272	0	inside	chr6-149232825-149235017
chr15	74779818	74784160	0	CSK	0.274251359637911	4.56448242485815e-20	0.683	0.532	0	includeFeature	chr15-74779818-74784160
chr1	236394674	236396541	0	EDARADD	0.253374454654405	4.74571332092394e-20	0.38	0.213	0	includeFeature	chr1-236394674-236396541
chr2	144515525	144518456	0	ZEB2	0.279321585296509	5.29351082898719e-20	0.503	0.327	0	overlapEnd	chr2-144515525-144518456
chr16	4413977	4417358	0	CORO7	0.271319825187247	7.8270347888419e-20	0.878	0.78	0	overlapEnd	chr16-4413977-4417358
chr3	46947029	46949598	0	CCDC12	0.288689079694534	1.25491914661354e-19	0.53	0.361	0	inside	chr3-46947029-46949598
chr7	36285648	36288457	0	EEPD1	0.280528151449635	2.11397957639185e-19	0.562	0.401	0	overlapEnd	chr7-36285648-36288457
chr10	124717879	124719910	0	FAM53B	0.270935124677367	3.87008568410199e-19	0.646	0.467	0	inside	chr10-124717879-124719910
chr14	76767909	76768999	0	VASH1	0.28037343136959	4.45899498562299e-19	0.496	0.336	0	inside	chr14-76767909-76768999
chr1	6447062	6449612	0	ESPN	0.256916789503329	4.62266132549273e-19	0.377	0.232	0	includeFeature	chr1-6447062-6449612
chr18	46332964	46337012	0	RNF165	0.27576901878462	5.47188842519799e-19	0.504	0.327	0	overlapStart	chr18-46332964-46337012
chr22	46068826	46072879	0	RP6-109B7.4	0.283127830159632	5.50430482658316e-19	0.544	0.398	0	overlapEnd	chr22-46068826-46072879
chr19	861725	864294	0	CFD	0.270596001556512	5.76220670092394e-19	0.508	0.364	0	includeFeature	chr19-861725-864294
chr19	289970	291632	0	PLPP2	0.264569425814928	6.48142671731676e-19	0.302	0.147	0	overlapEnd	chr19-289970-291632
chr20	57708889	57710902	0	PMEPA1	0.273172490473335	9.57462983350782e-19	0.538	0.362	0	includeFeature	chr20-57708889-57710902
chr5	132293077	132295596	0	SLC22A4	0.274734573261025	2.64379150966967e-18	0.507	0.336	0	includeFeature	chr5-132293077-132295596
chr12	116558893	116560343	0	MAP1LC3B2	0.26120325483427	2.70770181914872e-18	0.655	0.503	0	includeFeature	chr12-116558893-116560343
chr11	114065061	114067018	0	ZBTB16	0.262981581861067	2.90345712300191e-18	0.373	0.18	0	inside	chr11-114065061-114067018
chr10	126041512	126043253	0	ADAM12	0.2696873819867	3.62914993411717e-18	0.541	0.347	0	includeFeature	chr10-126041512-126043253
chr1	38045201	38047765	0	POU3F1	0.256351787574418	4.72912214425309e-18	0.409	0.246	0	includeFeature	chr1-38045201-38047765
chr19	3284232	3286261	0	CELF5	0.270457028322269	6.24274572215735e-18	0.476	0.322	0	includeFeature	chr19-3284232-3286261
chrX	72099975	72102365	0	NHSL2	0.252063872308322	1.67958539305886e-17	0.498	0.352	0	inside	chrX-72099975-72102365
chr5	75049758	75054387	0	LINC01336	0.269752230759325	2.50423920628726e-17	0.513	0.358	0	overlapEnd	chr5-75049758-75054387
chr19	49895165	49898388	0	IL4I1	0.308430055715435	3.07421076747012e-17	0.707	0.475	0	overlapStart	chr19-49895165-49898388
chr9	75889611	75892789	0	PCSK5	0.270751471833271	3.60407361614524e-17	0.594	0.436	0	includeFeature	chr9-75889611-75892789
chr1	152034389	152037321	0	S100A11	0.272054580911483	5.27645036594727e-17	0.571	0.415	0	overlapEnd	chr1-152034389-152037321
chr18	59899225	59901261	0	PMAIP1	0.258033975971764	8.15837290512415e-17	0.512	0.35	0	overlapStart	chr18-59899225-59901261
chr12	39442089	39444030	0	KIF21A	0.263663533910232	9.14144119803551e-17	0.703	0.569	0	includeFeature	chr12-39442089-39444030
chr1	111738136	111740878	0	FAM212B	0.262748144645836	2.14713388661772e-16	0.593	0.442	0	inside	chr1-111738136-111740878
chr5	17216050	17219124	0	BASP1	0.278622132859151	3.71196698636756e-16	0.338	0.2	0	includeFeature	chr5-17216050-17219124
chr3	129576236	129578882	0	PLXND1	0.255716662558568	1.08241069047903e-15	0.604	0.443	0	overlapEnd	chr3-129576236-129578882
chr2	202032437	202035791	0	FZD7	0.255843265119152	1.52529703797263e-15	0.651	0.526	0	overlapStart	chr2-202032437-202035791
chr20	63552547	63554730	0	FNDC11	0.264395152115153	1.72614991102911e-15	0.58	0.406	0	overlapStart	chr20-63552547-63554730
chr9	34662974	34666547	0	RP11-195F19.30	0.265081812532006	5.12346803684137e-15	0.66	0.535	0	overlapStart	chr9-34662974-34666547
chr1	156114001	156116607	0	LMNA	0.260614667195692	1.48451803055162e-14	0.515	0.36	0	includeFeature	chr1-156114001-156116607
chr6	37501819	37503841	0	CCDC167	0.25510920737915	1.58061983759205e-11	0.566	0.387	1896	upstream	chr6-37501819-37503841
chr19	35039903	35041742	1	HPN	1.16881919882838	0	0.775	0.184	0	includeFeature	chr19-35039903-35041742
chr16	81866760	81867489	1	PLCG2	1.02961679788505	0	0.557	0.01	0	inside	chr16-81866760-81867489
chr16	79519289	79520113	1	RP11-467I17.1	0.96257977399568	0	0.639	0.058	2995	downstream	chr16-79519289-79520113
chr1	1758687	1759525	1	NADK	0.94064318314684	0	0.552	0.026	0	overlapStart	chr1-1758687-1759525
chr17	80457439	80458062	1	CTD-2526A2.2	0.780664428599463	0	0.505	0.013	2709	upstream	chr17-80457439-80458062
chr6	13098688	13099361	1	PHACTR1	0.841753820141001	1.16522647904592e-291	0.519	0.022	0	inside	chr6-13098688-13099361
chr20	63853825	63855455	1	ABHD16B	0.976393797221557	1.52929550214109e-276	0.646	0.113	6042	upstream	chr20-63853825-63855455
chr19	2168157	2169469	1	DOT1L	1.07980916646393	1.2917097787474e-275	0.774	0.2	0	inside	chr19-2168157-2169469
chr9	136619574	136620249	1	LINC01451	0.808723103249264	1.76661782224088e-272	0.513	0.032	2392	upstream	chr9-136619574-136620249
chr22	37163859	37164798	1	IL2RB	0.891544745384236	2.1723546737814e-261	0.611	0.067	0	inside	chr22-37163859-37164798
chr6	52155917	52156540	1	LINCMD1	0.707981802993734	5.14828154834526e-254	0.463	0.025	4797	upstream	chr6-52155917-52156540
chr1	109763698	109764473	1	EPS8L3	0.690373371134127	1.92988542978331e-248	0.434	0.014	0	includeFeature	chr1-109763698-109764473
chr3	40971168	40972285	1	RP11-520A21.1	0.933899955706178	1.31954260068493e-244	0.627	0.11	0	includeFeature	chr3-40971168-40972285
chr15	31004113	31004901	1	TRPM1	0.828953606102556	1.67098770111619e-234	0.616	0.101	0	inside	chr15-31004113-31004901
chr7	149861374	149861975	1	ZNF862	0.635247142714774	3.70636761261258e-234	0.419	0.017	0	inside	chr7-149861374-149861975
chr10	30817904	30818782	1	ZNF438	0.818265103030315	3.60205755545044e-231	0.415	0.014	1424	downstream	chr10-30817904-30818782
chr15	75042611	75044314	1	PPCDC	0.967997401290278	2.11308021111207e-226	0.814	0.34	0	overlapStart	chr15-75042611-75044314
chr1	46820447	46821024	1	CYP4B1	0.563917902646874	1.00426508592994e-221	0.361	0.008	1033	downstream	chr1-46820447-46821024
chr19	16876894	16877753	1	SIN3B	0.584863106955706	3.86907974746555e-218	0.382	0.014	0	includeFeature	chr19-16876894-16877753
chr4	142466843	142467618	1	INPP4B	0.701212936199059	2.56717196914755e-217	0.46	0.038	0	inside	chr4-142466843-142467618
chr2	47271933	47272791	1	AC073283.4	0.754877922126162	5.57351098490743e-213	0.528	0.086	0	inside	chr2-47271933-47272791
chr20	64277791	64278448	1	PCMTD2	0.589560656129637	6.78121508634796e-213	0.366	0.009	0	inside	chr20-64277791-64278448
chr17	19369637	19371292	1	B9D1	0.90567374348616	8.33058917953563e-212	0.664	0.195	0	inside	chr17-19369637-19371292
chr1	1212358	1214296	1	TNFRSF4	0.943530284385283	9.24451484419447e-211	0.73	0.26	0	includeFeature	chr1-1212358-1214296
chr3	58085101	58086069	1	FLNB	0.702422388259318	3.67875720332514e-210	0.446	0.028	0	inside	chr3-58085101-58086069
chr15	50262057	50263208	1	HDC	0.847734406340603	1.61466031578313e-208	0.685	0.18	0	inside	chr15-50262057-50263208
chr7	3168704	3169507	1	AC091801.1	0.633545538427062	6.99510952088778e-205	0.401	0.021	0	inside	chr7-3168704-3169507
chr15	50107480	50108196	1	ATP8B4	0.633288122020403	2.83682232825245e-203	0.432	0.028	0	inside	chr15-50107480-50108196
chr4	186058538	186059212	1	TLR3	0.738684137282916	7.12660825038944e-203	0.475	0.054	9939	upstream	chr4-186058538-186059212
chr1	162421127	162421892	1	SH2D1B	0.543377496277296	3.92056841412927e-201	0.324	0.006	8988	upstream	chr1-162421127-162421892
chr9	111037434	111040002	1	LPAR1	0.819495240020864	5.12058267612538e-201	0.509	0.057	0	includeFeature	chr9-111037434-111040002
chr19	16888527	16889332	1	F2RL3	0.65406309868739	2.24718996327575e-200	0.45	0.047	0	includeFeature	chr19-16888527-16889332
chr19	18374174	18374917	1	GDF15	0.749868742143176	1.6125226195461e-198	0.58	0.121	0	overlapStart	chr19-18374174-18374917
chr22	38143019	38144153	1	PLA2G6	0.833504576895628	1.54103691757214e-195	0.624	0.138	0	overlapStart	chr22-38143019-38144153
chr2	20595419	20596330	1	HS1BP3	0.632934187440755	6.04868015116125e-193	0.366	0.015	0	inside	chr2-20595419-20596330
chr12	130992328	130992956	1	RP11-76C10.5	0.622921541155203	1.47568298505805e-192	0.37	0.018	0	overlapStart	chr12-130992328-130992956
chr10	124976032	124976698	1	ZRANB1	0.611354542435207	5.89445336624067e-191	0.396	0.022	0	inside	chr10-124976032-124976698
chr6	146543038	146544627	1	RAB32	0.866295190797805	1.13194786468694e-190	0.703	0.212	0	includeFeature	chr6-146543038-146544627
chr12	123067498	123068212	1	PITPNM2	0.688245413421783	3.02458415688411e-190	0.389	0.018	0	inside	chr12-123067498-123068212
chr20	50048306	50049505	1	TRERNA1	0.783379470964628	1.82002034126062e-186	0.533	0.089	6801	upstream	chr20-50048306-50049505
chr1	161216898	161217888	1	FCER1G	0.670533404443673	6.33805252766977e-186	0.497	0.069	0	inside	chr1-161216898-161217888
chr19	16155621	16156208	1	HSH2D	0.532459579393329	2.04783221516472e-185	0.336	0.012	0	overlapStart	chr19-16155621-16156208
chr6	52503793	52504997	1	TRAM2	0.706928604132488	5.08331610969245e-185	0.421	0.04	0	overlapEnd	chr6-52503793-52504997
chr14	99260765	99263412	1	BCL11B	-0.88765624485087	9.84824147781466e-185	0.035	0.515	0	inside	chr14-99260765-99263412
chr7	95026703	95027713	1	PPP1R9A	0.552788438873948	2.64217168289671e-181	0.332	0.011	0	inside	chr7-95026703-95027713
chr1	56525363	56525948	1	PLPP3	0.536162787302726	1.42022116480697e-178	0.323	0.012	0	inside	chr1-56525363-56525948
chr15	59412783	59413583	1	FAM81A	0.648800092457413	1.82095188242978e-177	0.394	0.031	0	inside	chr15-59412783-59413583
chr1	245180379	245181011	1	KIF26B	0.602824743091614	2.02567445270435e-177	0.395	0.026	0	inside	chr1-245180379-245181011
chr7	100368942	100369703	1	PILRA	0.757237636162946	9.31714539410984e-175	0.488	0.059	0	inside	chr7-100368942-100369703
chr22	46487962	46488848	1	CELSR1	0.61609102337352	6.59525778839794e-172	0.377	0.029	0	inside	chr22-46487962-46488848
chr8	124525847	124527706	1	TATDN1	0.654597539658155	8.64282225074784e-171	0.505	0.09	0	overlapEnd	chr8-124525847-124527706
chr7	102443283	102443816	1	ORAI2	0.478103675720101	8.69081264694611e-171	0.309	0.011	0	inside	chr7-102443283-102443816
chr8	25345194	25345921	1	DOCK5	0.732677935326096	1.62460697464674e-168	0.583	0.129	0	includeFeature	chr8-25345194-25345921
chr14	67882942	67883571	1	RAD51B	0.442551752149203	3.56193794845429e-168	0.3	0.01	0	inside	chr14-67882942-67883571
chr22	39446448	39447540	1	MGAT3	0.705237661508771	9.84518117899477e-164	0.559	0.124	9803	upstream	chr22-39446448-39447540
chr14	101817255	101822131	1	PPP2R5C	-0.965598747258832	5.60647382521331e-163	0.236	0.704	0	includeFeature	chr14-101817255-101822131
chr6	37501819	37503841	1	CCDC167	-0.922883711177205	1.24108048265859e-162	0.085	0.566	1896	upstream	chr6-37501819-37503841
chr1	162297066	162297771	1	NOS1AP	0.587929451883731	5.72473605149069e-162	0.355	0.018	0	inside	chr1-162297066-162297771
chr11	60870157	60874528	1	ZP1	-0.850935623307768	1.75797067217576e-161	0.042	0.475	0	includeFeature	chr11-60870157-60874528
chr17	68289952	68292836	1	SLC16A6	-0.914826304187987	5.69214632742092e-161	0.31	0.762	0	overlapEnd	chr17-68289952-68292836
chr2	102399635	102400279	1	IL18R1	0.579977995994217	3.31765988098214e-159	0.418	0.056	859	downstream	chr2-102399635-102400279
chr7	151085811	151088255	1	AGAP3	0.753595178123864	1.61696338615151e-158	0.711	0.305	0	includeFeature	chr7-151085811-151088255
chr22	50044362	50045427	1	TTLL8	0.689324679139664	9.50348460723727e-157	0.472	0.085	0	overlapEnd	chr22-50044362-50045427
chr2	239247469	239248239	1	HDAC4	0.589202056379498	9.66095836259686e-157	0.328	0.022	0	inside	chr2-239247469-239248239
chr8	133092015	133092922	1	SLA	0.541618741732346	4.51401342149242e-156	0.367	0.031	0	inside	chr8-133092015-133092922
chr6	125932027	125932630	1	NCOA7	0.519223724544969	5.83669679767511e-155	0.331	0.03	0	overlapEnd	chr6-125932027-125932630
chr8	118099366	118100258	1	EXT1	0.652413220347489	8.1238118287121e-154	0.466	0.074	0	inside	chr8-118099366-118100258
chr17	75858602	75859268	1	WBP2	0.528904290398009	7.56943344696228e-153	0.385	0.044	2094	upstream	chr17-75858602-75859268
chr4	119046204	119046692	1	SYNPO2	0.443029070237193	3.35558764871882e-149	0.297	0.015	0	inside	chr4-119046204-119046692
chr19	932550	933620	1	ARID3A	0.709822105429141	1.64205680071405e-148	0.56	0.163	0	overlapEnd	chr19-932550-933620
chr12	96045424	96046028	1	LTA4H	0.531711545212641	1.43149573867452e-147	0.357	0.034	1903	upstream	chr12-96045424-96046028
chr14	89276250	89276989	1	FOXN3	0.643528601187817	2.23856058185944e-147	0.438	0.072	0	inside	chr14-89276250-89276989
chr1	39776195	39776753	1	BMP8B	0.425956950872575	1.73799533539884e-145	0.271	0.013	0	inside	chr1-39776195-39776753
chr20	43910483	43911004	1	TOX2	0.404240881316403	8.36786804477329e-145	0.263	0.008	3859	upstream	chr20-43910483-43911004
chr13	46109373	46109937	1	CPB2	0.455037811910535	9.60808434596381e-145	0.287	0.012	4296	upstream	chr13-46109373-46109937
chr20	44702754	44703290	1	LINC01260	0.428681807030576	3.5863668618741e-144	0.274	0.013	6657	upstream	chr20-44702754-44703290
chr14	99229470	99233224	1	BCL11B	-0.676511793094689	2.02288646911151e-143	0.017	0.406	0	overlapStart	chr14-99229470-99233224
chr5	157158997	157160434	1	ITK	-0.744545771622454	2.63529522048946e-143	0.029	0.423	0	inside	chr5-157158997-157160434
chr1	54807117	54807775	1	LEXM	0.595637375425935	2.1924131132244e-142	0.379	0.034	0	overlapEnd	chr1-54807117-54807775
chr1	36400675	36401755	1	LSM10	0.663173046423343	8.15069181487509e-142	0.518	0.117	2782	upstream	chr1-36400675-36401755
chr21	41927751	41929159	1	C2CD2	0.593907922876335	8.56831876163522e-142	0.448	0.084	0	inside	chr21-41927751-41929159
chr3	53166813	53167416	1	PRKCD	0.437118664983159	3.33893452176291e-140	0.29	0.012	0	inside	chr3-53166813-53167416
chr17	61252080	61252710	1	BCAS3	0.532749652956086	3.55428382319192e-139	0.342	0.038	0	inside	chr17-61252080-61252710
chr20	38134483	38135087	1	TGM2	0.465892395644276	6.44017343827149e-139	0.292	0.017	0	inside	chr20-38134483-38135087
chr1	224929358	224930193	1	DNAH14	0.517602016269772	1.45014327994138e-138	0.334	0.039	0	includeFeature	chr1-224929358-224930193
chr17	74545873	74546386	1	CD300C	0.441307824712996	1.89539466812211e-138	0.291	0.017	0	overlapStart	chr17-74545873-74546386
chr18	79631599	79632419	1	RP11-567M16.3	0.610935363738386	8.15390331399934e-138	0.434	0.062	6700	upstream	chr18-79631599-79632419
chr1	23865423	23865928	1	FUCA1	0.395879544738516	2.21921184262359e-137	0.268	0.011	0	includeFeature	chr1-23865423-23865928
chr17	8056084	8056850	1	RP11-599B13.3	0.500078961250959	2.43072473827537e-136	0.331	0.034	0	includeFeature	chr17-8056084-8056850
chr19	14561747	14562452	1	TECR	0.547173297425159	4.08388611513536e-136	0.335	0.028	0	overlapStart	chr19-14561747-14562452
chr18	79509039	79509646	1	NFATC1	0.478329584021568	4.27312891859395e-136	0.288	0.015	0	inside	chr18-79509039-79509646
chr6	166739874	166740385	1	RPS6KA2	0.41491988580036	6.97879900633133e-136	0.286	0.018	0	inside	chr6-166739874-166740385
chrX	1504973	1505610	1	P2RY8	0.498754997363551	1.4012141073725e-135	0.329	0.038	0	inside	chrX-1504973-1505610
chr12	55996062	55997772	1	SUOX	0.62289717469442	1.540806916931e-135	0.552	0.178	0	includeFeature	chr12-55996062-55997772
chr9	133558029	133558918	1	ADAMTSL2	0.510911798724963	1.18082322834113e-134	0.368	0.044	0	inside	chr9-133558029-133558918
chr20	10550126	10550895	1	SLX4IP	0.604653508500903	1.32025200795989e-134	0.453	0.077	0	inside	chr20-10550126-10550895
chr14	100138333	100138930	1	EVL	0.476002161536737	3.51492295764581e-134	0.26	0.016	0	includeFeature	chr14-100138333-100138930
chr14	65210039	65210616	1	CTD-2509G16.2	0.443000702706039	8.70392852714561e-134	0.299	0.027	2276	downstream	chr14-65210039-65210616
chr8	52467057	52467748	1	ST18	0.543457952997022	9.00141057233904e-134	0.4	0.056	6097	upstream	chr8-52467057-52467748
chr14	92582309	92583580	1	RIN3	0.572089574273226	1.32791160461079e-133	0.403	0.071	0	inside	chr14-92582309-92583580
chr12	9642582	9643196	1	RP11-705C15.5	0.401022840726634	8.03472596689637e-133	0.275	0.014	0	includeFeature	chr12-9642582-9643196
chr7	132430703	132431831	1	PLXNA4	0.681457840544922	1.08995474762148e-132	0.559	0.15	0	inside	chr7-132430703-132431831
chrX	104679105	104679617	1	IL1RAPL2	0.380933674543765	6.47395949933153e-132	0.245	0.007	0	inside	chrX-104679105-104679617
chr2	142868167	142868796	1	KYNU	0.465413581472274	7.30269966756792e-132	0.264	0.013	8701	upstream	chr2-142868167-142868796
chr2	241305112	241305946	1	HDLBP	0.546165834068095	1.21579197638956e-131	0.393	0.063	0	inside	chr2-241305112-241305946
chr21	44765004	44765981	1	UBE2G2	0.666595784590628	1.6645117062465e-131	0.496	0.12	2598	downstream	chr21-44765004-44765981
chr9	110875188	110875725	1	LPAR1	0.411882422789664	1.83557052373374e-131	0.267	0.016	0	includeFeature	chr9-110875188-110875725
chr4	3301779	3303640	1	RGS12	0.736735635482293	1.84535078494606e-131	0.82	0.471	0	inside	chr4-3301779-3303640
chr20	31835884	31836623	1	MYLK2	0.544594924981251	2.89182776247578e-131	0.43	0.073	1194	downstream	chr20-31835884-31836623
chr2	121468710	121469431	1	CLASP1	0.502977971919586	4.80189762043507e-131	0.315	0.029	0	inside	chr2-121468710-121469431
chr16	81481325	81481851	1	CMIP	0.430463361595683	1.05123405934395e-130	0.299	0.026	0	inside	chr16-81481325-81481851
chr4	79578513	79579028	1	LINC00989	0.397390934310521	4.95864753051378e-130	0.26	0.012	2052	downstream	chr4-79578513-79579028
chr19	16896073	16898151	1	CPAMD8	0.674907538897911	6.55666646853628e-129	0.756	0.4	0	includeFeature	chr19-16896073-16898151
chr7	116671710	116672673	1	MET	0.636066930047253	1.24935783635179e-128	0.419	0.085	0	includeFeature	chr7-116671710-116672673
chr10	127737189	127737910	1	FOXI2	0.386643195989954	1.46773259735475e-128	0.24	0.009	0	includeFeature	chr10-127737189-127737910
chr15	43976915	43978076	1	FRMD5	0.598708056903268	2.32550197087553e-128	0.467	0.095	0	inside	chr15-43976915-43978076
chr19	3806513	3807202	1	ZFR2	0.476508505207373	3.27058602120786e-128	0.286	0.021	0	overlapEnd	chr19-3806513-3807202
chrX	11423270	11423769	1	ARHGAP6	0.361372069060697	6.47053641514474e-128	0.245	0.011	0	inside	chrX-11423270-11423769
chr15	51076318	51077977	1	TNFAIP8L3	0.609246227376427	1.17543358984924e-127	0.433	0.088	0	inside	chr15-51076318-51077977
chr22	28748982	28749541	1	HSCB	0.482762639529789	1.68100567556348e-127	0.351	0.037	0	inside	chr22-28748982-28749541
chr8	1859986	1860681	1	ARHGEF10	0.394349885211431	6.83709064603477e-127	0.265	0.013	0	overlapEnd	chr8-1859986-1860681
chr8	29773420	29774422	1	AC145110.1	0.556854416070959	2.88296656646904e-126	0.397	0.063	0	inside	chr8-29773420-29774422
chr16	81928890	81929378	1	PLCG2	0.38339510071726	7.60662284257984e-126	0.233	0.009	0	inside	chr16-81928890-81929378
chr8	123516722	123517377	1	FBXO32	0.484708283844759	9.01583896941599e-126	0.326	0.043	0	inside	chr8-123516722-123517377
chr6	146423342	146423922	1	GRM1	0.393003587865313	2.82064176498109e-125	0.232	0.01	0	inside	chr6-146423342-146423922
chr1	175514200	175515215	1	TNR	0.626362255216306	1.44012817125163e-124	0.45	0.113	0	inside	chr1-175514200-175515215
chr1	25033673	25034557	1	RP4-799D16.1	0.597782488636419	1.53876012586816e-124	0.461	0.118	9279	upstream	chr1-25033673-25034557
chr1	227816760	227817549	1	PRSS38	0.554957211427676	3.97920538824608e-124	0.395	0.056	0	overlapEnd	chr1-227816760-227817549
chr1	162411927	162412414	1	SH2D1B	0.361462070578923	9.98952256035602e-124	0.24	0.008	0	overlapStart	chr1-162411927-162412414
chr6	21164848	21165331	1	CDKAL1	0.348999317334035	1.67695571678033e-123	0.23	0.009	0	inside	chr6-21164848-21165331
chr2	8334727	8335539	1	LINC00299	0.50414739176724	5.2313658459278e-123	0.351	0.061	0	inside	chr2-8334727-8335539
chr7	47475050	47475608	1	TNS3	0.449374738632927	5.35260583948394e-123	0.267	0.016	0	inside	chr7-47475050-47475608
chr15	69668381	69669562	1	PCAT29	0.621029217637338	1.62784985626472e-122	0.496	0.114	0	inside	chr15-69668381-69669562
chr2	234463678	234464827	1	AC097713.3	-0.593618784746344	3.02834536014146e-122	0.019	0.367	1550	downstream	chr2-234463678-234464827
chr11	19646895	19647378	1	NAV2	0.351231826913857	4.43953316853773e-122	0.217	0.005	0	inside	chr11-19646895-19647378
chr11	72741252	72742269	1	ARAP1	0.561133564422656	9.14465888708653e-122	0.4	0.072	0	inside	chr11-72741252-72742269
chr11	297142	298786	1	IFITM5	0.667047325430967	1.38401668481243e-121	0.55	0.182	0	includeFeature	chr11-297142-298786
chr21	42467111	42467719	1	RSPH1	0.458472845864656	3.08740099150225e-121	0.313	0.037	4766	downstream	chr21-42467111-42467719
chr4	143357108	143357916	1	GAB1	0.543293509198713	1.9369063836092e-120	0.439	0.091	0	inside	chr4-143357108-143357916
chr5	80218450	80219120	1	SERINC5	0.522703776056586	2.71930120607028e-120	0.417	0.081	0	inside	chr5-80218450-80219120
chr17	4717515	4718246	1	ARRB2	0.429020618490927	1.62643656612852e-119	0.291	0.026	0	overlapStart	chr17-4717515-4718246
chr1	228478767	228479772	1	RNF187	0.557709650573975	5.07470071108068e-119	0.491	0.134	7288	upstream	chr1-228478767-228479772
chr19	3275004	3277078	1	CELF5	-0.793117354184149	1.23521980284851e-118	0.251	0.653	0	overlapStart	chr19-3275004-3277078
chr16	66515876	66517701	1	TK2	0.625202341264659	1.72840332077891e-118	0.743	0.364	0	overlapEnd	chr16-66515876-66517701
chr17	78885869	78886473	1	CEP295NL	0.396833777905851	3.71458335534426e-118	0.24	0.011	0	inside	chr17-78885869-78886473
chr2	174778230	174779199	1	CHRNA1	0.669853882968145	6.99367137409428e-118	0.649	0.288	0	inside	chr2-174778230-174779199
chr3	160472296	160472757	1	TRIM59	0.341036503394419	1.38568296380761e-117	0.217	0.007	0	inside	chr3-160472296-160472757
chr16	31399946	31400716	1	ITGAD	0.52195288609047	2.28947705636098e-117	0.392	0.059	0	inside	chr16-31399946-31400716
chr3	50340053	50342488	1	ZMYND10	0.658252425797409	3.22731749760314e-117	0.79	0.44	0	includeFeature	chr3-50340053-50342488
chr4	104943260	104943880	1	RP11-556I14.1	0.427899359117188	3.62588237409913e-117	0.277	0.023	0	includeFeature	chr4-104943260-104943880
chr2	218389484	218390129	1	SLC11A1	0.457341209234843	6.52015724736081e-117	0.307	0.026	0	includeFeature	chr2-218389484-218390129
chr8	55878959	55880896	1	LYN	0.618222616829234	6.98605384168498e-117	0.591	0.213	0	includeFeature	chr8-55878959-55880896
chr4	2333224	2333920	1	ZFYVE28	0.514885385846914	7.04411569303197e-117	0.329	0.046	0	inside	chr4-2333224-2333920
chr12	9604123	9604834	1	KLRB1	0.514198537361558	8.19520216771372e-117	0.396	0.077	0	inside	chr12-9604123-9604834
chr20	64009721	64010338	1	PRPF6	0.423143061953496	1.2815019553632e-116	0.273	0.016	0	includeFeature	chr20-64009721-64010338
chr17	17768385	17768880	1	RAI1	0.386061424735222	1.89768874551685e-116	0.247	0.015	0	inside	chr17-17768385-17768880
chr10	132571147	132572653	1	INPP5A	0.618212951377311	2.44992031596455e-116	0.443	0.112	0	inside	chr10-132571147-132572653
chr22	46288083	46288928	1	TTC38	0.581990152569445	3.56515456989833e-116	0.512	0.163	0	overlapStart	chr22-46288083-46288928
chr12	117105763	117106378	1	TESC-AS1	0.543533586740877	3.77119110584413e-116	0.424	0.078	0	inside	chr12-117105763-117106378
chr18	51211379	51212211	1	MEX3C	0.594053034025209	5.44767075681748e-116	0.562	0.191	0	inside	chr18-51211379-51212211
chr1	167428237	167428896	1	POU2F1	0.505087132560649	6.67685379239273e-116	0.406	0.08	891	downstream	chr1-167428237-167428896
chr19	49771648	49772132	1	AP2A1	0.376260132090298	1.16868254830915e-115	0.248	0.015	0	inside	chr19-49771648-49772132
chr19	46778295	46779121	1	SLC1A5	0.511288039447108	2.4950651059274e-115	0.346	0.049	0	includeFeature	chr19-46778295-46779121
chr6	39336006	39336615	1	KIF6	0.45425267523998	2.78634265567841e-115	0.335	0.051	0	includeFeature	chr6-39336006-39336615
chr22	28297462	28297960	1	TTC28	0.354510241382396	2.15547493645093e-114	0.237	0.012	0	includeFeature	chr22-28297462-28297960
chr5	172844773	172845674	1	ERGIC1	0.494813295160319	1.64832456777382e-112	0.344	0.051	0	inside	chr5-172844773-172845674
chr14	52265128	52265884	1	PTGDR	0.469787065338759	2.82900895050215e-112	0.356	0.054	1828	upstream	chr14-52265128-52265884
chr20	3664918	3666714	1	ADAM33	0.664024657640803	9.56137193558829e-112	0.621	0.266	1250	downstream	chr20-3664918-3666714
chr3	46017688	46018134	1	XCR1	0.300643352887951	3.04392158341073e-111	0.198	0.006	0	inside	chr3-46017688-46018134
chr2	88858098	88858573	1	AC096579.15	0.356711149575667	8.14824734361997e-111	0.227	0.011	0	inside	chr2-88858098-88858573
chr4	99861354	99861828	1	DAPP1	0.333500759586829	2.42428805412868e-110	0.222	0.012	0	overlapStart	chr4-99861354-99861828
chr5	177434410	177435311	1	GRK6	0.444000242805082	2.6161686018433e-110	0.283	0.029	0	overlapEnd	chr5-177434410-177435311
chr11	68036582	68037718	1	NDUFS8	0.580220124866266	2.67083683767158e-110	0.446	0.125	0	overlapEnd	chr11-68036582-68037718
chr8	100157606	100158819	1	SPAG1	0.64696044860955	3.69594306599606e-110	0.671	0.358	0	includeFeature	chr8-100157606-100158819
chr16	88499698	88500721	1	ZFPM1	0.542226248104735	4.85557503642462e-110	0.416	0.098	0	inside	chr16-88499698-88500721
chr5	180026317	180026725	1	RNF130	0.29833872773191	7.98232182766987e-110	0.201	0.007	0	inside	chr5-180026317-180026725
chr15	74314802	74316222	1	CCDC33	0.558714980594242	6.11533393484661e-109	0.403	0.09	0	inside	chr15-74314802-74316222
chr1	193241036	193241643	1	CDC73	0.424459029224318	8.96299233903815e-109	0.295	0.033	0	inside	chr1-193241036-193241643
chr10	35149306	35150081	1	CREM	0.574181357897896	1.13446320634903e-108	0.402	0.098	0	inside	chr10-35149306-35150081
chr17	10156631	10157579	1	GAS7	0.531889651685894	7.18380417319297e-108	0.403	0.08	0	inside	chr17-10156631-10157579
chr11	67996907	67998960	1	UNC93B1	0.561739363033003	1.29426780023085e-107	0.456	0.129	0	overlapEnd	chr11-67996907-67998960
chr3	45553295	45553876	1	LIMD1	0.410857842786451	5.06217680243259e-107	0.249	0.016	1517	upstream	chr3-45553295-45553876
chr16	50228528	50229012	1	PAPD5	0.364993726231664	9.86450854176562e-107	0.227	0.012	0	inside	chr16-50228528-50229012
chr17	8019633	8020168	1	GUCY2D	0.37489380286419	2.13796264501795e-106	0.21	0.01	0	overlapEnd	chr17-8019633-8020168
chr17	64344152	64344756	1	PECAM1	0.367382837611162	1.51951240669769e-105	0.225	0.015	0	inside	chr17-64344152-64344756
chr5	149606016	149606789	1	ARHGEF37	0.411682373700363	6.42643668605504e-105	0.264	0.022	0	inside	chr5-149606016-149606789
chr9	137434466	137435098	1	ENTPD8	0.448091717162469	1.43844084284028e-104	0.319	0.045	0	inside	chr9-137434466-137435098
chr22	17257849	17258658	1	CECR3	0.5303240740944	1.86049168972336e-104	0.422	0.113	0	overlapStart	chr22-17257849-17258658
chr2	174750857	174751574	1	CHRNA1	0.494299950963899	5.22780778561013e-104	0.344	0.061	0	inside	chr2-174750857-174751574
chr17	83070035	83071080	1	METRNL	0.453868496081302	6.40065206590102e-104	0.287	0.04	8610	upstream	chr17-83070035-83071080
chr1	246527161	246527996	1	RP11-690C23.2	0.435189026530524	8.89199260393046e-104	0.304	0.048	2873	upstream	chr1-246527161-246527996
chr8	123072101	123073652	1	TBC1D31	0.556284683067115	1.00427048170218e-103	0.605	0.257	0	overlapStart	chr8-123072101-123073652
chr7	94620636	94621158	1	SGCE	0.368770490677973	1.63408294331028e-103	0.223	0.015	0	inside	chr7-94620636-94621158
chr16	53090698	53091269	1	CHD9	0.404767265254602	2.50934054159671e-103	0.284	0.033	0	inside	chr16-53090698-53091269
chr9	137027606	137031097	1	FUT7	0.595245510610634	9.07886604661862e-103	0.775	0.501	0	overlapEnd	chr9-137027606-137031097
chr3	46931182	46932124	1	CCDC12	0.462155379041112	1.31230946100195e-102	0.352	0.066	0	inside	chr3-46931182-46932124
chr19	8548107	8548613	1	MYO1F	0.351845312757344	1.33421383235636e-102	0.21	0.009	0	includeFeature	chr19-8548107-8548613
chr16	81841600	81843357	1	PLCG2	0.586356664042379	8.23850900441919e-102	0.498	0.147	0	includeFeature	chr16-81841600-81843357
chr20	37989916	37991226	1	TTI1	0.629560378424834	1.12924488568707e-101	0.555	0.179	0	inside	chr20-37989916-37991226
chr14	92568278	92570261	1	RIN3	0.648323103605896	1.37933560594558e-101	0.661	0.346	0	inside	chr14-92568278-92570261
chr14	35240065	35240718	1	KIAA0391	0.460739264916913	1.58964881678248e-101	0.341	0.057	0	inside	chr14-35240065-35240718
chr19	17926024	17926438	1	CCDC124	0.288419574888327	1.80438210915269e-101	0.174	0.004	6577	upstream	chr19-17926024-17926438
chr15	101265031	101265481	1	VIMP	0.27557672232659	3.41300922727655e-101	0.172	0.003	6164	upstream	chr15-101265031-101265481
chr11	702760	703288	1	TMEM80	0.412553198616979	1.16795101626606e-100	0.294	0.037	0	overlapStart	chr11-702760-703288
chr6	28218439	28219225	1	ZSCAN9	0.458187790474155	1.80785106111448e-100	0.376	0.083	5660	upstream	chr6-28218439-28219225
chr12	109461076	109461546	1	KCTD10	0.315494971532513	3.29572588053011e-100	0.214	0.011	0	inside	chr12-109461076-109461546
chr22	31695349	31695904	1	PRR14L	0.366314977228675	1.02613712253863e-99	0.234	0.015	0	inside	chr22-31695349-31695904
chr16	88854401	88855163	1	GALNS	0.499906637413447	1.16932179210476e-99	0.331	0.06	0	inside	chr16-88854401-88855163
chr17	68981341	68981749	1	ABCA9	0.272384034902691	1.5161341503753e-99	0.183	0.005	0	inside	chr17-68981341-68981749
chr9	132991632	132992185	1	GFI1B	0.387133248984427	1.58473328092837e-99	0.279	0.032	0	overlapEnd	chr9-132991632-132992185
chr17	49512807	49513386	1	NGFR	0.3397704746854	2.19386331415307e-99	0.203	0.007	0	overlapEnd	chr17-49512807-49513386
chr4	3484490	3485867	1	DOK7	0.605618658699974	5.3030654905706e-99	0.4	0.093	0	includeFeature	chr4-3484490-3485867
chr10	22606074	22607643	1	PIP4K2A	0.541814078791253	7.73687385839448e-99	0.504	0.174	0	inside	chr10-22606074-22607643
chr12	180388	180920	1	RP11-598F7.6	0.362221142980616	9.04279417929229e-99	0.263	0.03	0	inside	chr12-180388-180920
chr2	218367312	218369742	1	CATIP	0.582795238731372	1.43715368014024e-98	0.63	0.318	0	includeFeature	chr2-218367312-218369742
chr15	53759537	53760107	1	WDR72	0.37948031520142	1.71306474921907e-98	0.226	0.018	0	includeFeature	chr15-53759537-53760107
chr2	69975597	69976566	1	PCBP1-AS1	0.480207223667141	5.3471173293492e-98	0.385	0.082	0	includeFeature	chr2-69975597-69976566
chr1	10964852	10965997	1	C1orf127	0.518125288957537	8.44287443927962e-98	0.387	0.081	0	inside	chr1-10964852-10965997
chr22	20768597	20769116	1	PI4KA	0.348434499130862	1.48550861920247e-97	0.227	0.017	0	inside	chr22-20768597-20769116
chrX	48923965	48924799	1	OTUD5	0.474875054774678	1.72354044497507e-97	0.365	0.07	0	overlapStart	chrX-48923965-48924799
chr1	168243846	168244361	1	SFT2D2	0.371670901998888	2.13936970337388e-97	0.273	0.032	0	inside	chr1-168243846-168244361
chr10	79146464	79150656	1	ZMIZ1	0.577146364345825	4.18858327920791e-97	0.649	0.329	0	inside	chr10-79146464-79150656
chr17	43701132	43701814	1	CTC-501O10.1	0.506554516521526	2.18497866225276e-96	0.44	0.111	0	inside	chr17-43701132-43701814
chr12	9820463	9821003	1	KLRF1	0.357339278918028	2.32350073251346e-96	0.237	0.015	6477	upstream	chr12-9820463-9821003
chr1	162316132	162316646	1	NOS1AP	0.351372997190974	2.76543588449627e-96	0.258	0.025	0	inside	chr1-162316132-162316646
chr1	235641725	235643310	1	GNG4	0.649906150078217	2.95311326650335e-96	0.674	0.395	0	inside	chr1-235641725-235643310
chr1	41726839	41727896	1	HIVEP3	0.457201211980195	3.24156450865597e-96	0.35	0.07	0	inside	chr1-41726839-41727896
chr8	40744839	40745339	1	ZMAT4	0.336610446046303	4.33532304939877e-96	0.235	0.015	0	inside	chr8-40744839-40745339
chr20	38165097	38165690	1	TGM2	0.411849994464198	1.29785485754559e-95	0.295	0.047	0	overlapStart	chr20-38165097-38165690
chr2	110858163	110859284	1	ACOXL	-0.491617027585776	2.44144501619718e-95	0.008	0.281	0	inside	chr2-110858163-110859284
chr4	57109638	57111509	1	IGFBP7	0.577233374746084	2.66611581860157e-95	0.448	0.124	0	includeFeature	chr4-57109638-57111509
chr2	3222521	3223623	1	TSSC1	0.60868097880075	2.84710363559738e-95	0.38	0.081	0	inside	chr2-3222521-3223623
chr16	73037299	73037779	1	ZFHX3	0.330601100408167	1.3353098448829e-94	0.23	0.018	0	inside	chr16-73037299-73037779
chr14	55117703	55118252	1	LGALS3	0.356640590708079	1.88121198092558e-94	0.231	0.017	5857	upstream	chr14-55117703-55118252
chr5	75049758	75054387	1	LINC01336	-0.660452778796439	2.13942117480978e-94	0.135	0.502	0	overlapEnd	chr5-75049758-75054387
chr7	147311310	147311800	1	CNTNAP2	0.312042100241939	2.23318397633834e-94	0.208	0.011	0	inside	chr7-147311310-147311800
chr11	77456835	77457350	1	PAK1	0.317816652134122	2.64479098084927e-94	0.215	0.015	0	inside	chr11-77456835-77457350
chr18	23266901	23267574	1	TMEM241	0.353612478099024	2.75146626482098e-94	0.219	0.015	0	inside	chr18-23266901-23267574
chrX	40012533	40015271	1	AC092198.1	0.594834988808701	4.0212320124591e-94	0.587	0.262	350	downstream	chrX-40012533-40015271
chr14	69625127	69626076	1	SUSD6	0.558709250559211	6.8740778138884e-94	0.638	0.32	0	inside	chr14-69625127-69626076
chr22	38761124	38761740	1	SUN2	0.338146967024225	8.16976330670165e-94	0.205	0.014	0	inside	chr22-38761124-38761740
chr14	93044604	93045459	1	ITPK1	0.328495853099454	1.10776951925982e-93	0.212	0.011	0	inside	chr14-93044604-93045459
chr7	96321120	96322623	1	SLC25A13	0.586754111644245	1.28644251761033e-93	0.645	0.333	0	includeFeature	chr7-96321120-96322623
chr15	89112182	89112903	1	ABHD2	0.373886669727194	1.63694281348299e-93	0.285	0.039	0	inside	chr15-89112182-89112903
chr20	32525149	32525653	1	NOL4L	0.308191756644365	1.66786349482199e-93	0.21	0.014	0	inside	chr20-32525149-32525653
chr17	82305125	82306702	1	CD7	0.497253250037251	3.4301116499533e-93	0.425	0.136	8729	upstream	chr17-82305125-82306702
chr2	240604313	240604716	1	CAPN10	0.265283302350053	3.47738034576972e-93	0.177	0.007	0	inside	chr2-240604313-240604716
chr8	102107735	102108780	1	NCALD	0.53333035459291	3.49736980977932e-93	0.479	0.157	0	inside	chr8-102107735-102108780
chr1	212727682	212728220	1	NSL1	0.373698254214399	4.86195918887356e-93	0.258	0.028	0	inside	chr1-212727682-212728220
chr4	128916714	128917256	1	SCLT1	0.380063095600754	6.82551630835157e-93	0.268	0.029	0	inside	chr4-128916714-128917256
chr11	2380839	2381426	1	CD81	0.34081536420766	2.00032619580285e-92	0.219	0.02	0	inside	chr11-2380839-2381426
chr11	57354658	57355145	1	P2RX3	0.310562661107112	2.75615453535871e-92	0.197	0.012	0	inside	chr11-57354658-57355145
chr22	38967684	38968215	1	APOBEC3A	0.363175315581378	4.26452375731134e-92	0.254	0.026	0	inside	chr22-38967684-38968215
chr4	10684539	10685133	1	CLNK	0.385137179922983	6.72764168210675e-91	0.28	0.039	0	includeFeature	chr4-10684539-10685133
chr15	53746143	53746573	1	WDR72	0.291145754310238	1.24182889348518e-90	0.157	0.003	0	inside	chr15-53746143-53746573
chr6	56542212	56543441	1	DST	0.568950484977718	1.59140394172334e-90	0.535	0.218	0	includeFeature	chr6-56542212-56543441
chr1	39508863	39510092	1	BMP8A	0.500959687038888	1.05623471600804e-89	0.385	0.1	0	inside	chr1-39508863-39510092
chr2	102057779	102058243	1	IL1R1	0.269994147485571	4.73674006830267e-89	0.167	0.006	6300	upstream	chr2-102057779-102058243
chr17	67433921	67436230	1	PITPNC1	-0.502789111851613	6.26254282562013e-89	0.034	0.312	0	inside	chr17-67433921-67436230
chr6	89197098	89197547	1	GABRR1	0.277007832233221	7.79578924476883e-89	0.168	0.008	0	inside	chr6-89197098-89197547
chr9	95834347	95834809	1	LINC00476	0.293026106865978	9.91880495769356e-89	0.195	0.012	0	inside	chr9-95834347-95834809
chr11	68009872	68010619	1	ALDH3B1	0.376873979395713	1.16256806903894e-88	0.256	0.034	0	inside	chr11-68009872-68010619
chr3	131361001	131362517	1	RP11-933H2.4	0.567187165751518	2.60119980028819e-88	0.47	0.153	0	inside	chr3-131361001-131362517
chr11	77072430	77073615	1	CAPN5	0.453307822148898	4.04484957407757e-88	0.334	0.08	0	includeFeature	chr11-77072430-77073615
chr15	94844807	94845575	1	RP11-255M2.3	0.412394695746977	4.40279206435739e-88	0.255	0.031	0	inside	chr15-94844807-94845575
chr22	46754111	46754907	1	TBC1D22A	0.421019658816552	4.52968832081124e-88	0.323	0.061	7709	upstream	chr22-46754111-46754907
chr10	20003615	20004190	1	PLXDC2	0.387502041584693	1.49435092300388e-87	0.272	0.037	0	inside	chr10-20003615-20004190
chr12	68364646	68365934	1	RP11-81H14.2	0.535448907980883	3.63936098367596e-87	0.772	0.521	0	inside	chr12-68364646-68365934
chr1	25615587	25618092	1	MAN1C1	0.508646485940672	3.68842007038584e-87	0.776	0.539	0	overlapStart	chr1-25615587-25618092
chr20	36872081	36872582	1	TLDC2	0.350997791015347	4.03504337526075e-87	0.232	0.023	3538	upstream	chr20-36872081-36872582
chr15	101237297	101237767	1	CHSY1	0.281197466091195	6.89056395973585e-87	0.181	0.01	0	inside	chr15-101237297-101237767
chr19	45455360	45456704	1	ERCC1	0.613977866894303	9.64214316547787e-87	0.627	0.302	0	inside	chr19-45455360-45456704
chr9	110933618	110934040	1	LPAR1	0.254610642091938	3.83650725987613e-86	0.172	0.01	0	inside	chr9-110933618-110934040
chr7	132437536	132438471	1	PLXNA4	0.4938736243179	4.27946341509461e-86	0.401	0.108	0	inside	chr7-132437536-132438471
chr22	23675925	23676483	1	KB-1572G7.2	0.355207057162994	9.63684733733167e-86	0.247	0.029	0	inside	chr22-23675925-23676483
chr20	20443447	20443943	1	RALGAPA2	0.314563616322691	1.29256393825774e-85	0.216	0.018	0	inside	chr20-20443447-20443943
chr6	125903837	125905384	1	NCOA7	0.488997954737187	1.37812755566345e-85	0.326	0.069	0	inside	chr6-125903837-125905384
chr17	1706928	1707788	1	TLCD2	-0.447515663122009	1.62140732926808e-85	0.016	0.272	0	overlapStart	chr17-1706928-1707788
chr3	58899084	58900358	1	C3orf67	0.549233045787944	2.13885624405087e-85	0.543	0.203	0	inside	chr3-58899084-58900358
chr20	10671300	10675247	1	JAG1	0.618114104629601	2.21710837530242e-85	0.748	0.414	0	includeFeature	chr20-10671300-10675247
chr11	115759811	115760605	1	LINC00900	0.306359954098393	1.11818163489163e-84	0.195	0.011	0	overlapEnd	chr11-115759811-115760605
chr8	38465286	38469092	1	FGFR1	-0.632834086252265	1.56287624079533e-84	0.115	0.482	0	overlapEnd	chr8-38465286-38469092
chr12	28194554	28195026	1	CCDC91	0.280034471235076	2.08396795161394e-84	0.177	0.009	0	inside	chr12-28194554-28195026
chr22	30250702	30251178	1	LIF	0.298910512500781	3.40595023437225e-84	0.196	0.016	3850	upstream	chr22-30250702-30251178
chr12	121536040	121538667	1	KDM2B	0.560187779338637	4.89334432416684e-84	0.74	0.474	0	overlapEnd	chr12-121536040-121538667
chr5	171418533	171420809	1	FGF18	0.558183255790952	7.5256317914307e-84	0.617	0.33	0	includeFeature	chr5-171418533-171420809
chr6	111086897	111088915	1	SLC16A10	-0.620056652959268	1.11808206531525e-83	0.155	0.499	0	includeFeature	chr6-111086897-111088915
chr10	124717879	124719910	1	FAM53B	-0.63279687455168	1.18735833198357e-83	0.285	0.612	0	inside	chr10-124717879-124719910
chr17	17203925	17204541	1	RP11-45M22.4	0.335613084268258	1.77186310932118e-83	0.239	0.033	0	overlapEnd	chr17-17203925-17204541
chr11	63871905	63872503	1	MARK2	0.400174508865568	1.96396942016912e-83	0.337	0.077	0	inside	chr11-63871905-63872503
chr12	31362082	31363491	1	RP11-771K4.1	0.486991836528445	2.64536484459045e-83	0.378	0.104	0	overlapEnd	chr12-31362082-31363491
chr11	1388939	1391627	1	BRSK2	-0.623653818873613	3.67088648382675e-83	0.283	0.642	0	includeFeature	chr11-1388939-1391627
chr20	48620430	48622007	1	PREX1	0.488885492394964	5.85029679232708e-83	0.442	0.165	2244	downstream	chr20-48620430-48622007
chr16	87780370	87781122	1	RP4-536B24.3	0.397462197389927	1.33668276742834e-82	0.298	0.069	0	overlapStart	chr16-87780370-87781122
chr7	2049682	2050803	1	MAD1L1	0.429460098429054	1.37604595512981e-82	0.306	0.053	0	inside	chr7-2049682-2050803
chr16	88978494	88979416	1	CBFA2T3	0.364537244233292	2.19052478124911e-82	0.261	0.032	1289	upstream	chr16-88978494-88979416
chr2	106093949	106097639	1	UXS1	-0.665607930092385	2.94735418781936e-82	0.286	0.62	0	includeFeature	chr2-106093949-106097639
chr5	119328765	119331215	1	TNFAIP8	-0.629623507973864	3.01389133668042e-82	0.15	0.482	0	inside	chr5-119328765-119331215
chr6	149852157	149853293	1	LRP11	0.351197541269597	3.5103801268183e-82	0.246	0.031	0	includeFeature	chr6-149852157-149853293
chr14	35254770	35255230	1	KIAA0391	0.285686234799756	4.62144233763303e-82	0.185	0.013	0	inside	chr14-35254770-35255230
chr14	63852428	63854349	1	SYNE2	-0.613794450560858	2.83045137016946e-81	0.16	0.496	0	includeFeature	chr14-63852428-63854349
chr17	72719307	72720341	1	SLC39A11	0.500486251804552	3.03282514355795e-81	0.365	0.104	0	inside	chr17-72719307-72720341
chr17	43753456	43753905	1	SOST	0.281632991803275	5.5247812942667e-81	0.205	0.017	0	overlapEnd	chr17-43753456-43753905
chr17	44159395	44160346	1	C17orf53	-0.423466998306057	5.98636641997775e-81	0.008	0.245	0	inside	chr17-44159395-44160346
chr19	51461634	51462165	1	SIGLEC8	0.313937254854424	6.13940973722551e-81	0.208	0.016	3177	upstream	chr19-51461634-51462165
chr12	122184432	122185038	1	LRRC43	0.373408274975028	7.4912750525649e-81	0.285	0.049	0	includeFeature	chr12-122184432-122185038
chr13	40485215	40486426	1	LINC00598	-0.547627042849078	2.02840382332854e-80	0.075	0.375	0	inside	chr13-40485215-40486426
chr16	49503167	49503647	1	ZNF423	0.262079591660592	2.69340952977621e-80	0.172	0.01	0	inside	chr16-49503167-49503647
chr14	91249760	91250730	1	CTD-2547L24.3	0.458742025838462	3.21773547638862e-80	0.439	0.152	0	inside	chr14-91249760-91250730
chr12	117062989	117064066	1	TESC	0.499983492975597	5.02903005122166e-80	0.437	0.162	0	inside	chr12-117062989-117064066
chr1	211382420	211383426	1	LINC00467	0.469239173692398	6.07786276710357e-80	0.508	0.215	0	includeFeature	chr1-211382420-211383426
chr11	65213379	65214564	1	CAPN1	0.512713223040949	6.12054037072794e-80	0.468	0.164	1372	downstream	chr11-65213379-65214564
chr16	73122615	73123546	1	C16orf47	0.504077923468976	7.95772801923576e-80	0.445	0.148	3090	downstream	chr16-73122615-73123546
chr19	16139494	16140245	1	HSH2D	0.40549627793818	9.8873652135391e-80	0.287	0.052	0	inside	chr19-16139494-16140245
chr15	74512053	74512503	1	RP11-10O17.3	0.270245205919623	1.06440180355909e-79	0.181	0.012	0	inside	chr15-74512053-74512503
chr4	7938725	7940319	1	AC097381.1	-0.536966332968157	1.18627683319344e-79	0.099	0.42	0	includeFeature	chr4-7938725-7940319
chr19	18289726	18293332	1	JUND	0.518649471361161	1.28287465330777e-79	0.801	0.571	8103	upstream	chr19-18289726-18293332
chr6	158642943	158646155	1	DYNLT1	0.514996234438807	1.89321014431462e-79	0.764	0.511	0	overlapEnd	chr6-158642943-158646155
chr14	24234290	24235359	1	GMPR2	-0.465007312595999	2.23894266798741e-79	0.014	0.255	0	inside	chr14-24234290-24235359
chr7	144842156	144842845	1	TPK1	0.400916958417154	2.2682923504491e-79	0.324	0.067	5760	upstream	chr7-144842156-144842845
chr11	77154357	77155453	1	MYO7A	0.373124624214035	2.48160528219049e-79	0.281	0.047	0	inside	chr11-77154357-77155453
chr12	10391770	10393018	1	KLRC4-KLRK1	0.437128044350512	4.41714566321544e-79	0.413	0.135	0	overlapStart	chr12-10391770-10393018
chr4	143362482	143363018	1	GAB1	0.324666960026693	4.9410055615159e-79	0.214	0.022	0	inside	chr4-143362482-143363018
chr15	75066994	75067869	1	PPCDC	0.415937242113919	9.50044589720665e-79	0.383	0.12	0	inside	chr15-75066994-75067869
chr22	22243049	22243546	1	VPREB1	0.289934639499301	1.32603401858575e-78	0.184	0.012	1128	upstream	chr22-22243049-22243546
chr19	4959166	4959634	1	UHRF1	0.302585098550297	1.60373962193916e-78	0.216	0.022	0	inside	chr19-4959166-4959634
chr11	95923646	95924432	1	MTMR2	0.422224629912968	1.83715319854004e-78	0.393	0.123	0	includeFeature	chr11-95923646-95924432
chr2	30230344	30233511	1	LBH	-0.668055669175318	2.10972324159134e-78	0.468	0.753	0	overlapStart	chr2-30230344-30233511
chr3	42192768	42193272	1	TRAK1	0.262033140550102	2.19836136650972e-78	0.171	0.014	0	includeFeature	chr3-42192768-42193272
chr5	160467374	160468641	1	MIR3142HG	0.503252421396936	2.76922824661837e-78	0.59	0.315	0	includeFeature	chr5-160467374-160468641
chr1	154432570	154433041	1	IL6R	0.282474189833278	2.90119191078358e-78	0.191	0.016	0	inside	chr1-154432570-154433041
chr20	62952258	62955127	1	SLC17A9	0.524344407032334	4.16423265513244e-78	0.741	0.491	0	overlapStart	chr20-62952258-62955127
chr12	9605374	9607091	1	KLRB1	0.407534058879654	4.47432030720313e-78	0.321	0.083	0	inside	chr12-9605374-9607091
chr21	45078631	45079625	1	ADARB1	-0.49697180035087	8.03433832810896e-78	0.068	0.365	0	inside	chr21-45078631-45079625
chr2	46369692	46370265	1	EPAS1	0.37699824549708	1.12120837634289e-77	0.276	0.047	0	includeFeature	chr2-46369692-46370265
chr17	45639985	45640784	1	CRHR1-IT1	0.392525419529895	1.43934330462882e-77	0.338	0.092	0	overlapEnd	chr17-45639985-45640784
chr6	85592805	85594927	1	SNX14	0.484715007316458	1.52582019703121e-77	0.821	0.603	0	includeFeature	chr6-85592805-85594927
chr14	91327247	91327716	1	CCDC88C	0.285050336079677	2.64059327728316e-77	0.192	0.02	0	inside	chr14-91327247-91327716
chr8	1745429	1746668	1	CLN8	0.522413547454146	2.72747393814387e-77	0.507	0.206	9109	upstream	chr8-1745429-1746668
chr15	75104716	75105417	1	PPCDC	0.372648161658767	2.83187743450817e-77	0.27	0.041	0	inside	chr15-75104716-75105417
chr4	171644584	171645089	1	RP11-97E7.2	0.284531616858264	3.15793508058127e-77	0.185	0.011	5820	upstream	chr4-171644584-171645089
chr1	28884685	28885551	1	EPB41	-0.523165250221441	4.75007072376491e-77	0.096	0.417	1539	upstream	chr1-28884685-28885551
chr8	143461473	143463054	1	ZC3H3	-0.513308906434059	5.3115537671836e-77	0.05	0.327	0	inside	chr8-143461473-143463054
chr11	6605993	6607591	1	ILK	0.438847839141311	5.58067073189413e-77	0.435	0.156	0	inside	chr11-6605993-6607591
chr21	46304716	46305469	1	C21orf58	-0.442993616401145	8.56433999619633e-77	0.01	0.241	0	inside	chr21-46304716-46305469
chr9	129641430	129642841	1	ASB6	0.493895821709362	1.01439892866323e-76	0.673	0.425	0	overlapEnd	chr9-129641430-129642841
chr4	139950444	139951516	1	MAML3	0.425427074433578	1.70651883810302e-76	0.327	0.077	0	inside	chr4-139950444-139951516
chr21	39676195	39676786	1	B3GALT5	0.279560460500068	2.10323348536718e-76	0.174	0.01	3057	downstream	chr21-39676195-39676786
chr6	31558725	31560780	1	NFKBIL1	0.502847353619652	2.19103934572375e-76	0.528	0.23	0	overlapEnd	chr6-31558725-31560780
chr9	137411411	137412316	1	EXD3	0.394370917538556	2.26227224241984e-76	0.345	0.094	0	inside	chr9-137411411-137412316
chr9	137513841	137514415	1	PNPLA7	0.287824270152284	4.10091092669275e-76	0.155	0.008	0	inside	chr9-137513841-137514415
chr19	19597720	19599318	1	PBX4	-0.498111055730248	4.91085969462927e-76	0.032	0.293	0	overlapEnd	chr19-19597720-19599318
chr17	78995989	78996410	1	CANT1	0.25979071443467	5.65529705292722e-76	0.147	0.004	0	inside	chr17-78995989-78996410
chr9	71782823	71783926	1	TMEM2	-0.515405691735132	1.02862790357872e-75	0.088	0.384	0	inside	chr9-71782823-71783926
chr2	236365991	236366984	1	IQCA1	0.459546935277986	1.76307666657724e-75	0.457	0.162	0	inside	chr2-236365991-236366984
chr2	171407221	171407718	1	METTL8	0.301246042267607	3.82437643611047e-75	0.224	0.026	0	inside	chr2-171407221-171407718
chr17	4934005	4934719	1	GP1BA	0.337632045649498	4.98945202133794e-75	0.293	0.058	0	overlapEnd	chr17-4934005-4934719
chr11	65362320	65362924	1	TIGD3	0.339543380412982	8.04874756076916e-75	0.244	0.033	4706	downstream	chr11-65362320-65362924
chr18	23306798	23308459	1	TMEM241	0.458682663585005	8.47294488516827e-75	0.359	0.077	0	inside	chr18-23306798-23308459
chr7	1925359	1927510	1	MAD1L1	-0.560809713559082	9.07113061012077e-75	0.102	0.386	0	inside	chr7-1925359-1927510
chr18	9494624	9495268	1	RALBP1	0.374536114803846	4.04696684144916e-74	0.277	0.051	0	inside	chr18-9494624-9495268
chr1	173195565	173196224	1	TNFSF4	0.357539437134997	4.56097055538593e-74	0.238	0.031	0	inside	chr1-173195565-173196224
chr22	19195533	19196315	1	CLTCL1	0.364278156819967	6.34010520664977e-74	0.275	0.056	0	overlapEnd	chr22-19195533-19196315
chr16	50696231	50697174	1	NOD2	0.441592957668232	1.1717123778951e-73	0.402	0.129	0	overlapStart	chr16-50696231-50697174
chr3	112990489	112991782	1	GTPBP8	0.476686848631676	1.35110125686422e-73	0.738	0.454	0	includeFeature	chr3-112990489-112991782
chr22	26592166	26593045	1	TPST2	0.435053726704939	1.68974688689872e-73	0.433	0.148	0	inside	chr22-26592166-26593045
chr22	23478154	23478639	1	AP000345.1	0.301980034557619	2.29238378535935e-73	0.217	0.028	0	inside	chr22-23478154-23478639
chr19	4088604	4090189	1	MAP2K2	0.506750721125559	2.91823975686512e-73	0.662	0.364	131	downstream	chr19-4088604-4090189
chr17	57903135	57903705	1	CUEDC1	0.303922535242747	2.94056702668787e-73	0.22	0.028	0	overlapStart	chr17-57903135-57903705
chr19	38394386	38396281	1	SPRED3	-0.45780754745277	3.77822023153389e-73	0.042	0.311	0	includeFeature	chr19-38394386-38396281
chr22	39065906	39066580	1	APOBEC3G	0.416853564939933	3.87419481918555e-73	0.353	0.099	0	inside	chr22-39065906-39066580
chr15	89132675	89133300	1	ABHD2	0.381330837668335	7.44867858781248e-73	0.293	0.053	0	inside	chr15-89132675-89133300
chr10	84333709	84334672	1	CCSER2	-0.568904912773268	8.8105551666384e-73	0.14	0.471	0	inside	chr10-84333709-84334672
chr6	134196384	134197014	1	SGK1	0.365060932261508	1.0187535692246e-72	0.303	0.067	0	inside	chr6-134196384-134197014
chr14	99191035	99193264	1	BCL11B	-0.405500598458437	1.15740409468459e-72	0.027	0.27	0	inside	chr14-99191035-99193264
chr2	74528936	74531359	1	HTRA2	0.451186744519321	1.87417579421045e-72	0.871	0.681	0	includeFeature	chr2-74528936-74531359
chr2	218879537	218881305	1	WNT10A	-0.584204911450342	2.04848040021501e-72	0.162	0.458	0	includeFeature	chr2-218879537-218881305
chr2	241842545	241844761	1	AC114730.2	0.494223870515274	2.10068372391335e-72	0.607	0.346	0	overlapStart	chr2-241842545-241844761
chr10	79259821	79260255	1	ZMIZ1	0.261232138780858	2.78048651629562e-72	0.171	0.014	0	inside	chr10-79259821-79260255
chr5	124352297	124352810	1	LINC01170	0.264352066673796	2.87068713897155e-72	0.175	0.013	0	inside	chr5-124352297-124352810
chr6	30711735	30712441	1	MDC1	0.336111110484129	2.89936539978301e-72	0.228	0.032	0	overlapEnd	chr6-30711735-30712441
chr3	125115658	125116196	1	SLC12A8	0.31595409131452	3.0074135909556e-72	0.226	0.034	0	inside	chr3-125115658-125116196
chr2	190342987	190344774	1	INPP1	0.485789232009575	3.07315315618995e-72	0.511	0.244	0	includeFeature	chr2-190342987-190344774
chr11	66020966	66021423	1	CATSPER1	0.275128244342448	3.87564225392516e-72	0.19	0.017	0	overlapStart	chr11-66020966-66021423
chr5	168851450	168852766	1	SLIT3	0.454872709269114	4.25268979023219e-72	0.372	0.127	0	inside	chr5-168851450-168852766
chr15	67120706	67121925	1	SMAD3	0.479863362465733	4.34613235703189e-72	0.741	0.472	0	inside	chr15-67120706-67121925
chr9	106420577	106421055	1	LINC01505	0.270172432581522	6.22045540174667e-72	0.177	0.013	0	inside	chr9-106420577-106421055
chr21	33413127	33413662	1	IFNGR2	0.284694575336432	6.42763412779836e-72	0.215	0.028	0	inside	chr21-33413127-33413662
chr7	75928417	75929154	1	POR	0.446138872545249	9.28269151696385e-72	0.377	0.111	0	inside	chr7-75928417-75929154
chr20	19440876	19441630	1	SLC24A3	0.448755322662394	1.02905849865478e-71	0.387	0.106	0	inside	chr20-19440876-19441630
chr7	94907368	94908676	1	PPP1R9A	0.34687962401009	1.03274091151835e-71	0.255	0.04	0	inside	chr7-94907368-94908676
chr1	91729841	91730448	1	TGFBR3	0.328917223104636	1.23723520602456e-71	0.227	0.025	0	overlapStart	chr1-91729841-91730448
chr2	127086942	127087465	1	BIN1	0.296473159339795	1.25779993857859e-71	0.194	0.018	0	inside	chr2-127086942-127087465
chr8	27340495	27341212	1	PTK2B	0.449670118117057	1.56493709238359e-71	0.43	0.16	0	inside	chr8-27340495-27341212
chr4	53702344	53703285	1	RP11-231C18.3	0.395153655388281	1.71876048619813e-71	0.274	0.054	0	inside	chr4-53702344-53703285
chr11	128730863	128731632	1	FLI1	0.442235761500429	2.3740551751933e-71	0.426	0.154	0	inside	chr11-128730863-128731632
chr17	76527308	76528626	1	CYGB	0.482481094303442	2.70221451863892e-71	0.492	0.227	0	includeFeature	chr17-76527308-76528626
chr7	51209378	51209880	1	COBL	0.256525726936143	3.52085562305333e-71	0.168	0.016	0	inside	chr7-51209378-51209880
chr9	120436892	120437350	1	CDK5RAP2	0.27723727957794	4.00531125681925e-71	0.172	0.009	0	overlapEnd	chr9-120436892-120437350
chr16	11497315	11497865	1	CTD-3088G3.8	0.32421235479555	7.38365629513401e-71	0.221	0.032	0	inside	chr16-11497315-11497865
chr22	30434847	30436503	1	RP4-539M6.22	-0.558346960311197	8.23746328623277e-71	0.108	0.405	0	includeFeature	chr22-30434847-30436503
chr1	12595055	12596365	1	DHRS3	0.456412264396214	1.24014547075718e-70	0.409	0.147	0	includeFeature	chr1-12595055-12596365
chr8	139875491	139875952	1	TRAPPC9	0.284107361820406	1.55023893469759e-70	0.179	0.012	0	inside	chr8-139875491-139875952
chr11	60985897	60986995	1	CD6	-0.495725107935099	1.93257926372837e-70	0.014	0.245	0	inside	chr11-60985897-60986995
chr15	63707839	63708822	1	HERC1	-0.422243895051725	2.06359147098275e-70	0.049	0.315	0	inside	chr15-63707839-63708822
chr18	55321536	55322868	1	TCF4	0.412549220520325	2.08981159396888e-70	0.378	0.112	0	includeFeature	chr18-55321536-55322868
chr21	42192953	42193769	1	ABCG1	0.421890373682624	2.34998541002222e-70	0.323	0.082	5919	upstream	chr21-42192953-42193769
chr13	106493410	106494052	1	EFNB2	0.346188627547546	2.58350505030143e-70	0.236	0.038	0	overlapStart	chr13-106493410-106494052
chr8	102238099	102240288	1	RRM2B	0.423919497903837	2.87904527401209e-70	0.888	0.747	0	includeFeature	chr8-102238099-102240288
chr8	17907436	17908112	1	RP11-156K13.3	0.309901971753984	7.30886324380857e-70	0.236	0.038	0	includeFeature	chr8-17907436-17908112
chr22	46612297	46615099	1	GRAMD4	0.49300512695006	8.46408876740969e-70	0.656	0.411	0	inside	chr22-46612297-46615099
chr11	8384176	8384867	1	STK33	0.325715630925925	9.09317483978708e-70	0.198	0.02	7843	upstream	chr11-8384176-8384867
chr19	8504134	8504622	1	PRAM1	0.293113797983904	1.35585809053335e-69	0.216	0.034	1021	upstream	chr19-8504134-8504622
chr3	53753280	53754677	1	CACNA1D	-0.478030946162297	1.59447524032831e-69	0.048	0.315	0	overlapStart	chr3-53753280-53754677
chr11	48001354	48002275	1	PTPRJ	-0.490742352085974	1.66476905278223e-69	0.028	0.257	0	inside	chr11-48001354-48002275
chr19	14521880	14523612	1	DNAJB1	-0.481073975860979	2.01430458171535e-69	0.028	0.258	0	inside	chr19-14521880-14523612
chr18	13614669	13615340	1	LDLRAD4	0.396244410302255	2.46545810727421e-69	0.297	0.078	0	inside	chr18-13614669-13615340
chr11	66316876	66318731	1	CD248	-0.588032888933525	2.54707526618708e-69	0.112	0.396	0	overlapStart	chr11-66316876-66318731
chr12	130995049	130995669	1	ADGRD1	0.336537557122583	2.92107295218169e-69	0.239	0.031	0	inside	chr12-130995049-130995669
chr11	36417116	36417647	1	PRR5L	0.339531349052533	3.73505397007643e-69	0.248	0.04	0	inside	chr11-36417116-36417647
chr10	92688897	92692319	1	HHEX	0.499347540179594	4.10705763295993e-69	0.667	0.383	0	overlapStart	chr10-92688897-92692319
chr6	336600	338203	1	DUSP22	0.423926534494883	4.90861089049985e-69	0.369	0.125	0	inside	chr6-336600-338203
chr1	169116021	169116692	1	ATP1B1	0.296551239626859	4.91086083217007e-69	0.18	0.016	0	inside	chr1-169116021-169116692
chr14	92539648	92541116	1	RIN3	0.420774902799516	5.62389508575193e-69	0.399	0.127	0	inside	chr14-92539648-92541116
chr5	81630825	81631641	1	SSBP2	0.373677610370357	6.0531881347413e-69	0.331	0.099	0	inside	chr5-81630825-81631641
chr10	133122524	133123506	1	ADGRA1	0.325310714224993	6.16666578968777e-69	0.223	0.032	0	inside	chr10-133122524-133123506
chr9	121271922	121272423	1	GSN	0.279594754338014	6.53125822427894e-69	0.199	0.019	0	inside	chr9-121271922-121272423
chr15	28955053	28956365	1	APBA2	0.390666264395967	1.44941176448159e-68	0.279	0.059	0	inside	chr15-28955053-28956365
chr22	39240647	39245034	1	PDGFB	-0.570974946914167	1.52333275399225e-68	0.163	0.467	0	overlapEnd	chr22-39240647-39245034
chr5	74326831	74327425	1	LINC01333	0.310096542597055	1.55266097492346e-68	0.23	0.032	0	inside	chr5-74326831-74327425
chr1	212158677	212159665	1	RP11-15I11.2	0.511864387099545	1.5682570243519e-68	0.445	0.17	8541	upstream	chr1-212158677-212159665
chr22	39951423	39952831	1	GRAP2	-0.394981580502851	1.86844998457578e-68	0.027	0.262	0	inside	chr22-39951423-39952831
chr16	50683617	50686039	1	SNX20	0.471847937288738	1.94038431369608e-68	0.55	0.264	2263	upstream	chr16-50683617-50686039
chr3	183349186	183350804	1	MCF2L2	-0.392367543331177	2.23604574073451e-68	0.011	0.218	0	inside	chr3-183349186-183350804
chr7	150941952	150942872	1	KCNH2	0.444820140330986	2.29837566843164e-68	0.491	0.199	2088	downstream	chr7-150941952-150942872
chr13	102775025	102775458	1	TEX30	0.250650664453982	2.82438324717238e-68	0.155	0.009	1213	upstream	chr13-102775025-102775458
chr5	88882507	88884324	1	MEF2C	0.415304838303215	2.95379098080567e-68	0.357	0.092	0	overlapStart	chr5-88882507-88884324
chr6	36099223	36100722	1	MAPK14	-0.435172188375854	5.06419854338406e-68	0.058	0.334	0	inside	chr6-36099223-36100722
chr1	31781171	31782886	1	SPOCD1	-0.449653121821605	7.74151882642568e-68	0.013	0.237	8366	upstream	chr1-31781171-31782886
chr10	25062336	25063026	1	ENKUR	0.432615633410523	8.55619394773661e-68	0.388	0.13	56	upstream	chr10-25062336-25063026
chr20	43914318	43917560	1	TOX2	0.49452582448608	9.49995250487227e-68	0.498	0.245	0	overlapStart	chr20-43914318-43917560
chr2	96806428	96807345	1	CNNM4	-0.373540880352044	1.07080083401247e-67	0.016	0.233	0	inside	chr2-96806428-96807345
chr19	40803436	40804391	1	EGLN2	-0.473821444621727	1.14844537720004e-67	0.075	0.347	0	inside	chr19-40803436-40804391
chr6	166728822	166729341	1	RPS6KA2	0.25574379755439	1.38515971573539e-67	0.175	0.014	0	inside	chr6-166728822-166729341
chr14	63650087	63651048	1	WDR89	-0.381022301874749	1.86946727199768e-67	0.024	0.257	8225	upstream	chr14-63650087-63651048
chr1	109895552	109896439	1	RP11-195M16.3	0.410916008748242	2.00899412658619e-67	0.298	0.066	0	overlapStart	chr1-109895552-109896439
chr13	49292637	49293173	1	CDADC1	0.265043247597528	2.38656108638888e-67	0.182	0.019	0	inside	chr13-49292637-49293173
chr2	237898365	237899411	1	RAMP1	0.479663190919504	4.04351376171012e-67	0.458	0.178	0	inside	chr2-237898365-237899411
chr8	144274176	144275463	1	BOP1	0.415731044313786	4.33018862204903e-67	0.387	0.128	0	inside	chr8-144274176-144275463
chr2	46747383	46747871	1	SOCS5	0.269531758762556	4.94891918587948e-67	0.205	0.024	0	inside	chr2-46747383-46747871
chr10	88270761	88272112	1	RNLS	0.489605939371678	5.0345238047887e-67	0.573	0.258	1751	downstream	chr10-88270761-88272112
chr1	100422285	100424470	1	CDC14A	-0.377701378359167	5.78663985664695e-67	0.026	0.252	0	includeFeature	chr1-100422285-100424470
chr6	136593725	136594499	1	MAP3K5	0.443671194819303	8.28493673467381e-67	0.424	0.155	0	inside	chr6-136593725-136594499
chr1	27368960	27369798	1	FCN3	0.48767026376393	1.13380533732722e-66	0.467	0.18	0	includeFeature	chr1-27368960-27369798
chr17	64051023	64051821	1	ERN1	-0.35591185858032	1.3410834043519e-66	0.019	0.24	0	inside	chr17-64051023-64051821
chr5	95816346	95818988	1	GLRX	-0.543611507207125	1.47745757841677e-66	0.1	0.37	0	overlapEnd	chr5-95816346-95818988
chr17	74612481	74613077	1	CD300E	0.358908705279913	1.92486457190126e-66	0.281	0.068	0	overlapStart	chr17-74612481-74613077
chr2	109213387	109215127	1	SH3RF3	0.496468061961641	2.22998156635853e-66	0.697	0.465	0	inside	chr2-109213387-109215127
chr8	22715266	22716426	1	PEBP4	0.439358537699929	4.38780808419748e-66	0.494	0.206	0	inside	chr8-22715266-22716426
chr1	239501536	239502454	1	CHRM3	-0.431707740653193	5.26687083653208e-66	0.048	0.304	0	inside	chr1-239501536-239502454
chr8	144427420	144430177	1	VPS28	0.465845855286179	6.39034590228733e-66	0.629	0.402	0	overlapEnd	chr8-144427420-144430177
chr2	237905209	237906434	1	RAMP1	0.328491700162376	6.65613978180311e-66	0.233	0.04	0	inside	chr2-237905209-237906434
chr8	141119384	141120084	1	DENND3	0.307262128593756	7.25584707492544e-66	0.221	0.039	0	inside	chr8-141119384-141120084
chr14	63863969	63865086	1	SYNE2	-0.407171380360353	1.07947203106015e-65	0.039	0.285	0	includeFeature	chr14-63863969-63865086
chr10	78470616	78471203	1	RP11-90J7.3	0.280981579422945	1.2572769722618e-65	0.162	0.013	0	inside	chr10-78470616-78471203
chr2	233079230	233080050	1	INPP5D	0.425736575875699	1.52860429791912e-65	0.425	0.16	0	includeFeature	chr2-233079230-233080050
chr5	95973880	95974425	1	AC008592.7	0.33118003958573	1.80705244218574e-65	0.197	0.025	0	inside	chr5-95973880-95974425
chr12	110661236	110662091	1	HVCN1	0.460412747684592	1.85956644962361e-65	0.37	0.131	0	overlapStart	chr12-110661236-110662091
chr6	158649279	158650333	1	SYTL3	0.4583899282622	1.94843778504787e-65	0.669	0.407	0	overlapStart	chr6-158649279-158650333
chr6	37515657	37518148	1	RP1-153P14.8	-0.591258651912691	2.19556042543642e-65	0.455	0.719	0	inside	chr6-37515657-37518148
chr2	70043260	70044118	1	PCBP1-AS1	0.394797258933675	3.36736772705023e-65	0.373	0.118	0	inside	chr2-70043260-70044118
chr2	12176927	12178298	1	MIR3681HG	0.388590473116994	3.94077086493431e-65	0.341	0.097	0	inside	chr2-12176927-12178298
chr21	38968844	38969425	1	AF064858.7	0.289371549779949	4.10392953928488e-65	0.171	0.013	6422	upstream	chr21-38968844-38969425
chr15	88630050	88630698	1	AEN	0.335542117908084	4.16934707140979e-65	0.232	0.043	0	includeFeature	chr15-88630050-88630698
chr9	120846273	120847151	1	PSMD5-AS1	-0.344268148091368	4.95765480982067e-65	0.009	0.213	0	inside	chr9-120846273-120847151
chr22	24601186	24601863	1	GGT1	0.294801492790726	7.11369096385647e-65	0.238	0.045	0	inside	chr22-24601186-24601863
chr1	1200626	1201963	1	TNFRSF18	0.473651462516939	8.38319716276444e-65	0.616	0.401	1544	downstream	chr1-1200626-1201963
chr2	237752672	237753272	1	LRRFIP1	0.374596920067559	8.49406493896054e-65	0.286	0.075	0	inside	chr2-237752672-237753272
chr12	116916612	116917227	1	FBXW8	0.401500582004381	1.09508312630261e-64	0.282	0.064	0	inside	chr12-116916612-116917227
chr19	10430361	10432777	1	PDE4A	0.455340893676435	1.39821547235957e-64	0.602	0.335	0	overlapStart	chr19-10430361-10432777
chr19	54905770	54906362	1	NCR1	0.356499297239936	2.22270591119901e-64	0.279	0.052	0	includeFeature	chr19-54905770-54906362
chr9	96008517	96010524	1	ERCC6L2	-0.45396286418225	2.70676115242606e-64	0.031	0.276	0	inside	chr9-96008517-96010524
chr2	68719823	68722297	1	ARHGAP25	0.430453634997377	3.14232484710191e-64	0.49	0.223	0	inside	chr2-68719823-68722297
chr1	212682988	212683774	1	BATF3	0.347413066442083	7.43824948794787e-64	0.274	0.063	2643	downstream	chr1-212682988-212683774
chr10	6529964	6530837	1	PRKCQ	-0.334270092222933	9.62171518575857e-64	0.013	0.215	0	inside	chr10-6529964-6530837
chr2	224489159	224490545	1	CUL3	0.378720770388396	1.06999975575056e-63	0.362	0.102	0	inside	chr2-224489159-224490545
chr13	99314220	99315459	1	UBAC2	-0.3985739481981	1.09453144628113e-63	0.044	0.28	0	overlapStart	chr13-99314220-99315459
chr1	203764594	203765945	1	LAX1	-0.46114038389491	1.37354080593349e-63	0.068	0.344	0	includeFeature	chr1-203764594-203765945
chr17	67440642	67441665	1	PITPNC1	-0.49698528587672	1.77343264712813e-63	0.125	0.405	0	inside	chr17-67440642-67441665
chr1	116962695	116963454	1	PTGFRN	0.331697035365392	1.80165840868049e-63	0.287	0.071	0	inside	chr1-116962695-116963454
chr22	19891236	19892760	1	TXNRD2	-0.530956108025926	2.54247349264282e-63	0.144	0.44	0	overlapStart	chr22-19891236-19892760
chr12	12408112	12408832	1	BORCS5	0.342214159767764	2.77632163530987e-63	0.273	0.069	0	inside	chr12-12408112-12408832
chr12	64399749	64400645	1	XPOT	-0.34503901664087	3.18150175683686e-63	0.013	0.217	3704	upstream	chr12-64399749-64400645
chr2	207767900	207771441	1	FZD5	0.471595211694185	3.46127066803849e-63	0.708	0.472	0	overlapStart	chr2-207767900-207771441
chr17	79942656	79943398	1	TBC1D16	0.40547799146372	4.74907226137072e-63	0.357	0.129	0	inside	chr17-79942656-79943398
chr2	85684750	85685258	1	GNLY	0.281443412524488	6.43013466571717e-63	0.19	0.02	0	includeFeature	chr2-85684750-85685258
chr12	10243795	10244400	1	KLRD1	0.259474682358525	7.42857519814912e-63	0.199	0.03	0	inside	chr12-10243795-10244400
chr7	20219726	20220411	1	AC005083.1	0.317553777748973	9.41147516047425e-63	0.228	0.035	0	overlapStart	chr7-20219726-20220411
chr21	45919547	45920339	1	PCBP3	0.26089072052542	1.63290488347424e-62	0.15	0.009	0	inside	chr21-45919547-45920339
chr19	48510465	48512511	1	LMTK3	-0.485592572951406	1.64419614814004e-62	0.118	0.399	0	includeFeature	chr19-48510465-48512511
chr10	127293421	127294201	1	DOCK1	0.456513490689521	2.23447058215651e-62	0.483	0.167	0	inside	chr10-127293421-127294201
chr14	101822713	101826231	1	PPP2R5C	-0.581253996541634	2.45326961806076e-62	0.383	0.681	0	overlapStart	chr14-101822713-101826231
chr15	64893350	64896216	1	AC069368.3	-0.572244373310728	2.6640841713119e-62	0.557	0.788	0	inside	chr15-64893350-64896216
chr17	43755263	43755802	1	SOST	0.267648613804225	2.89777857705364e-62	0.182	0.023	0	includeFeature	chr17-43755263-43755802
chr7	158680065	158680598	1	NCAPG2	0.286979270446538	3.14203628449749e-62	0.22	0.033	0	overlapStart	chr7-158680065-158680598
chr20	32155086	32155685	1	TM9SF4	0.27552129571142	3.6801072231178e-62	0.167	0.015	0	overlapStart	chr20-32155086-32155685
chr16	88464928	88465506	1	ZFPM1	0.297246987543582	3.76330088406703e-62	0.231	0.039	0	inside	chr16-88464928-88465506
chr10	114337397	114337915	1	AFAP1L2	0.259568664659109	4.26053391905405e-62	0.181	0.018	0	inside	chr10-114337397-114337915
chr1	203661516	203661996	1	ATP2B4	0.253744399923165	6.04055972439277e-62	0.17	0.021	0	inside	chr1-203661516-203661996
chr16	88967912	88968713	1	CBFA2T3	0.338519144809016	9.3489209625918e-62	0.246	0.056	0	inside	chr16-88967912-88968713
chr2	28624049	28625876	1	PLB1	0.461965009870972	1.34773687036038e-61	0.577	0.311	0	overlapStart	chr2-28624049-28625876
chr22	23521367	23522987	1	AP000345.4	0.444329056263299	1.52051199629723e-61	0.591	0.318	7764	upstream	chr22-23521367-23522987
chr5	132058780	132059687	1	IL3	-0.419395461314724	1.71026734999958e-61	0.039	0.269	841	upstream	chr5-132058780-132059687
chr15	58550576	58551897	1	LIPC	0.333453124597243	2.14863785672002e-61	0.224	0.039	0	inside	chr15-58550576-58551897
chr13	96053160	96053700	1	UGGT2	0.261210358509889	3.08065171544039e-61	0.157	0.014	0	overlapStart	chr13-96053160-96053700
chr20	63566969	63569006	1	HELZ2	0.493390014714736	4.20670471562184e-61	0.63	0.364	0	overlapStart	chr20-63566969-63569006
chr17	74730388	74731293	1	RAB37	0.43031154114786	5.28532475819708e-61	0.432	0.193	0	inside	chr17-74730388-74731293
chr18	8742320	8742932	1	MTCL1	0.353059629583226	6.07972857504432e-61	0.287	0.076	0	inside	chr18-8742320-8742932
chr11	118044757	118047010	1	TMPRSS4-AS1	-0.430758836516123	7.6499672965554e-61	0.044	0.282	0	inside	chr11-118044757-118047010
chr13	98478077	98478612	1	STK24	0.288519377388515	9.94620912707976e-61	0.21	0.034	0	inside	chr13-98478077-98478612
chr14	92717511	92718328	1	LGMN	0.398567720470064	1.36450944227698e-60	0.365	0.12	0	inside	chr14-92717511-92718328
chr19	39297751	39298674	1	IFNL1	0.435360765717786	1.66974162871041e-60	0.477	0.195	0	includeFeature	chr19-39297751-39298674
chr7	73357863	73358421	1	FKBP6	0.272961662005567	3.01676769874686e-60	0.186	0.024	0	overlapStart	chr7-73357863-73358421
chr10	8424702	8425334	1	RP11-543F8.2	0.328508200659083	3.21057568062651e-60	0.237	0.049	0	inside	chr10-8424702-8425334
chr2	68774261	68775585	1	ARHGAP25	0.410694478000757	3.57812549224046e-60	0.475	0.216	0	includeFeature	chr2-68774261-68775585
chr5	151744942	151746575	1	ATOX1	0.400630505813131	3.77940111550491e-60	0.417	0.168	0	overlapEnd	chr5-151744942-151746575
chr1	109933810	109934303	1	CSF1	0.255252952013651	3.81067599673007e-60	0.189	0.026	2817	downstream	chr1-109933810-109934303
chr1	9558560	9560392	1	SLC25A33	-0.378896625683406	4.1612121893045e-60	0.04	0.266	0	inside	chr1-9558560-9560392
chr1	199041405	199042097	1	LINC01221	0.352076242836665	4.65248418012391e-60	0.352	0.126	0	includeFeature	chr1-199041405-199042097
chr5	95915952	95916644	1	ELL2	0.269125126595208	6.20887562749816e-60	0.191	0.025	0	inside	chr5-95915952-95916644
chr12	111993273	111995246	1	TMEM116	-0.414461102637984	8.89421841257366e-60	0.069	0.319	0	inside	chr12-111993273-111995246
chr7	158818132	158819221	1	ESYT2	0.43735893148185	9.56457196936335e-60	0.638	0.433	0	inside	chr7-158818132-158819221
chr2	12057246	12058146	1	MIR3681HG	0.415658464817905	9.89961461632642e-60	0.392	0.131	0	inside	chr2-12057246-12058146
chr11	60863971	60865639	1	ZP1	-0.281211031016316	1.00910935987669e-59	0.002	0.17	1922	upstream	chr11-60863971-60865639
chr6	62285579	62286852	1	KHDRBS2	0.457695121456994	1.4889158777632e-59	0.39	0.116	0	includeFeature	chr6-62285579-62286852
chr8	101515798	101516347	1	GRHL2	0.284248173770908	1.77191588063884e-59	0.19	0.027	0	inside	chr8-101515798-101516347
chr14	103140657	103141246	1	TNFAIP2	0.285083075417113	2.06290359275541e-59	0.19	0.025	3217	downstream	chr14-103140657-103141246
chr9	93119739	93120712	1	NINJ1	0.407207546477924	3.11264177258837e-59	0.433	0.178	776	downstream	chr9-93119739-93120712
chr1	207070751	207071299	1	PFKFB2	0.283491946653259	3.44199759781763e-59	0.218	0.037	0	includeFeature	chr1-207070751-207071299
chr3	53750107	53750852	1	CACNA1D	-0.332839803027881	3.77655709367221e-59	0.009	0.197	0	inside	chr3-53750107-53750852
chr5	56587450	56589775	1	C5orf67	0.463437271998653	4.25197706218265e-59	0.708	0.438	0	inside	chr5-56587450-56589775
chr4	8198577	8201934	1	SH3TC1	0.467064714234812	4.73562555822112e-59	0.654	0.434	0	overlapStart	chr4-8198577-8201934
chr1	17201231	17202138	1	RP11-380J14.4	0.392462135953759	6.78832398637373e-59	0.379	0.131	0	includeFeature	chr1-17201231-17202138
chr22	24426478	24428388	1	ADORA2A	-0.517816650361959	7.85789256423266e-59	0.165	0.457	0	inside	chr22-24426478-24428388
chr14	21068370	21071994	1	ARHGEF40	0.469988614530617	8.64947949775581e-59	0.697	0.48	0	overlapStart	chr14-21068370-21071994
chr17	57612429	57613159	1	MSI2	-0.362016477445917	9.68151531697071e-59	0.022	0.236	0	inside	chr17-57612429-57613159
chr1	8857966	8858626	1	ENO1	0.285381620897256	1.23081021902241e-58	0.211	0.035	2375	downstream	chr1-8857966-8858626
chr10	132158237	132161338	1	JAKMIP3	-0.544697108129417	1.25995769163121e-58	0.123	0.416	0	inside	chr10-132158237-132161338
chr1	167110451	167111016	1	DUSP27	0.29019698515935	1.83999387542617e-58	0.234	0.047	0	inside	chr1-167110451-167111016
chr11	69055797	69056616	1	TPCN2	0.387052831350053	2.22384686025721e-58	0.287	0.054	0	inside	chr11-69055797-69056616
chr11	133955322	133958192	1	IGSF9B	-0.537745572212419	2.53969967200419e-58	0.277	0.577	0	overlapEnd	chr11-133955322-133958192
chr11	63490764	63492301	1	HRASLS5	-0.387484147382894	2.55512436023176e-58	0.032	0.247	0	includeFeature	chr11-63490764-63492301
chr9	89426243	89427987	1	SEMA4D	0.381650306670759	3.07590352266376e-58	0.372	0.123	0	inside	chr9-89426243-89427987
chr20	3222634	3223648	1	ITPA	-0.311952890632167	3.43212116682468e-58	0.008	0.196	0	overlapEnd	chr20-3222634-3223648
chr1	21333718	21335278	1	ECE1	0.406363985238179	3.53097665060179e-58	0.774	0.56	0	inside	chr1-21333718-21335278
chr10	24622050	24623448	1	ARHGAP21	-0.341841671167437	3.73133258331807e-58	0.027	0.234	0	overlapEnd	chr10-24622050-24623448
chr22	20866464	20867992	1	SNAP29	0.395350190965973	4.47332857755931e-58	0.382	0.138	0	inside	chr22-20866464-20867992
chr17	66374057	66374908	1	PRKCA	-0.46772656871807	4.83861614945748e-58	0.05	0.282	0	inside	chr17-66374057-66374908
chr6	138161062	138162444	1	ARFGEF3	0.422260760507497	5.56286634818529e-58	0.439	0.21	0	includeFeature	chr6-138161062-138162444
chr20	44056080	44056682	1	TOX2	0.297328676285992	5.86692603663086e-58	0.178	0.032	0	inside	chr20-44056080-44056682
chr1	1207875	1209422	1	TNFRSF18	0.464897512068783	7.95749860863689e-58	0.536	0.312	1183	upstream	chr1-1207875-1209422
chr3	129576236	129578882	1	PLXND1	-0.542876914292721	8.66852785713369e-58	0.271	0.576	0	overlapEnd	chr3-129576236-129578882
chr16	307577	308212	1	AXIN1	0.340845571200516	9.458343449618e-58	0.245	0.047	0	inside	chr16-307577-308212
chr22	39096944	39097640	1	APOBEC3H	0.331065072354599	1.35190554482696e-57	0.291	0.089	0	includeFeature	chr22-39096944-39097640
chr5	172114673	172116101	1	STK10	0.429708399292815	1.94952998531396e-57	0.564	0.305	0	inside	chr5-172114673-172116101
chr8	37880446	37882427	1	RAB11FIP1	0.430260150606695	2.01252513687221e-57	0.661	0.411	0	inside	chr8-37880446-37882427
chr1	57307009	57308179	1	DAB1	-0.52374774262701	2.65027236789246e-57	0.122	0.379	0	overlapStart	chr1-57307009-57308179
chr10	43666561	43667631	1	RP11-402L1.11	0.294691852011118	3.86120485538562e-57	0.225	0.043	0	includeFeature	chr10-43666561-43667631
chr6	44524724	44525353	1	RP3-449H6.1	0.288519377388515	4.16743542778429e-57	0.205	0.031	0	overlapStart	chr6-44524724-44525353
chr13	67048245	67048850	1	PCDH9	0.273595931552542	4.40927437485821e-57	0.189	0.03	0	inside	chr13-67048245-67048850
chr7	104956993	104957637	1	RP11-325F22.2	0.341833738141589	5.44157178041496e-57	0.29	0.073	0	inside	chr7-104956993-104957637
chr15	70892023	70893227	1	THAP10	0.388804278381877	6.70553565792459e-57	0.347	0.118	0	overlapStart	chr15-70892023-70893227
chr10	80187194	80188524	1	ANXA11	-0.532741381489018	7.06148715155469e-57	0.178	0.46	0	inside	chr10-80187194-80188524
chr10	102676101	102676627	1	ARL3	0.277239452522512	7.16447807787751e-57	0.202	0.034	0	inside	chr10-102676101-102676627
chr15	45180111	45180632	1	SHF	0.264343633156832	7.40585089973376e-57	0.194	0.037	0	inside	chr15-45180111-45180632
chr2	102240462	102241278	1	IL1RL2	0.362001537116355	9.52165428818873e-57	0.394	0.173	459	downstream	chr2-102240462-102241278
chr16	81823030	81823666	1	PLCG2	0.302660492438794	1.24392682605885e-56	0.24	0.053	0	inside	chr16-81823030-81823666
chr17	35460143	35461221	1	SLFN12L	0.427577053265431	1.38419563624554e-56	0.67	0.433	3027	downstream	chr17-35460143-35461221
chr1	206765984	206767054	1	IL10	0.406835825426927	1.54779563235091e-56	0.489	0.263	547	downstream	chr1-206765984-206767054
chr5	133466809	133468454	1	FSTL4	-0.540234312562828	1.56555144858793e-56	0.126	0.394	0	inside	chr5-133466809-133468454
chr10	77836075	77836941	1	DLG5	-0.426954905637925	1.9001066666912e-56	0.066	0.314	0	inside	chr10-77836075-77836941
chr1	8702909	8703807	1	RERE	0.343441432713182	1.91648220192664e-56	0.316	0.111	0	includeFeature	chr1-8702909-8703807
chr3	42501225	42503446	1	VIPR1	-0.545220840469835	2.00799657910437e-56	0.299	0.602	0	includeFeature	chr3-42501225-42503446
chr18	46343392	46344517	1	RNF165	0.433009199812194	2.12704685775479e-56	0.493	0.241	0	inside	chr18-46343392-46344517
chr8	25184070	25185685	1	DOCK5	0.41423257011868	2.64104323071083e-56	0.407	0.175	0	includeFeature	chr8-25184070-25185685
chr4	185142603	185144016	1	SLC25A4	-0.473978715156863	4.09512329531494e-56	0.125	0.396	0	overlapStart	chr4-185142603-185144016
chr19	10269360	10272048	1	ICAM1	0.43504583602586	4.57787212187551e-56	0.727	0.549	0	overlapStart	chr19-10269360-10272048
chr11	12062002	12062585	1	RP13-631K18.2	0.253692374729389	1.01725555443439e-55	0.186	0.028	216	downstream	chr11-12062002-12062585
chr16	28192703	28194147	1	XPO6	-0.425253492028092	1.34305905175311e-55	0.087	0.329	0	inside	chr16-28192703-28194147
chr1	41728512	41729169	1	HIVEP3	0.352395960162239	1.41485727395862e-55	0.25	0.054	0	inside	chr1-41728512-41729169
chr7	100219604	100222190	1	GATS	-0.538757112974523	2.18034216888146e-55	0.189	0.464	0	inside	chr7-100219604-100222190
chr2	55268673	55269900	1	MTIF2	0.395179485372811	3.4245240744794e-55	0.526	0.278	0	includeFeature	chr2-55268673-55269900
chr2	119223377	119224331	1	STEAP3	0.349130390371743	3.79945117201117e-55	0.31	0.094	0	overlapStart	chr2-119223377-119224331
chr17	35160796	35162019	1	UNC45B	-0.366600745838924	4.13122973544775e-55	0.045	0.26	0	inside	chr17-35160796-35162019
chr11	2299144	2303459	1	C11orf21	0.424095512451111	6.8730781285149e-55	0.773	0.564	0	includeFeature	chr11-2299144-2303459
chr17	7081584	7082283	1	CLEC10A	0.367666611574119	8.02735915713622e-55	0.409	0.165	1276	upstream	chr17-7081584-7082283
chr16	660349	661319	1	WDR90	0.392129251889806	1.01057490980352e-54	0.423	0.187	0	includeFeature	chr16-660349-661319
chr17	76199327	76199958	1	RNF157	-0.311483701685427	1.11848283918187e-54	0.023	0.219	0	inside	chr17-76199327-76199958
chr6	3160051	3161007	1	TUBB2A	-0.40179612347887	1.20956964410355e-54	0.031	0.253	2524	upstream	chr6-3160051-3161007
chr3	139120466	139121023	1	BPESC1	0.256890592366207	1.55526345021186e-54	0.159	0.013	0	inside	chr3-139120466-139121023
chr1	203286765	203288117	1	LINC01353	0.409139296966611	2.45560450835562e-54	0.735	0.5	0	includeFeature	chr1-203286765-203288117
chr6	36108885	36109677	1	MAPK14	-0.312590545909239	2.79591436333204e-54	0.01	0.178	0	inside	chr6-36108885-36109677
chr22	29167153	29167890	1	KREMEN1	0.348288488217056	2.89343593299323e-54	0.279	0.075	0	inside	chr22-29167153-29167890
chr22	44663899	44664820	1	PRR5	0.390672987730033	4.46596650394378e-54	0.443	0.193	3726	upstream	chr22-44663899-44664820
chr15	63496985	63498547	1	AC007950.2	-0.446319915669303	4.58144234124508e-54	0.129	0.382	2189	downstream	chr15-63496985-63498547
chr5	76225280	76225818	1	SV2C	0.262419269738408	4.96262257236716e-54	0.202	0.036	0	inside	chr5-76225280-76225818
chr16	10878571	10879566	1	CIITA	0.324473440641722	5.03539950351007e-54	0.289	0.074	0	includeFeature	chr16-10878571-10879566
chr11	118051200	118052178	1	TMPRSS4-AS1	-0.368793967557325	5.2658037825676e-54	0.073	0.303	0	inside	chr11-118051200-118052178
chr1	235998769	236000137	1	NID1	-0.4923576240168	5.63428927742567e-54	0.091	0.357	0	inside	chr1-235998769-236000137
chr12	108838074	108839067	1	SSH1	0.398412281104922	6.65041289117097e-54	0.474	0.221	0	inside	chr12-108838074-108839067
chr5	159773049	159773981	1	AC011343.1	0.38445468520923	8.57282277799319e-54	0.393	0.166	2790	downstream	chr5-159773049-159773981
chr6	71287428	71289979	1	OGFRL1	0.417540014585393	1.06943565609584e-53	0.761	0.56	0	includeFeature	chr6-71287428-71289979
chr16	67528284	67530873	1	FAM65A	0.439672055803052	1.09546616143044e-53	0.537	0.326	0	includeFeature	chr16-67528284-67530873
chr1	205227030	205230146	1	TMCC2	-0.493423877087836	1.22790190416843e-53	0.244	0.519	0	includeFeature	chr1-205227030-205230146
chr3	66393652	66394550	1	LRIG1	-0.328474781447403	1.27038305445799e-53	0.012	0.193	0	includeFeature	chr3-66393652-66394550
chr1	209747438	209748427	1	TRAF3IP3	0.403487535582955	1.33696590829802e-53	0.579	0.323	7604	upstream	chr1-209747438-209748427
chr10	119305777	119307196	1	GRK5	-0.475945546865712	1.53582367309327e-53	0.16	0.424	0	inside	chr10-119305777-119307196
chr10	132588442	132589199	1	INPP5A	0.350057787697647	1.57889061124809e-53	0.229	0.043	0	inside	chr10-132588442-132589199
chr1	167516360	167519120	1	CD247	-0.514038342932054	1.807144972002e-53	0.189	0.501	0	includeFeature	chr1-167516360-167519120
chr7	2119860	2121122	1	MAD1L1	-0.456580435413676	1.83613236123892e-53	0.095	0.356	0	inside	chr7-2119860-2121122
chr12	66188751	66189712	1	IRAK3	0.395215924887377	1.8877637503367e-53	0.397	0.169	0	includeFeature	chr12-66188751-66189712
chr12	95547734	95549550	1	USP44	-0.440791563401486	1.90279103697463e-53	0.093	0.353	0	overlapEnd	chr12-95547734-95549550
chr8	54100971	54102852	1	LYPLA1	0.400208334318743	3.18226403602293e-53	0.62	0.389	0	overlapEnd	chr8-54100971-54102852
chr8	25383750	25385687	1	DOCK5	0.380081251908248	3.8767108449821e-53	0.373	0.145	0	inside	chr8-25383750-25385687
chr15	78065134	78065872	1	TBC1D2B	0.27121395507839	4.78826689537098e-53	0.225	0.048	0	inside	chr15-78065134-78065872
chr3	46892122	46892954	1	PTH1R	0.345128060950133	4.82997600729975e-53	0.305	0.1	0	includeFeature	chr3-46892122-46892954
chr16	87198182	87198920	1	C16orf95	0.353513895158813	4.92142150119137e-53	0.24	0.053	0	inside	chr16-87198182-87198920
chr22	50326489	50327902	1	DENND6B	0.386275888779537	5.5570207554523e-53	0.56	0.34	0	includeFeature	chr22-50326489-50327902
chr16	30567180	30568751	1	ZNF688	-0.309616331326148	5.99099451925623e-53	0.017	0.202	594	downstream	chr16-30567180-30568751
chr11	76626752	76627390	1	RP11-672A2.5	0.339826321055641	6.11494286983503e-53	0.312	0.097	0	overlapStart	chr11-76626752-76627390
chr9	91162669	91165171	1	LINC00484	0.402903517954143	7.47331386028775e-53	0.453	0.214	0	overlapStart	chr9-91162669-91165171
chr22	23838234	23839862	1	DERL3	0.371550328754445	7.79007152024979e-53	0.841	0.697	0	includeFeature	chr22-23838234-23839862
chr8	42292407	42293692	1	IKBKB	0.426169598483727	8.67648642791253e-53	0.523	0.28	0	overlapEnd	chr8-42292407-42293692
chr22	40289491	40290814	1	TNRC6B	-0.392234117791508	9.09072144722825e-53	0.041	0.28	0	inside	chr22-40289491-40290814
chr2	130355396	130356782	1	PTPN18	0.401268660249713	9.19264493245353e-53	0.533	0.307	0	includeFeature	chr2-130355396-130356782
chr17	17712400	17712986	1	RAI1	0.299004818621934	9.6336066990863e-53	0.203	0.036	0	inside	chr17-17712400-17712986
chr13	21060191	21062090	1	LATS2	0.394850332960189	1.25860811535141e-52	0.619	0.374	0	includeFeature	chr13-21060191-21062090
chr17	10062926	10064129	1	GAS7	0.332830394587394	1.2823415648524e-52	0.247	0.054	0	inside	chr17-10062926-10064129
chr11	114072247	114074559	1	ZBTB16	-0.477298747348512	1.64559581312506e-52	0.115	0.363	0	inside	chr11-114072247-114074559
chr14	105908261	105909087	1	FAM30A	0.369793574538603	1.70778216097229e-52	0.363	0.126	8891	upstream	chr14-105908261-105909087
chr5	157303515	157304484	1	CYFIP2	-0.302102253449022	2.24706169636818e-52	0.014	0.187	0	overlapEnd	chr5-157303515-157304484
chr17	7350037	7352772	1	ACAP1	0.420406537713639	2.3258809266656e-52	0.647	0.399	0	includeFeature	chr17-7350037-7352772
chr19	48329464	48330984	1	EMP3	0.393559107348644	2.48567472732956e-52	0.618	0.412	0	includeFeature	chr19-48329464-48330984
chr19	33286827	33287381	1	CTD-2540B15.12	0.283946647598691	2.55450309434108e-52	0.218	0.044	1087	upstream	chr19-33286827-33287381
chr7	24965711	24966736	1	OSBPL3	0.344387441085645	2.88259389604935e-52	0.314	0.116	0	inside	chr7-24965711-24966736
chr4	36310616	36311439	1	DTHD1	0.323939598710728	3.09739612446449e-52	0.26	0.073	0	inside	chr4-36310616-36311439
chr9	893785	894407	1	DMRT1	0.324580041772118	3.28133285284132e-52	0.27	0.088	0	includeFeature	chr9-893785-894407
chr9	120890036	120893191	1	PHF19	-0.403121906188508	3.3552370869453e-52	0.073	0.301	0	inside	chr9-120890036-120893191
chr11	10441893	10442564	1	AMPD3	0.313715206253915	4.07704964484983e-52	0.237	0.056	0	inside	chr11-10441893-10442564
chr12	96500886	96501620	1	CFAP54	0.299698960743295	4.0816976597537e-52	0.267	0.073	0	overlapEnd	chr12-96500886-96501620
chr7	157612296	157613950	1	PTPRN2	0.444698344943827	4.26928529906421e-52	0.537	0.302	0	inside	chr7-157612296-157613950
chr7	101856392	101857660	1	CUX1	0.412909789706892	5.14950479608177e-52	0.629	0.404	0	inside	chr7-101856392-101857660
chr16	48611560	48613850	1	N4BP1	-0.48000656260327	6.73298260003014e-52	0.162	0.446	0	inside	chr16-48611560-48613850
chr14	64445189	64445958	1	MTHFD1	0.344543701860121	7.88289224317658e-52	0.342	0.118	0	inside	chr14-64445189-64445958
chr16	68079073	68080616	1	DUS2	0.421179551818999	8.95989238028843e-52	0.596	0.359	0	overlapEnd	chr16-68079073-68080616
chr20	44028704	44029789	1	TOX2	0.399715068112007	9.3255935621926e-52	0.39	0.153	0	inside	chr20-44028704-44029789
chr15	75694623	75696502	1	CSPG4	0.405777524766363	9.65432142701658e-52	0.366	0.136	0	inside	chr15-75694623-75696502
chr7	107103251	107103883	1	PRKAR2B	0.323171788435652	1.17471668189131e-51	0.263	0.063	0	inside	chr7-107103251-107103883
chr16	66523595	66526329	1	TK2	0.410171953209104	1.20376336251275e-51	0.593	0.326	0	inside	chr16-66523595-66526329
chr9	127396351	127398299	1	SLC2A8	-0.582897773135194	1.55949777073761e-51	0.33	0.579	0	overlapStart	chr9-127396351-127398299
chr6	52536999	52537826	1	TRAM2	0.310820052411006	1.6314988104463e-51	0.232	0.059	0	inside	chr6-52536999-52537826
chr19	48649145	48649768	1	CA11	-0.256043622337641	2.05505667197495e-51	0.005	0.154	2832	upstream	chr19-48649145-48649768
chr12	25957967	25959484	1	RASSF8	0.377712004199914	2.05594656478832e-51	0.332	0.12	0	includeFeature	chr12-25957967-25959484
chr12	119988321	119990494	1	BICDL1	-0.519940831651042	2.12094290700989e-51	0.482	0.734	0	includeFeature	chr12-119988321-119990494
chr20	10558522	10559141	1	SLX4IP	0.320171827855386	2.20698981262112e-51	0.251	0.061	0	inside	chr20-10558522-10559141
chr14	55337601	55338290	1	FBXO34	-0.313243483984325	2.32580125677221e-51	0.029	0.225	0	inside	chr14-55337601-55338290
chr1	167650079	167651760	1	RCSD1	0.39151337071184	2.55402650904941e-51	0.402	0.16	0	inside	chr1-167650079-167651760
chr18	57077638	57078626	1	LINC-ROR	0.38109183319101	3.48738255499721e-51	0.287	0.096	5518	upstream	chr18-57077638-57078626
chr10	70572002	70572563	1	PALD1	0.25021563496037	5.07919678714965e-51	0.165	0.022	3552	downstream	chr10-70572002-70572563
chr16	27242626	27243704	1	NSMCE1	0.370294936942977	6.45302417720537e-51	0.366	0.148	0	inside	chr16-27242626-27243704
chr1	24321436	24322848	1	GRHL3	0.40143332192647	6.62701445407123e-51	0.551	0.305	0	inside	chr1-24321436-24322848
chr15	49235327	49236008	1	GALK2	0.300816358807116	7.06823222919428e-51	0.274	0.079	0	includeFeature	chr15-49235327-49236008
chr22	35660211	35661761	1	APOL6	-0.421611746772817	1.17077140330919e-50	0.106	0.349	0	inside	chr22-35660211-35661761
chr7	77351239	77352362	1	GSAP	0.402959989740761	1.33149837769183e-50	0.611	0.361	0	overlapStart	chr7-77351239-77352362
chr20	2851664	2852529	1	VPS16	0.38006744845361	1.41994113237522e-50	0.404	0.153	0	inside	chr20-2851664-2852529
chr16	31487155	31488893	1	SLC5A2	0.408164929106552	3.26499097410617e-50	0.718	0.517	0	overlapStart	chr16-31487155-31488893
chr4	94338794	94340190	1	HPGDS	-0.311383582276558	4.3416446088612e-50	0.019	0.2	0	inside	chr4-94338794-94340190
chr16	11051942	11053037	1	CLEC16A	0.407602577558439	4.52625655276392e-50	0.33	0.119	0	inside	chr16-11051942-11053037
chr10	1109996	1110671	1	WDR37	-0.275379146851032	4.56359839875673e-50	0.016	0.19	0	inside	chr10-1109996-1110671
chr1	100028671	100029237	1	SLC35A3	0.273291634337935	5.50096249855653e-50	0.202	0.036	0	inside	chr1-100028671-100029237
chr20	18753983	18754543	1	DTD1	0.277530666905545	6.80921902014399e-50	0.189	0.033	0	inside	chr20-18753983-18754543
chr2	98637407	98638260	1	MGAT4A	-0.281445864191878	7.12513648496585e-50	0.012	0.186	0	inside	chr2-98637407-98638260
chr10	103915706	103916358	1	OBFC1	0.302365241203274	7.83337816687099e-50	0.281	0.095	0	inside	chr10-103915706-103916358
chr2	75559960	75561340	1	EVA1A	-0.334616852239238	8.17188397020938e-50	0.026	0.215	0	overlapEnd	chr2-75559960-75561340
chr10	17648073	17649209	1	STAM	0.392506099717725	1.01365231730821e-49	0.536	0.302	0	inside	chr10-17648073-17649209
chr2	29009576	29013369	1	FAM179A	-0.557604385510816	1.06586056297872e-49	0.292	0.568	0	overlapStart	chr2-29009576-29013369
chr15	40470341	40472273	1	CHST14	0.41631890315815	1.19049441043779e-49	0.613	0.402	0	overlapStart	chr15-40470341-40472273
chr17	31508168	31510744	1	RAB11FIP4	-0.503302060494738	1.64846549459268e-49	0.287	0.55	0	includeFeature	chr17-31508168-31510744
chr12	113207498	113209091	1	IQCD	0.404389415237457	1.67571630109132e-49	0.57	0.325	0	overlapStart	chr12-113207498-113209091
chr17	10119249	10121311	1	GAS7	0.407116085436082	1.8327294444614e-49	0.483	0.241	0	inside	chr17-10119249-10121311
chr7	95596079	95597101	1	PDK4	0.277437190618283	1.83322775918156e-49	0.201	0.037	0	includeFeature	chr7-95596079-95597101
chr16	87856064	87856829	1	SLC7A5	0.324978361328726	1.86377463607755e-49	0.305	0.099	0	inside	chr16-87856064-87856829
chr22	30255761	30256447	1	OSM	0.290024088138973	2.76402798886985e-49	0.258	0.078	8017	upstream	chr22-30255761-30256447
chr1	24964417	24965767	1	RUNX3	0.386072400707251	2.82740646290837e-49	0.649	0.442	0	includeFeature	chr1-24964417-24965767
chr9	137705300	137706193	1	EHMT1	0.331469935448931	2.94851424225879e-49	0.31	0.101	0	inside	chr9-137705300-137706193
chr6	31776651	31777680	1	VWA7	0.393955652379114	3.23970993124472e-49	0.443	0.202	0	includeFeature	chr6-31776651-31777680
chr11	65880794	65881518	1	CTSW	0.314433162173781	3.67099923382166e-49	0.233	0.061	0	overlapEnd	chr11-65880794-65881518
chr10	17756708	17757258	1	TMEM236	0.263523756188135	4.72062666144935e-49	0.195	0.036	0	inside	chr10-17756708-17757258
chr11	68120159	68122356	1	CHKA	0.380316560142899	4.89827889417304e-49	0.722	0.532	0	includeFeature	chr11-68120159-68122356
chr9	96013908	96014638	1	ERCC6L2	-0.255456345524334	5.23742684489122e-49	0.006	0.163	0	overlapEnd	chr9-96013908-96014638
chr16	81817803	81818335	1	PLCG2	0.276424229791988	6.13427248829202e-49	0.22	0.044	0	inside	chr16-81817803-81818335
chr20	53992652	53993776	1	BCAS1	0.332303071645355	6.31012451502325e-49	0.266	0.061	0	inside	chr20-53992652-53993776
chr21	17511925	17513928	1	CXADR	-0.454112063032063	7.13025037226631e-49	0.102	0.372	0	includeFeature	chr21-17511925-17513928
chr16	2214269	2215694	1	PGP	0.345957269102722	9.00642884109622e-49	0.821	0.666	0	overlapStart	chr16-2214269-2215694
chr4	40213242	40214641	1	RHOH	-0.301282037931222	9.20848454208282e-49	0.018	0.181	0	inside	chr4-40213242-40214641
chr1	7930547	7931812	1	TNFRSF9	-0.396475580482248	9.5289248032954e-49	0.064	0.275	0	inside	chr1-7930547-7931812
chr11	122717053	122718041	1	UBASH3B	0.358719883207673	1.01799354574227e-48	0.347	0.138	0	inside	chr11-122717053-122718041
chr11	3135441	3136968	1	OSBPL5	0.34835215645504	1.08664051388981e-48	0.29	0.078	0	inside	chr11-3135441-3136968
chr17	51427151	51428402	1	RP11-1018N14.5	-0.479701073017011	1.27903111537372e-48	0.094	0.331	7024	upstream	chr17-51427151-51428402
chr22	38176102	38176889	1	PLA2G6	0.372813401742659	1.44687906331518e-48	0.34	0.141	0	inside	chr22-38176102-38176889
chr10	95835389	95835982	1	ENTPD1	0.280577625302004	1.61735724469964e-48	0.213	0.041	0	inside	chr10-95835389-95835982
chr11	67416704	67417611	1	CARNS1	-0.366271527795165	1.64122560559611e-48	0.095	0.324	0	inside	chr11-67416704-67417611
chr15	64009639	64011396	1	DAPK2	-0.471467935575008	1.96351698271631e-48	0.244	0.519	0	inside	chr15-64009639-64011396
chr21	22421186	22421986	1	AP000705.7	0.372060507579444	2.03026598659793e-48	0.299	0.083	366	downstream	chr21-22421186-22421986
chr4	83082689	83084641	1	PLAC8	0.400929631099348	2.42838570832534e-48	0.559	0.348	6330	upstream	chr4-83082689-83084641
chr2	102082360	102083445	1	IL1R1	0.337352148865242	2.57721173709215e-48	0.337	0.132	0	inside	chr2-102082360-102083445
chr2	102033329	102033883	1	IL1R2	0.260084298426438	2.79307954569565e-48	0.191	0.04	4784	downstream	chr2-102033329-102033883
chr6	44219249	44219994	1	SLC29A1	0.306276774286296	2.81095343648121e-48	0.275	0.087	0	includeFeature	chr6-44219249-44219994
chr22	22884892	22885408	1	IGLL5	0.252098607619585	3.42108328608675e-48	0.191	0.034	2371	upstream	chr22-22884892-22885408
chr5	75059758	75060427	1	LINC01336	-0.280251089830056	3.86440220695023e-48	0.013	0.165	6914	upstream	chr5-75059758-75060427
chr15	65421511	65423315	1	IGDCC4	0.407751038840636	5.0963225666519e-48	0.364	0.155	0	includeFeature	chr15-65421511-65423315
chr11	44973973	44974607	1	AC068858.1	0.287024142199007	5.7490265655961e-48	0.197	0.037	0	overlapEnd	chr11-44973973-44974607
chr11	12235828	12236946	1	MICAL2	0.377825522125307	5.97322601268086e-48	0.437	0.218	0	overlapStart	chr11-12235828-12236946
chr17	83073500	83074084	1	METRNL	0.262702404779952	7.31376469168318e-48	0.146	0.018	5606	upstream	chr17-83073500-83074084
chr17	35312583	35314572	1	RP11-47L3.1	-0.489685466876981	7.65943689111034e-48	0.544	0.753	0	includeFeature	chr17-35312583-35314572
chr1	19468292	19469790	1	CAPZB	-0.281775949028152	1.01259967908581e-47	0.021	0.19	0	inside	chr1-19468292-19469790
chr11	113314070	113315313	1	TTC12	0.387988045768251	1.06162272199542e-47	0.638	0.417	0	includeFeature	chr11-113314070-113315313
chr4	48212018	48212682	1	TEC	0.281277964642767	1.25675728404975e-47	0.261	0.076	0	inside	chr4-48212018-48212682
chr9	69324674	69325781	1	FAM189A2	0.296177650650047	1.30937423704399e-47	0.188	0.043	0	inside	chr9-69324674-69325781
chr16	56862551	56863296	1	SLC12A3	0.307884702255446	1.53887928388488e-47	0.249	0.058	1910	upstream	chr16-56862551-56863296
chr15	67085645	67086520	1	SMAD3	0.318722061052798	1.58990119641409e-47	0.306	0.105	0	inside	chr15-67085645-67086520
chr2	224025510	224026481	1	SERPINE2	0.372348997554219	2.30394358565065e-47	0.38	0.178	0	inside	chr2-224025510-224026481
chr9	95505697	95509639	1	PTCH1	-0.444426834862186	2.60134639325623e-47	0.134	0.384	0	includeFeature	chr9-95505697-95509639
chr12	46209889	46211363	1	SLC38A1	-0.299146140125455	2.90067360308279e-47	0.024	0.199	0	inside	chr12-46209889-46211363
chr1	162152196	162152875	1	NOS1AP	0.337753394397629	3.56632436182729e-47	0.313	0.094	0	inside	chr1-162152196-162152875
chr6	135586728	135587380	1	LINC00271	0.32945026313272	3.82080254816314e-47	0.297	0.096	0	inside	chr6-135586728-135587380
chr1	27012310	27013439	1	FAM46B	0.342028216542574	3.83126707077134e-47	0.352	0.14	0	includeFeature	chr1-27012310-27013439
chr5	111223342	111225051	1	CAMK4	-0.46280802918746	3.86291676438156e-47	0.165	0.442	0	includeFeature	chr5-111223342-111225051
chr3	195258714	195261165	1	XXYLT1	0.371453500252184	4.93083902578369e-47	0.769	0.597	0	inside	chr3-195258714-195261165
chr20	63686346	63687367	1	RTEL1-TNFRSF6B	0.313390845731536	5.03178086406115e-47	0.225	0.058	0	overlapStart	chr20-63686346-63687367
chr4	1329217	1331356	1	MAEA	-0.415226936623497	5.07661499613651e-47	0.064	0.279	0	overlapStart	chr4-1329217-1331356
chr16	50337436	50339553	1	BRD7	-0.3718649148107	8.0036237122641e-47	0.032	0.237	0	inside	chr16-50337436-50339553
chr2	242010972	242011635	1	LINC01237	0.2578033571752	1.05020224706617e-46	0.184	0.04	0	inside	chr2-242010972-242011635
chr5	79229477	79230064	1	DMGDH	0.287477412506232	1.36889822031426e-46	0.206	0.044	0	inside	chr5-79229477-79230064
chr16	76875	79574	1	MPG	0.392267302226344	1.67153081535018e-46	0.505	0.305	0	includeFeature	chr16-76875-79574
chr2	2056816	2058006	1	MYT1L	0.397643477782172	2.44574114152645e-46	0.57	0.319	0	inside	chr2-2056816-2058006
chr7	105690832	105692488	1	ATXN7L1	-0.422208857287585	2.88079404756627e-46	0.124	0.368	0	includeFeature	chr7-105690832-105692488
chr1	1004833	1005606	1	ISG15	0.307968920173271	3.58137554532918e-46	0.275	0.093	0	inside	chr1-1004833-1005606
chr14	98188986	98190170	1	RP11-61O1.1	-0.296924208772843	3.87854630291632e-46	0.014	0.173	0	inside	chr14-98188986-98190170
chr10	88879731	88881427	1	STAMBPL1	0.373162964566369	4.46412294690932e-46	0.756	0.564	0	includeFeature	chr10-88879731-88881427
chr4	55947390	55950004	1	CEP135	0.350426493168956	4.87855077798322e-46	0.797	0.649	0	overlapStart	chr4-55947390-55950004
chr15	31360792	31362250	1	KLF13	-0.483507169011737	4.91119353103716e-46	0.356	0.621	0	inside	chr15-31360792-31362250
chr3	36380068	36380954	1	STAC	0.34177555547672	6.13166756944693e-46	0.265	0.081	0	includeFeature	chr3-36380068-36380954
chr7	99623701	99625022	1	ZSCAN25	-0.354323603717426	7.1698659113654e-46	0.039	0.235	0	includeFeature	chr7-99623701-99625022
chr19	14374477	14376888	1	ADGRE5	-0.459502344556253	7.98703452211496e-46	0.22	0.512	3612	upstream	chr19-14374477-14376888
chr3	196159857	196160481	1	LINC00885	0.332977504158008	8.24473336266696e-46	0.311	0.106	0	overlapStart	chr3-196159857-196160481
chr14	22418470	22419251	1	AE000661.37	0.311728508018947	9.53328431814526e-46	0.29	0.099	0	overlapStart	chr14-22418470-22419251
chr22	37019011	37020410	1	TST	0.374152814931114	9.98890855076739e-46	0.451	0.25	0	overlapEnd	chr22-37019011-37020410
chr15	38670119	38673218	1	RP11-275I4.2	-0.504596177885833	1.14276390777519e-45	0.337	0.602	0	includeFeature	chr15-38670119-38673218
chr1	209673077	209673726	1	G0S2	0.3157691647523	1.30496880551898e-45	0.28	0.101	1693	upstream	chr1-209673077-209673726
chr1	206736875	206737963	1	MAPKAPK2	-0.419303705304503	1.45795258154953e-45	0.063	0.283	2591	downstream	chr1-206736875-206737963
chr21	23968467	23969668	1	AP000477.2	0.414353444469781	1.46476281487941e-45	0.585	0.341	1193	upstream	chr21-23968467-23969668
chr11	970157	971094	1	AP2A2	0.327076944951483	1.47811008392093e-45	0.293	0.098	0	overlapStart	chr11-970157-971094
chr4	2797673	2799547	1	SH3BP2	0.410660325089462	1.49177056816644e-45	0.526	0.333	0	includeFeature	chr4-2797673-2799547
chr5	134279528	134280371	1	CTD-2410N18.4	-0.295803914176908	1.53937180286457e-45	0.02	0.19	0	inside	chr5-134279528-134280371
chr7	191552	194571	1	FAM20C	-0.463088573052269	1.54751318336955e-45	0.137	0.375	0	includeFeature	chr7-191552-194571
chr13	23754487	23755114	1	MIPEP	-0.253450773551568	1.60898323726861e-45	0.004	0.143	0	inside	chr13-23754487-23755114
chr2	9554783	9556673	1	RP11-214N9.1	0.355700047329824	1.67709580808364e-45	0.746	0.563	0	overlapStart	chr2-9554783-9556673
chr19	5138806	5139896	1	KDM4B	0.346967033035875	2.10361494552974e-45	0.419	0.202	0	inside	chr19-5138806-5139896
chr6	166750909	166753367	1	RPS6KA2	0.360845773152136	2.35546979448516e-45	0.383	0.158	0	inside	chr6-166750909-166753367
chr1	203302826	203303785	1	LINC01136	0.25622546744664	2.7612320538238e-45	0.199	0.045	0	inside	chr1-203302826-203303785
chr14	100076012	100076922	1	EVL	0.305238202352089	2.78510566367169e-45	0.296	0.109	0	inside	chr14-100076012-100076922
chr2	221465664	221466350	1	EPHA4	0.290645678496902	3.91306717933262e-45	0.26	0.086	0	inside	chr2-221465664-221466350
chr20	63552547	63554730	1	FNDC11	-0.50333213261724	7.00357668406254e-45	0.269	0.536	0	overlapStart	chr20-63552547-63554730
chr1	152047533	152048890	1	S100A11	0.356838316971261	7.25269072668081e-45	0.813	0.613	0	includeFeature	chr1-152047533-152048890
chr12	131093037	131093778	1	ADGRD1	0.282452619892004	7.66154644384301e-45	0.194	0.041	0	inside	chr12-131093037-131093778
chr15	75108231	75109053	1	PPCDC	0.366946024345331	8.54893522120008e-45	0.404	0.172	0	inside	chr15-75108231-75109053
chr9	131627802	131628907	1	RAPGEF1	-0.341285096359273	8.99455316495579e-45	0.01	0.166	0	includeFeature	chr9-131627802-131628907
chr15	90034103	90035616	1	ZNF710	0.407233152623294	1.29265972123634e-44	0.434	0.232	0	inside	chr15-90034103-90035616
chr17	19724142	19725194	1	RP11-311F12.1	0.348320356002574	1.29704808722905e-44	0.322	0.111	1713	downstream	chr17-19724142-19725194
chr8	19457781	19458687	1	CSGALNACT1	-0.250035147683315	1.43841589467476e-44	0.007	0.158	0	includeFeature	chr8-19457781-19458687
chr2	233990191	233991529	1	TRPM8	0.373714027872408	1.5433305630934e-44	0.436	0.226	0	inside	chr2-233990191-233991529
chr5	133610839	133612974	1	FSTL4	-0.431026276465257	1.62815236235072e-44	0.115	0.347	0	overlapEnd	chr5-133610839-133612974
chr19	1136211	1136756	1	SBNO2	0.250557915304296	1.77677158166462e-44	0.191	0.039	0	inside	chr19-1136211-1136756
chr15	25902902	25903474	1	RP11-1084I9.1	0.260201611271764	1.9639845885814e-44	0.186	0.025	0	inside	chr15-25902902-25903474
chr15	50066119	50066677	1	ATP8B4	0.275301653807176	1.97101788107241e-44	0.234	0.055	0	inside	chr15-50066119-50066677
chr17	82126354	82128197	1	CCDC57	-0.54372667924269	2.01032953976864e-44	0.308	0.543	0	overlapStart	chr17-82126354-82128197
chr16	326879	328107	1	AXIN1	0.413913191251746	2.05392796914111e-44	0.567	0.415	0	inside	chr16-326879-328107
chr14	89270851	89271359	1	FOXN3	0.257795483529641	2.08782667083408e-44	0.193	0.037	0	inside	chr14-89270851-89271359
chr19	289970	291632	1	PLPP2	-0.406626041083064	2.23868576863962e-44	0.056	0.254	0	overlapEnd	chr19-289970-291632
chr6	143059542	143061472	1	AIG1	0.36774606853909	2.23897193681851e-44	0.542	0.344	0	includeFeature	chr6-143059542-143061472
chr2	46978600	46980227	1	TTC7A	0.417111991634527	2.38204783498115e-44	0.445	0.222	0	includeFeature	chr2-46978600-46980227
chr19	40416835	40417596	1	PRX	0.255813652814932	2.40158776086106e-44	0.203	0.051	3468	upstream	chr19-40416835-40417596
chr9	127519220	127519820	1	FAM129B	0.299172106609536	2.47777896425923e-44	0.217	0.06	0	inside	chr9-127519220-127519820
chr16	31354323	31355374	1	ITGAX	0.351753755786127	2.65573988500807e-44	0.376	0.182	0	includeFeature	chr16-31354323-31355374
chr7	101138129	101138948	1	SERPINE1	0.34511211692581	2.84731731455957e-44	0.41	0.198	0	inside	chr7-101138129-101138948
chr17	39769796	39770707	1	IKZF3	-0.264625915823292	2.90129096822367e-44	0.01	0.165	0	inside	chr17-39769796-39770707
chr6	89350008	89353550	1	UBE2J1	0.379534596378439	3.37148289062463e-44	0.729	0.528	0	overlapEnd	chr6-89350008-89353550
chr20	23361314	23363096	1	GZF1	0.320847671647126	3.38110714610118e-44	0.844	0.731	0	includeFeature	chr20-23361314-23363096
chr4	184583677	184584526	1	RP11-242J7.1	0.339799882332208	3.46020142224197e-44	0.223	0.072	0	overlapEnd	chr4-184583677-184584526
chr19	17873625	17874678	1	SLC5A5	-0.334238520294823	3.55955782814651e-44	0.052	0.25	0	includeFeature	chr19-17873625-17874678
chr7	55964080	55965487	1	GBAS	0.373542248605703	3.74479463496424e-44	0.537	0.345	0	includeFeature	chr7-55964080-55965487
chr7	38316583	38319249	1	RP11-121A8.1	0.398886848432903	3.89196182494575e-44	0.553	0.308	8384	upstream	chr7-38316583-38319249
chr19	34349991	34351749	1	KIAA0355	-0.379713782428271	4.61202095450797e-44	0.06	0.272	0	overlapEnd	chr19-34349991-34351749
chr4	54708726	54710669	1	KIT	0.376666207024569	4.74950025364263e-44	0.445	0.218	0	overlapEnd	chr4-54708726-54710669
chr17	82105949	82106997	1	CCDC57	0.340888033288712	5.12337165311833e-44	0.431	0.209	0	includeFeature	chr17-82105949-82106997
chr12	93853809	93854570	1	CRADD	0.314236122036775	7.28800243457465e-44	0.266	0.081	0	inside	chr12-93853809-93854570
chr21	38506559	38507235	1	ERG	0.254334114394977	7.65406577524358e-44	0.195	0.045	0	inside	chr21-38506559-38507235
chr22	37238321	37239051	1	RAC2	-0.250402481319819	8.11192157388073e-44	0.016	0.171	0	inside	chr22-37238321-37239051
chr2	231383416	231384160	1	AC017104.6	0.327311860385574	9.84460491956494e-44	0.215	0.033	4815	upstream	chr2-231383416-231384160
chr12	47367792	47368442	1	RP11-493L12.5	0.267301752664438	1.03655494624989e-43	0.245	0.072	0	inside	chr12-47367792-47368442
chr10	125014979	125015904	1	CTBP2	0.336957061656792	1.31161144105437e-43	0.404	0.175	0	inside	chr10-125014979-125015904
chr5	80135848	80137255	1	SERINC5	-0.352058045814152	1.33673174696043e-43	0.071	0.284	0	inside	chr5-80135848-80137255
chr3	9911858	9912994	1	IL17RE	-0.294490330752516	1.36093645867362e-43	0.023	0.19	0	inside	chr3-9911858-9912994
chr22	39920145	39921591	1	GRAP2	-0.274200486658971	1.5601664316405e-43	0.018	0.178	0	inside	chr22-39920145-39921591
chr16	29290642	29291359	1	RP11-231C14.7	0.295052208341683	1.63711156764392e-43	0.236	0.072	0	overlapStart	chr16-29290642-29291359
chr8	2144985	2146911	1	MYOM2	-0.336317920871792	1.68297411993458e-43	0.029	0.191	0	overlapEnd	chr8-2144985-2146911
chr6	108847747	108849173	1	ARMC2	0.358179334667366	1.68366201370474e-43	0.701	0.506	0	overlapStart	chr6-108847747-108849173
chr5	132746803	132748188	1	CCNI2	-0.369566111110142	1.70728385502946e-43	0.108	0.332	0	includeFeature	chr5-132746803-132748188
chr9	36148371	36149118	1	GLIPR2	0.295733546782126	2.41853811492869e-43	0.265	0.085	0	overlapStart	chr9-36148371-36149118
chr8	127889882	127890473	1	PVT1	0.270591699707329	2.66297297537603e-43	0.245	0.073	0	inside	chr8-127889882-127890473
chr3	131794811	131795865	1	CPNE4	0.256633716364765	2.74607083501353e-43	0.185	0.044	0	inside	chr3-131794811-131795865
chr17	51435014	51436071	1	RP11-1018N14.5	-0.278517193880183	3.44307991951327e-43	0.013	0.167	0	includeFeature	chr17-51435014-51436071
chr11	45846651	45848446	1	CRY2	0.321326881102217	3.70679528418979e-43	0.889	0.755	0	includeFeature	chr11-45846651-45848446
chr8	140098291	140101073	1	TRAPPC9	-0.478177427064587	3.96344346624504e-43	0.293	0.564	0	inside	chr8-140098291-140101073
chr16	30526130	30528139	1	AC002310.11	0.353785901462327	4.28925127548053e-43	0.767	0.593	0	inside	chr16-30526130-30528139
chr17	81455365	81456512	1	BAHCC1	0.295374808834594	4.50990829899439e-43	0.234	0.063	0	includeFeature	chr17-81455365-81456512
chr1	220878911	220880399	1	HLX	0.309591377097389	5.06128394616371e-43	0.267	0.096	0	overlapStart	chr1-220878911-220880399
chr12	8319905	8320964	1	LINC00937	-0.38946205109803	5.28138202462287e-43	0.106	0.328	0	inside	chr12-8319905-8320964
chr12	6913885	6915363	1	ENO2	-0.408850277470271	5.46492523706287e-43	0.16	0.413	0	overlapStart	chr12-6913885-6915363
chr19	47186472	47187448	1	SAE1	-0.303263634840082	5.59811823150859e-43	0.017	0.168	0	inside	chr19-47186472-47187448
chr3	45034494	45036367	1	CLEC3B	0.352778774614273	6.19522609709953e-43	0.376	0.189	0	includeFeature	chr3-45034494-45036367
chr2	197869357	197870511	1	PLCL1	-0.339177053361979	6.2065013036095e-43	0.047	0.249	0	inside	chr2-197869357-197870511
chr19	40613116	40615228	1	LTBP4	-0.440963057907045	6.29755463489933e-43	0.186	0.446	0	overlapStart	chr19-40613116-40615228
chr20	52409814	52411066	1	LINC01524	-0.418873101394344	6.91883817307719e-43	0.173	0.429	0	inside	chr20-52409814-52411066
chr12	68333796	68334709	1	RP11-81H14.2	0.319386655561809	7.24540207555553e-43	0.354	0.137	0	inside	chr12-68333796-68334709
chr5	671507	673500	1	TPPP	-0.469123848748916	7.42836800617093e-43	0.15	0.409	0	inside	chr5-671507-673500
chr7	36780815	36781527	1	AC007349.5	-0.259274662992885	8.69090130836337e-43	0.009	0.146	0	overlapStart	chr7-36780815-36781527
chr2	69913911	69916011	1	MXD1	0.288714745394892	8.79261212988416e-43	0.921	0.845	0	overlapStart	chr2-69913911-69916011
chr13	22061251	22062693	1	LINC00540	-0.393530915319835	9.14566781286833e-43	0.129	0.354	0	inside	chr13-22061251-22062693
chr12	113229678	113230374	1	TPCN1	0.296566885805758	9.90004958805665e-43	0.231	0.079	0	inside	chr12-113229678-113230374
chr6	125301208	125302360	1	HDDC2	0.351900457434397	1.25877459639935e-42	0.41	0.182	0	overlapEnd	chr6-125301208-125302360
chrX	66015106	66016267	1	VSIG4	0.27090836154651	1.34172438566109e-42	0.251	0.073	5899	upstream	chrX-66015106-66016267
chr1	12172548	12174268	1	TNFRSF1B	-0.383197032684299	1.36523059704985e-42	0.08	0.282	0	inside	chr1-12172548-12174268
chr10	6347417	6348851	1	RP11-563J2.3	-0.44845243862968	1.44056439128097e-42	0.234	0.483	1464	upstream	chr10-6347417-6348851
chr13	113607345	113608127	1	TFDP1	0.322645161293141	1.92710428731169e-42	0.174	0.029	0	inside	chr13-113607345-113608127
chr5	55903190	55903872	1	IL31RA	0.318551491328129	2.62820695727258e-42	0.363	0.16	0	inside	chr5-55903190-55903872
chr13	74230812	74231630	1	LINC00402	-0.253468989365188	2.8755197634516e-42	0.015	0.172	0	overlapStart	chr13-74230812-74231630
chr13	113489820	113491821	1	DCUN1D2	0.353124003520673	3.06338659756691e-42	0.655	0.464	0	overlapEnd	chr13-113489820-113491821
chr16	89096805	89098864	1	ACSF3	-0.339695487520931	3.22635938664062e-42	0.029	0.183	0	overlapEnd	chr16-89096805-89098864
chr18	23231154	23232123	1	CABLES1	0.381817012589956	3.50955520838843e-42	0.457	0.228	0	inside	chr18-23231154-23232123
chr11	118398669	118399331	1	UBE4A	-0.258926044904477	3.61596666071066e-42	0.013	0.155	0	overlapEnd	chr11-118398669-118399331
chr6	109453731	109456559	1	MICAL1	0.351380716087582	3.71015815301255e-42	0.832	0.678	0	includeFeature	chr6-109453731-109456559
chr16	1330712	1334709	1	BAIAP3	0.385875752880182	4.08141465348454e-42	0.706	0.476	0	overlapStart	chr16-1330712-1334709
chr9	93097888	93099084	1	CARD19	0.328554039190768	4.49363783155236e-42	0.356	0.154	0	inside	chr9-93097888-93099084
chr11	1570778	1575096	1	DUSP8	-0.504231546990854	4.60770310025597e-42	0.405	0.647	0	overlapEnd	chr11-1570778-1575096
chr11	134275376	134277086	1	GLB1L3	-0.382368365364903	6.10544736833449e-42	0.103	0.322	0	overlapEnd	chr11-134275376-134277086
chr4	54657108	54660084	1	KIT	0.395352682122984	6.31415710649611e-42	0.6	0.367	0	includeFeature	chr4-54657108-54660084
chr22	29202297	29203426	1	EMID1	0.339728920228906	6.38461630615635e-42	0.413	0.196	2424	upstream	chr22-29202297-29203426
chr5	124866763	124867832	1	RP11-284A20.2	0.254645325745041	9.01041509301921e-42	0.21	0.053	1139	downstream	chr5-124866763-124867832
chr14	68967925	68968558	1	ACTN1	-0.257102231700473	1.16293523129163e-41	0.011	0.154	0	inside	chr14-68967925-68968558
chr17	20155131	20156869	1	SPECC1	0.324559955220076	1.16380740634182e-41	0.769	0.619	0	includeFeature	chr17-20155131-20156869
chr4	54439805	54440472	1	RP11-545H22.1	0.284186956592482	1.18264206530297e-41	0.283	0.092	29	downstream	chr4-54439805-54440472
chr10	128095314	128096425	1	MKI67	0.339381483841297	1.22418681400478e-41	0.328	0.127	233	downstream	chr10-128095314-128096425
chr9	95981556	95982405	1	ERCC6L2	-0.273305707424804	1.36133848349521e-41	0.024	0.188	0	inside	chr9-95981556-95982405
chr15	34018041	34018959	1	CHRM5	0.312674872538213	1.36827909103502e-41	0.301	0.117	0	includeFeature	chr15-34018041-34018959
chr2	233165589	233166538	1	INPP5D	0.313583050643298	1.43348140686298e-41	0.291	0.108	0	inside	chr2-233165589-233166538
chr5	135913705	135914610	1	GS1-39E22.1	-0.258351164996344	1.92272960865498e-41	0.011	0.158	0	inside	chr5-135913705-135914610
chr3	195900336	195901122	1	TNK2	0.323387332841465	2.39190724806585e-41	0.353	0.153	0	inside	chr3-195900336-195901122
chr6	4059092	4060297	1	PRPF4B	-0.256448618914122	2.42873740733145e-41	0.01	0.153	0	inside	chr6-4059092-4060297
chr3	72455162	72455788	1	RYBP	0.250929102206504	2.45381144946218e-41	0.194	0.04	8243	upstream	chr3-72455162-72455788
chr19	50657816	50659638	1	C19orf81	0.43568259421029	2.62576439752069e-41	0.592	0.374	0	includeFeature	chr19-50657816-50659638
chr22	29030360	29032037	1	ZNRF3	0.263342878336175	2.95434310156777e-41	0.231	0.068	0	inside	chr22-29030360-29032037
chr5	133423556	133424689	1	FSTL4	-0.309211283275332	2.97334094806643e-41	0.034	0.212	0	inside	chr5-133423556-133424689
chr12	55728010	55730920	1	CD63	0.385275737109771	3.09154507284756e-41	0.644	0.432	0	includeFeature	chr12-55728010-55730920
chr15	91469646	91470549	1	CRAT37	-0.310277236601136	3.12215320323129e-41	0.008	0.154	0	inside	chr15-91469646-91470549
chr1	113903698	113905929	1	AP4B1	0.30633145608816	3.52485739923975e-41	0.864	0.739	0	overlapEnd	chr1-113903698-113905929
chr7	55533064	55534700	1	VOPP1	0.38248185860049	3.73891347999793e-41	0.497	0.263	0	inside	chr7-55533064-55534700
chr3	190513199	190515605	1	IL1RAP	-0.488206627742632	4.66828049448457e-41	0.374	0.636	0	overlapStart	chr3-190513199-190515605
chr9	134390319	134392380	1	RXRA	-0.456423825183081	5.32459448721775e-41	0.161	0.38	0	inside	chr9-134390319-134392380
chr10	14564087	14565575	1	FAM107B	-0.366736826467968	5.39773735869312e-41	0.093	0.317	0	inside	chr10-14564087-14565575
chr1	27659063	27660635	1	RP11-288L9.1	0.361356674545782	9.59663477843655e-41	0.653	0.447	0	overlapEnd	chr1-27659063-27660635
chr9	83630746	83631425	1	IDNK	-0.26725977331594	9.62960011657393e-41	0.013	0.155	0	inside	chr9-83630746-83631425
chr17	49403568	49404808	1	PHB	0.318317024833929	9.83077159244317e-41	0.321	0.101	0	overlapEnd	chr17-49403568-49404808
chr2	233059630	233063970	1	INPP5D	0.355224013632003	1.11924323363865e-40	0.701	0.539	0	overlapStart	chr2-233059630-233063970
chr19	6086694	6088473	1	RFX2	0.336583065322903	1.14824626669253e-40	0.402	0.205	0	inside	chr19-6086694-6088473
chr16	4413977	4417358	1	CORO7	-0.481842663336985	1.14865375564841e-40	0.705	0.852	0	overlapEnd	chr16-4413977-4417358
chr1	154342614	154343841	1	ATP8B2	0.365635938009884	1.17405974339668e-40	0.558	0.356	0	overlapStart	chr1-154342614-154343841
chr14	70808039	70810267	1	MAP3K9	-0.480025668173475	1.21411008008809e-40	0.35	0.607	0	includeFeature	chr14-70808039-70810267
chr1	1370844	1372497	1	AURKAIP1	0.403536111229409	1.26821944526176e-40	0.594	0.417	1232	downstream	chr1-1370844-1372497
chr7	27164446	27166013	1	HOXA9	0.315023797156045	1.60905281105258e-40	0.286	0.104	0	includeFeature	chr7-27164446-27166013
chr5	134121833	134123200	1	TCF7	-0.347615775322157	1.65112705193289e-40	0.065	0.263	0	inside	chr5-134121833-134123200
chr19	4153148	4153849	1	CREB3L3	-0.329518243525956	2.05133867340816e-40	0.041	0.226	0	includeFeature	chr19-4153148-4153849
chr5	157271461	157273479	1	CYFIP2	-0.446832478562984	2.24105842895235e-40	0.369	0.614	0	inside	chr5-157271461-157273479
chr1	36366177	36367499	1	STK40	-0.331761503852441	2.6974516763529e-40	0.064	0.255	0	inside	chr1-36366177-36367499
chr10	69451019	69452161	1	TSPAN15	-0.364685085549868	2.82324207273597e-40	0.079	0.296	0	includeFeature	chr10-69451019-69452161
chr11	112175121	112175721	1	BCO2	0.265142186305953	3.0497889068797e-40	0.234	0.071	0	includeFeature	chr11-112175121-112175721
chr17	38724212	38725049	1	MLLT6	0.250108940189752	3.05601735991711e-40	0.237	0.062	0	includeFeature	chr17-38724212-38725049
chr21	41953234	41954653	1	C2CD2	0.315590197796585	3.11804738776074e-40	0.303	0.127	0	includeFeature	chr21-41953234-41954653
chr17	47192416	47193159	1	CDC27	0.282976017693135	3.3120079254242e-40	0.265	0.094	2993	upstream	chr17-47192416-47193159
chr2	234488707	234491108	1	ARL4C	-0.389909056835264	3.91129807703814e-40	0.115	0.338	1932	downstream	chr2-234488707-234491108
chr19	58558021	58560142	1	UBE2M	0.306226396541995	4.07619417114504e-40	0.855	0.766	0	includeFeature	chr19-58558021-58560142
chr3	101518199	101518882	1	SENP7	-0.256201343314235	5.33405826059249e-40	0.007	0.151	4957	upstream	chr3-101518199-101518882
chr12	120959662	120960339	1	HNF1A-AS1	-0.262737766369906	6.27454577703221e-40	0.011	0.14	0	inside	chr12-120959662-120960339
chr13	73702262	73703197	1	KLF12	-0.364432202916071	6.40038040585238e-40	0.082	0.285	0	inside	chr13-73702262-73703197
chr5	76546980	76548154	1	IQGAP2	-0.378855624792297	7.51821718641131e-40	0.157	0.384	0	overlapStart	chr5-76546980-76548154
chr14	51093600	51096289	1	TRIM9	-0.479630568448094	9.58439489066728e-40	0.246	0.507	0	includeFeature	chr14-51093600-51096289
chr5	31730920	31732336	1	PDZD2	0.334197028752656	1.0657821564557e-39	0.311	0.126	0	inside	chr5-31730920-31732336
chr9	129893847	129895942	1	FNBP1	-0.368246039316448	1.08700616003267e-39	0.116	0.329	0	overlapEnd	chr9-129893847-129895942
chr2	25304549	25305990	1	DNMT3A	-0.411999813059411	1.09139798534599e-39	0.112	0.334	0	inside	chr2-25304549-25305990
chr5	150209033	150209769	1	SLC6A7	0.259052468447846	1.1076335238865e-39	0.219	0.059	0	includeFeature	chr5-150209033-150209769
chr14	91260939	91261578	1	CTD-2547L24.4	0.263207457227199	1.38056906982463e-39	0.203	0.05	1935	downstream	chr14-91260939-91261578
chr11	118001535	118003901	1	IL10RA	-0.329062686559796	1.44799642612636e-39	0.066	0.252	0	overlapEnd	chr11-118001535-118003901
chr11	8688429	8689560	1	RPL27A	0.326379366569887	1.57553143733492e-39	0.559	0.37	0	inside	chr11-8688429-8689560
chr19	39258222	39258894	1	IFNL2	-0.275141118339161	1.69180671113763e-39	0.024	0.187	9619	upstream	chr19-39258222-39258894
chr2	47520764	47521873	1	KCNK12	-0.362341755681845	1.96248134002014e-39	0.064	0.27	0	includeFeature	chr2-47520764-47521873
chr5	77490977	77493008	1	WDR41	0.336784181165159	2.08426383100074e-39	0.656	0.493	0	overlapEnd	chr5-77490977-77493008
chr17	43251473	43251972	1	LINC00854	0.269935773722684	2.14365333554036e-39	0.285	0.12	0	inside	chr17-43251473-43251972
chr5	133457421	133458446	1	FSTL4	-0.266602398596708	2.33094881986889e-39	0.02	0.167	0	inside	chr5-133457421-133458446
chr5	119299384	119300420	1	TNFAIP8	-0.315946340771837	2.35928976490085e-39	0.076	0.281	0	inside	chr5-119299384-119300420
chr2	130727117	130729103	1	GPR148	0.397531432500903	2.35955979643895e-39	0.64	0.417	0	overlapStart	chr2-130727117-130729103
chr19	38675445	38676830	1	ACTN4	0.289194308720614	2.47330845193756e-39	0.291	0.11	0	inside	chr19-38675445-38676830
chr11	126062156	126063766	1	CDON	-0.455076244392714	2.53535745201996e-39	0.247	0.506	0	includeFeature	chr11-126062156-126063766
chr19	35002864	35003944	1	GRAMD1A	0.349170664678825	2.57100928227035e-39	0.466	0.264	0	inside	chr19-35002864-35003944
chr16	53068274	53069003	1	CHD9	0.259293801225053	3.56967491405866e-39	0.232	0.07	0	inside	chr16-53068274-53069003
chr1	211352850	211354206	1	TRAF5	0.337307349488418	4.06191895925013e-39	0.428	0.213	0	overlapStart	chr1-211352850-211354206
chr16	11311039	11313184	1	RMI2	0.346971131979786	4.26206726210947e-39	0.379	0.208	0	overlapEnd	chr16-11311039-11313184
chr3	45105587	45106435	1	CDCP1	0.298612478872785	4.54192418697867e-39	0.302	0.108	0	inside	chr3-45105587-45106435
chr1	11719127	11720209	1	DRAXIN	-0.374042863828657	4.80587826541526e-39	0.128	0.349	0	includeFeature	chr1-11719127-11720209
chr15	40398238	40399038	1	KNSTRN	0.256457117192618	4.87675473354477e-39	0.207	0.061	3991	downstream	chr15-40398238-40399038
chr10	45557255	45558815	1	MARCH8	0.276781607515478	5.13056507733912e-39	0.277	0.105	0	inside	chr10-45557255-45558815
chr7	5641780	5642502	1	RNF216	-0.315031500739437	5.62993891657163e-39	0.062	0.258	0	inside	chr7-5641780-5642502
chr5	172918263	172919677	1	ERGIC1	-0.474499771055679	6.82100873882288e-39	0.192	0.44	0	inside	chr5-172918263-172919677
chr1	184890284	184891102	1	FAM129A	-0.359037952039232	6.86394719746939e-39	0.035	0.212	0	inside	chr1-184890284-184891102
chr11	60887383	60887983	1	PRPF19	-0.254459423122012	7.6809999149582e-39	0.025	0.185	2746	downstream	chr11-60887383-60887983
chr17	2022627	2026058	1	RTN4RL1	-0.434828936511543	8.90259539734495e-39	0.211	0.447	0	includeFeature	chr17-2022627-2026058
chr3	46208089	46208741	1	CCR1	0.25304570204501	1.2134516811227e-38	0.23	0.069	0	includeFeature	chr3-46208089-46208741
chr19	43462897	43464636	1	LYPD3	-0.447177083564805	1.23671185344628e-38	0.684	0.822	0	includeFeature	chr19-43462897-43464636
chr1	87044723	87046323	1	RP5-1052I5.2	-0.291962700349972	1.37434040665048e-38	0.021	0.155	0	inside	chr1-87044723-87046323
chr4	121008	122021	1	ZNF718	0.303466302093089	1.61739802308862e-38	0.361	0.163	2458	upstream	chr4-121008-122021
chr3	112128645	112130411	1	GCSAM	-0.353204773193264	2.06480603663429e-38	0.125	0.333	0	inside	chr3-112128645-112130411
chr3	160980787	160981660	1	PPM1L	0.276159140222623	2.85814962213425e-38	0.205	0.049	0	inside	chr3-160980787-160981660
chr3	100708838	100711007	1	TFG	0.324300291880988	2.9870580899523e-38	0.735	0.557	0	includeFeature	chr3-100708838-100711007
chr20	59148545	59150569	1	ZNF831	0.328899450107816	3.34940359806973e-38	0.692	0.536	0	inside	chr20-59148545-59150569
chr19	38506755	38507680	1	RYR1	-0.360476673772442	3.73580965736077e-38	0.047	0.231	0	overlapStart	chr19-38506755-38507680
chr13	99351648	99353519	1	UBAC2	-0.337954463108411	4.12951664656721e-38	0.078	0.279	0	inside	chr13-99351648-99353519
chr17	75077144	75078219	1	SLC16A5	0.312469512791356	4.15067058782898e-38	0.353	0.166	9507	upstream	chr17-75077144-75078219
chr3	172590899	172593272	1	RP11-408H1.3	0.366698053385475	4.2003036533898e-38	0.553	0.345	0	inside	chr3-172590899-172593272
chr4	74364497	74365658	1	EREG	0.307530383831324	4.73873702920713e-38	0.257	0.093	0	includeFeature	chr4-74364497-74365658
chr19	49473679	49476701	1	FLT3LG	-0.467271618578573	4.83745371080342e-38	0.464	0.69	0	includeFeature	chr19-49473679-49476701
chr19	49468451	49471039	1	ALDH16A1	0.296097045945272	4.933235029093e-38	0.873	0.732	0	includeFeature	chr19-49468451-49471039
chr1	1305061	1306420	1	ACAP3	-0.357282744567911	5.88829148150743e-38	0.103	0.3	0	inside	chr1-1305061-1306420
chr15	60844028	60845497	1	RORA	-0.427327008948295	6.04479999378e-38	0.231	0.47	0	inside	chr15-60844028-60845497
chr20	33666311	33668495	1	ACTL10	0.346733778173602	6.79728057108903e-38	0.667	0.462	0	overlapStart	chr20-33666311-33668495
chr13	42573904	42575452	1	TNFSF11	0.332953131770553	8.02041626984794e-38	0.37	0.165	0	includeFeature	chr13-42573904-42575452
chr19	38213733	38214895	1	DPF1	0.401016503005639	8.73099314948598e-38	0.383	0.187	0	overlapStart	chr19-38213733-38214895
chr15	28094292	28097349	1	OCA2	-0.392392479509084	1.04175937740079e-37	0.11	0.333	0	inside	chr15-28094292-28097349
chr12	69329719	69331677	1	RP11-1143G9.5	-0.380641473816727	1.09616970053891e-37	0.167	0.39	0	inside	chr12-69329719-69331677
chr8	38936312	38939238	1	PLEKHA2	0.307551192835844	1.099770704999e-37	0.865	0.726	0	inside	chr8-38936312-38939238
chr10	33114209	33115076	1	RP11-342D11.3	-0.312655069009429	1.19582161979225e-37	0.052	0.236	0	inside	chr10-33114209-33115076
chr16	27449310	27451315	1	IL21R	0.367612136907012	1.34641501842648e-37	0.588	0.345	0	inside	chr16-27449310-27451315
chr17	78816832	78817820	1	USP36	-0.373884195680724	1.77131113035719e-37	0.096	0.315	0	inside	chr17-78816832-78817820
chr2	239274658	239275813	1	HDAC4	-0.386528940881707	1.96063428882681e-37	0.105	0.334	0	inside	chr2-239274658-239275813
chr9	133676957	133677615	1	SARDH	-0.260005062965953	2.10463389818709e-37	0.011	0.144	0	inside	chr9-133676957-133677615
chr1	111202897	111205132	1	DENND2D	0.319241506322111	2.22701634734341e-37	0.796	0.637	0	overlapEnd	chr1-111202897-111205132
chr17	77106865	77108068	1	SEC14L1	0.346179466502973	2.31085916695699e-37	0.303	0.115	0	inside	chr17-77106865-77108068
chr19	2088921	2090894	1	MOB3A	0.323375255156136	2.45714138970442e-37	0.368	0.178	0	overlapEnd	chr19-2088921-2090894
chr7	2527541	2531439	1	LFNG	-0.483442977216732	2.89479244110097e-37	0.416	0.638	0	overlapEnd	chr7-2527541-2531439
chr1	211643273	211644280	1	RP11-354K1.1	0.269753400222103	2.94504250518208e-37	0.237	0.074	0	inside	chr1-211643273-211644280
chr2	197804057	197805612	1	PLCL1	-0.407202869595239	2.97906411397208e-37	0.182	0.429	0	includeFeature	chr2-197804057-197805612
chr9	129608967	129611467	1	NTMT1	0.34697878135726	3.03831085062862e-37	0.514	0.324	0	overlapStart	chr9-129608967-129611467
chr12	6960631	6962142	1	PTPN6	-0.402252609234623	3.0493405302349e-37	0.176	0.401	0	includeFeature	chr12-6960631-6962142
chr6	166341472	166343346	1	SFT2D1	0.335642641554712	3.05785368799977e-37	0.57	0.381	0	includeFeature	chr6-166341472-166343346
chr1	206816666	206817386	1	IL19	-0.277785797057042	3.31266174643454e-37	0.038	0.207	0	inside	chr1-206816666-206817386
chr1	206802941	206803977	1	IL19	-0.42167527986602	3.80074986740418e-37	0.309	0.567	0	inside	chr1-206802941-206803977
chr22	42499947	42501065	1	SERHL	-0.395548536126422	4.18431726170192e-37	0.189	0.419	0	overlapStart	chr22-42499947-42501065
chr20	32672824	32674736	1	C20orf203	0.341461072958385	4.98612223589781e-37	0.349	0.158	0	includeFeature	chr20-32672824-32674736
chr9	127970222	127971948	1	FAM102A	-0.412067322061949	5.12370700099531e-37	0.15	0.365	0	inside	chr9-127970222-127971948
chr11	118223604	118225404	1	JAML	-0.331416357743295	5.52999676115478e-37	0.084	0.27	0	overlapEnd	chr11-118223604-118225404
chr2	74833463	74836826	1	HK2	-0.436318955047792	5.76601389254982e-37	0.253	0.505	0	includeFeature	chr2-74833463-74836826
chr9	129422444	129423558	1	RP11-65J3.3	0.27596079984367	7.78514751049506e-37	0.251	0.096	8452	upstream	chr9-129422444-129423558
chr11	307799	309718	1	IFITM2	0.342176004829419	9.27992010036549e-37	0.492	0.288	0	includeFeature	chr11-307799-309718
chr2	190469725	190470298	1	MFSD6	0.250465187380325	9.98436670321434e-37	0.229	0.065	0	includeFeature	chr2-190469725-190470298
chr12	75329825	75330631	1	CAPS2	0.31938517578927	1.14869943035372e-36	0.408	0.212	0	includeFeature	chr12-75329825-75330631
chr18	62329344	62330669	1	TNFRSF11A	0.33815586018278	1.35517472139418e-36	0.439	0.249	0	inside	chr18-62329344-62330669
chr8	98293298	98294551	1	NIPAL2	0.289254059403113	1.38350567001123e-36	0.275	0.108	0	includeFeature	chr8-98293298-98294551
chr1	193104376	193105951	1	GLRX2	0.331169085472583	1.63299398268731e-36	0.53	0.317	0	overlapEnd	chr1-193104376-193105951
chr20	32445826	32446739	1	NOL4L	-0.280722665210875	1.71684758761412e-36	0.03	0.185	0	inside	chr20-32445826-32446739
chr15	31214766	31217343	1	RP11-16E12.1	0.346747625715755	1.84363634615639e-36	0.736	0.56	0	overlapStart	chr15-31214766-31217343
chr19	48751788	48754006	1	FUT1	0.349640609460323	2.45509645572164e-36	0.444	0.235	0	includeFeature	chr19-48751788-48754006
chr5	758014	759657	1	ZDHHC11B	-0.389741944784841	2.46886160301082e-36	0.058	0.24	0	inside	chr5-758014-759657
chr3	69385596	69386862	1	FRMD4B	0.287131967504219	2.57940124973711e-36	0.245	0.085	0	includeFeature	chr3-69385596-69386862
chr20	51404510	51405142	1	NFATC2	-0.259343731283097	2.60321220471306e-36	0.011	0.143	0	inside	chr20-51404510-51405142
chr6	166258660	166259982	1	RP4-655C5.4	0.283621275123622	2.67160604496585e-36	0.288	0.108	1712	downstream	chr6-166258660-166259982
chr4	54683555	54684527	1	KIT	0.31484665981886	2.77184435662486e-36	0.387	0.189	0	inside	chr4-54683555-54684527
chr14	24329606	24330264	1	ADCY4	0.303911427805497	2.85842092107932e-36	0.292	0.107	0	overlapEnd	chr14-24329606-24330264
chr1	87449217	87451183	1	RNA5SP52	-0.351373664647603	3.06566824530727e-36	0.062	0.255	2056	downstream	chr1-87449217-87451183
chr1	147540680	147542256	1	BCL9	-0.405242402156677	3.11029891557915e-36	0.139	0.383	0	includeFeature	chr1-147540680-147542256
chr8	24913451	24915905	1	NEFM	-0.293524044519088	3.13544750560004e-36	0.029	0.188	0	overlapEnd	chr8-24913451-24915905
chr3	187027107	187028232	1	ST6GAL1	-0.377382841001647	3.17782072025455e-36	0.161	0.385	0	inside	chr3-187027107-187028232
chr6	110389627	110391263	1	DDO	0.290085538252533	3.42034038610889e-36	0.285	0.122	507	downstream	chr6-110389627-110391263
chr22	17171056	17172354	1	CECR5	0.32368699656682	4.45935064166175e-36	0.572	0.375	5768	upstream	chr22-17171056-17172354
chr15	42607911	42609229	1	STARD9	0.300148561121558	4.61554695032913e-36	0.314	0.128	0	inside	chr15-42607911-42609229
chr3	71372664	71373543	1	FOXP1	-0.253468989365188	4.64398592792613e-36	0.017	0.141	0	inside	chr3-71372664-71373543
chr11	102360655	102362165	1	BIRC2	-0.312317862944461	5.10230533268256e-36	0.034	0.176	0	inside	chr11-102360655-102362165
chr1	182259051	182260028	1	LINC01344	-0.367022838611316	5.38005444388252e-36	0.094	0.297	0	inside	chr1-182259051-182260028
chr19	40603467	40606536	1	LTBP4	-0.472791504151167	7.32208980842628e-36	0.524	0.706	0	overlapEnd	chr19-40603467-40606536
chr9	137095547	137096408	1	MAN1B1	-0.3154307419586	7.44160369623501e-36	0.051	0.224	0	includeFeature	chr9-137095547-137096408
chr12	122243979	122245434	1	VPS33A	-0.272982848513109	7.58685408461138e-36	0.021	0.175	0	overlapEnd	chr12-122243979-122245434
chr1	31937243	31939067	1	PTP4A2	0.307037764420013	8.07094030170371e-36	0.745	0.603	0	overlapEnd	chr1-31937243-31939067
chr10	80465170	80466408	1	TSPAN14	-0.288674149034084	9.06502702183626e-36	0.046	0.212	0	inside	chr10-80465170-80466408
chr9	89489478	89490571	1	SEMA4D	-0.303172472339857	9.14433781456368e-36	0.075	0.271	0	inside	chr9-89489478-89490571
chr22	41939920	41941712	1	CENPM	-0.403629451391788	9.41543595323835e-36	0.117	0.303	0	inside	chr22-41939920-41941712
chr8	41514795	41515698	1	GOLGA7	-0.293571485929984	9.67331010841816e-36	0.073	0.259	3814	downstream	chr8-41514795-41515698
chr4	76251284	76252108	1	FAM47E	0.299062592455358	1.13630165472024e-35	0.297	0.126	0	includeFeature	chr4-76251284-76252108
chr2	74032016	74033166	1	TET3	0.35385128482143	1.23347993947738e-35	0.55	0.307	0	inside	chr2-74032016-74033166
chr1	214427515	214428441	1	PTPN14	0.33481302966245	1.2545644545164e-35	0.484	0.268	0	inside	chr1-214427515-214428441
chrX	56995186	56995970	1	SPIN3	0.253674266751207	1.37584931224178e-35	0.248	0.087	0	includeFeature	chrX-56995186-56995970
chr1	154791009	154792111	1	KCNN3	-0.290364014711228	1.40886095922579e-35	0.04	0.203	0	inside	chr1-154791009-154792111
chr17	78250800	78253394	1	RP11-219G17.4	-0.455112144425798	1.4276990628728e-35	0.275	0.52	8519	upstream	chr17-78250800-78253394
chrX	9644167	9644896	1	TBL1X	0.29321170476884	1.5398544129602e-35	0.337	0.154	0	overlapStart	chrX-9644167-9644896
chr11	628412	629386	1	SCT	0.270048773889789	1.54232318443446e-35	0.264	0.106	1268	upstream	chr11-628412-629386
chr1	225871524	225872352	1	TMEM63A	0.287914139285408	1.56120747768126e-35	0.365	0.165	0	includeFeature	chr1-225871524-225872352
chr5	134129136	134130512	1	TCF7	0.339923590908667	1.65403210506345e-35	0.404	0.235	0	inside	chr5-134129136-134130512
chrX	1500794	1501674	1	P2RY8	0.291578075542742	1.7538545367464e-35	0.292	0.127	0	inside	chrX-1500794-1501674
chr1	6459491	6461112	1	ESPN	-0.47117800341727	1.8472547877748e-35	0.329	0.567	0	overlapStart	chr1-6459491-6461112
chr4	125314602	125317919	1	FAT4	0.392629788419429	2.14761073089696e-35	0.358	0.161	0	overlapStart	chr4-125314602-125317919
chr13	51802028	51805446	1	DHRS12	-0.454390028471145	2.58196478428391e-35	0.652	0.82	0	overlapEnd	chr13-51802028-51805446
chr10	132420138	132423371	1	RP11-432J24.2	0.342078389539908	2.61721991651519e-35	0.503	0.306	0	overlapEnd	chr10-132420138-132423371
chr1	54886544	54887929	1	DHCR24	-0.392397825903178	2.7902352659019e-35	0.142	0.352	0	includeFeature	chr1-54886544-54887929
chr4	184668169	184669004	1	PRIMPOL	0.279830539126459	2.97669661413097e-35	0.297	0.11	0	inside	chr4-184668169-184669004
chr16	17461815	17463744	1	XYLT1	0.32472821241886	3.04082224905523e-35	0.384	0.196	0	inside	chr16-17461815-17463744
chr11	134068636	134069686	1	JAM3	-0.365825509957624	3.17266165079736e-35	0.173	0.425	0	overlapStart	chr11-134068636-134069686
chr10	127977313	127978125	1	PTPRE	0.27453776141479	3.22374192192697e-35	0.316	0.129	0	inside	chr10-127977313-127978125
chr5	157540294	157542183	1	ADAM19	-0.338250451222016	4.11543870633594e-35	0.071	0.26	0	inside	chr5-157540294-157542183
chr1	1628584	1632502	1	MIB2	-0.476474563980295	4.34035111709816e-35	0.499	0.696	0	includeFeature	chr1-1628584-1632502
chr1	23483549	23485193	1	ASAP3	-0.440838239158145	4.55315922873518e-35	0.323	0.57	0	includeFeature	chr1-23483549-23485193
chr5	132471065	132472271	1	C5orf56	0.270120825422329	4.89441702518034e-35	0.218	0.073	0	inside	chr5-132471065-132472271
chr7	157568181	157569597	1	PTPRN2	0.335592677374445	5.27404196435285e-35	0.407	0.224	0	overlapStart	chr7-157568181-157569597
chr12	64674091	64675151	1	RASSF3	-0.286803353387164	5.82304256144283e-35	0.05	0.203	0	inside	chr12-64674091-64675151
chr3	194396054	194398461	1	GP5	-0.379157081989951	6.42577856505673e-35	0.108	0.328	0	includeFeature	chr3-194396054-194398461
chr7	73717511	73720171	1	STX1A	-0.39040604194229	7.27431028120354e-35	0.151	0.372	0	overlapEnd	chr7-73717511-73720171
chr1	231529665	231530655	1	TSNAX	0.313552882728678	7.97717863384529e-35	0.588	0.364	0	inside	chr1-231529665-231530655
chr14	75458927	75459623	1	JDP2	0.28196827866057	8.76947713705853e-35	0.238	0.073	0	inside	chr14-75458927-75459623
chr6	135497082	135498873	1	LINC00271	0.315908582120425	8.99583824577901e-35	0.745	0.593	0	includeFeature	chr6-135497082-135498873
chr14	98931730	98932911	1	RP11-1127D7.1	-0.281809675141878	9.54384788195498e-35	0.053	0.225	3924	upstream	chr14-98931730-98932911
chr9	214308	215640	1	C9orf66	0.322398049327185	9.81365920403619e-35	0.492	0.305	0	includeFeature	chr9-214308-215640
chr2	118087801	118089676	1	INSIG2	0.321742630740786	1.12358153853188e-34	0.661	0.476	0	overlapStart	chr2-118087801-118089676
chr1	108646355	108647512	1	HENMT1	-0.411840952866389	1.30336250420825e-34	0.258	0.484	777	downstream	chr1-108646355-108647512
chr9	95494362	95495355	1	PTCH1	-0.293310569774116	1.62997823129316e-34	0.047	0.217	0	inside	chr9-95494362-95495355
chr3	3109627	3110816	1	IL5RA	-0.368737810805177	1.87995362883622e-34	0.072	0.27	0	includeFeature	chr3-3109627-3110816
chr8	142841560	142842518	1	GML	-0.29038588598369	2.14132623353355e-34	0.04	0.201	0	inside	chr8-142841560-142842518
chr19	45423198	45424694	1	ERCC1	0.327016286210036	2.19581465161377e-34	0.509	0.294	0	includeFeature	chr19-45423198-45424694
chr5	76082052	76085042	1	CTC-235G5.3	-0.333373133773535	2.24219348794699e-34	0.052	0.233	0	includeFeature	chr5-76082052-76085042
chr1	37673683	37674477	1	C1orf109	0.297381436118267	2.3172104624742e-34	0.295	0.103	8683	upstream	chr1-37673683-37674477
chr11	842096	845381	1	TSPAN4	0.347279415504854	2.46139624254405e-34	0.639	0.477	0	overlapStart	chr11-842096-845381
chr17	81365067	81366417	1	RP11-1055B8.2	0.313677428582352	2.59984887844311e-34	0.381	0.194	0	inside	chr17-81365067-81366417
chr17	29561808	29562416	1	ABHD15	0.256161521492663	2.71669697358801e-34	0.254	0.082	0	inside	chr17-29561808-29562416
chr14	97538569	97539529	1	CTD-2506J14.1	-0.300021306132554	2.73314787302248e-34	0.02	0.183	0	inside	chr14-97538569-97539529
chr9	34662974	34666547	1	RP11-195F19.30	-0.469711367578889	2.7771767557799e-34	0.427	0.631	0	overlapStart	chr9-34662974-34666547
chr17	78882610	78884034	1	CEP295NL	0.293825861519268	3.12397092851879e-34	0.284	0.092	0	inside	chr17-78882610-78884034
chr20	57708889	57710902	1	PMEPA1	-0.426526622772583	3.13479671141279e-34	0.247	0.487	0	includeFeature	chr20-57708889-57710902
chr7	150973444	150975361	1	KCNH2	-0.401455754243494	3.23288860909635e-34	0.194	0.421	0	includeFeature	chr7-150973444-150975361
chr21	42423033	42423818	1	UBASH3A	0.267366637564703	3.57656442798275e-34	0.303	0.135	0	inside	chr21-42423033-42423818
chr11	96215012	96216298	1	MAML2	0.327738045137573	4.16919462212889e-34	0.387	0.194	0	inside	chr11-96215012-96216298
chr5	132466027	132467980	1	C5orf56	0.317830311893666	4.71183430844984e-34	0.715	0.54	0	inside	chr5-132466027-132467980
chr14	64755429	64756581	1	SPTB	-0.420753587019247	6.03980415609329e-34	0.211	0.414	0	inside	chr14-64755429-64756581
chr6	45586001	45587359	1	RUNX2	-0.392293340784778	6.96917072292131e-34	0.146	0.354	0	inside	chr6-45586001-45587359
chr20	41407657	41409223	1	CHD6	0.261328344936672	7.06362843659794e-34	0.238	0.079	0	inside	chr20-41407657-41409223
chr22	38172634	38173351	1	PLA2G6	0.289200124289252	7.42266297895866e-34	0.255	0.09	0	inside	chr22-38172634-38173351
chr13	46295419	46296678	1	LINC00563	-0.392689360884942	8.12659617507749e-34	0.17	0.392	0	overlapEnd	chr13-46295419-46296678
chr1	151055919	151060696	1	CDC42SE1	0.285820886304497	9.01314698801023e-34	0.831	0.716	0	includeFeature	chr1-151055919-151060696
chr19	10288585	10293129	1	ICAM5	-0.428134689991764	9.31457796431623e-34	0.302	0.521	0	includeFeature	chr19-10288585-10293129
chr1	117121209	117122634	1	TRIM45	0.339913726880769	9.41869806676548e-34	0.551	0.365	0	includeFeature	chr1-117121209-117122634
chr12	12441505	12443023	1	BORCS5	-0.391975189990978	1.04878109203475e-33	0.188	0.426	0	inside	chr12-12441505-12443023
chr9	75889611	75892789	1	PCSK5	-0.443878498512088	1.22740261132994e-33	0.318	0.553	0	includeFeature	chr9-75889611-75892789
chr3	168094609	168096767	1	GOLIM4	0.366399216455665	1.38809985823361e-33	0.657	0.452	0	includeFeature	chr3-168094609-168096767
chr4	183905008	183907434	1	STOX2	-0.321271260176576	1.4344863587048e-33	0.037	0.201	0	includeFeature	chr4-183905008-183907434
chr1	153535209	153536911	1	S100A6	0.331083237718795	1.5102611003237e-33	0.676	0.519	0	includeFeature	chr1-153535209-153536911
chr13	98142007	98144247	1	FARP1	0.353800149268493	1.71330036575995e-33	0.401	0.208	0	includeFeature	chr13-98142007-98144247
chr14	50875221	50876171	1	ABHD12B	0.289235675025437	1.79641089791397e-33	0.306	0.125	0	inside	chr14-50875221-50876171
chr14	87959816	87960763	1	GALC	0.292363461243666	1.83708385027189e-33	0.331	0.135	0	inside	chr14-87959816-87960763
chr7	44630789	44631963	1	OGDH	-0.330223287327728	2.1904827132482e-33	0.093	0.285	0	inside	chr7-44630789-44631963
chr2	66432911	66435526	1	MEIS1	0.361893653182825	2.37698259730207e-33	0.391	0.159	0	overlapStart	chr2-66432911-66435526
chr13	100088549	100090074	1	RP11-12G12.7	0.323644900509134	2.77974001146005e-33	0.448	0.256	0	includeFeature	chr13-100088549-100090074
chr1	46532755	46533734	1	RP11-49P4.7	-0.304059106751061	2.96303248124971e-33	0.063	0.239	0	overlapStart	chr1-46532755-46533734
chr6	137717157	137718021	1	RP11-95M15.1	0.322601311046458	3.83207927377746e-33	0.454	0.271	0	inside	chr6-137717157-137718021
chr7	44635042	44635838	1	OGDH	0.307448899628109	3.99898630547404e-33	0.323	0.147	0	inside	chr7-44635042-44635838
chr1	24847654	24849850	1	CLIC4	0.313154483670369	4.29671061293343e-33	0.714	0.549	3329	downstream	chr1-24847654-24849850
chr19	10427824	10428843	1	PDE4A	0.329834222776593	4.59266757163372e-33	0.517	0.296	0	inside	chr19-10427824-10428843
chr8	124637327	124638166	1	MTSS1	-0.336094391620335	4.7382110932229e-33	0.097	0.291	0	inside	chr8-124637327-124638166
chr7	66075247	66076541	1	ASL	0.303542004502837	5.15209687908222e-33	0.691	0.501	0	includeFeature	chr7-66075247-66076541
chr7	601374	602809	1	PRKAR1B	0.326304039847985	5.23176536825016e-33	0.452	0.272	0	overlapEnd	chr7-601374-602809
chr20	64065563	64066581	1	TCEA2	0.311654989818215	5.76763750532156e-33	0.386	0.201	0	overlapEnd	chr20-64065563-64066581
chr6	341926	342610	1	DUSP22	0.253541691651079	6.94557633691266e-33	0.198	0.037	0	inside	chr6-341926-342610
chr12	6612209	6614646	1	LPAR5	0.348903454013564	7.0125891855237e-33	0.504	0.333	4188	downstream	chr12-6612209-6614646
chr16	68005574	68006477	1	DUS2	-0.297305519520666	7.42293959234105e-33	0.077	0.254	0	inside	chr16-68005574-68006477
chr4	54687638	54688571	1	KIT	0.281310933087968	7.99355633841978e-33	0.303	0.121	0	inside	chr4-54687638-54688571
chr22	19022660	19023363	1	DGCR5	-0.252903357466007	8.02490165100187e-33	0.018	0.162	0	inside	chr22-19022660-19023363
chr10	72334142	72336160	1	DNAJB12	0.295985652396477	1.06107485004664e-32	0.802	0.663	0	includeFeature	chr10-72334142-72336160
chr15	38688107	38689299	1	RP11-275I4.2	-0.270136374738207	1.1045354218601e-32	0.04	0.207	0	includeFeature	chr15-38688107-38689299
chr3	32237866	32240504	1	CMTM8	-0.408355373074233	1.11969019916025e-32	0.231	0.458	0	includeFeature	chr3-32237866-32240504
chr14	70654972	70656161	1	TTC9	-0.335325475812668	1.31833769885612e-32	0.143	0.347	0	inside	chr14-70654972-70656161
chr7	44633200	44634509	1	OGDH	-0.460794682565942	1.63794468178246e-32	0.157	0.391	0	inside	chr7-44633200-44634509
chr10	16787173	16788124	1	RSU1	-0.332753987672593	1.84870175081187e-32	0.085	0.266	0	inside	chr10-16787173-16788124
chr8	66467445	66468479	1	ADHFE1	-0.337085107829987	1.86296322684702e-32	0.061	0.247	0	overlapStart	chr8-66467445-66468479
chr14	68779560	68782792	1	ZFP36L1	-0.424273032507147	2.34198087024668e-32	0.327	0.537	4867	downstream	chr14-68779560-68782792
chr12	104603881	104605138	1	CHST11	-0.335360427360526	2.38665109690344e-32	0.085	0.273	0	inside	chr12-104603881-104605138
chr6	3455029	3458171	1	SLC22A23	-0.397718213965306	3.06672931583084e-32	0.193	0.41	0	includeFeature	chr6-3455029-3458171
chr5	176596481	176597591	1	GPRIN1	-0.33722485646582	3.17545008770555e-32	0.113	0.309	0	inside	chr5-176596481-176597591
chr4	143335689	143338036	1	GAB1	0.331921744842038	3.18063190744866e-32	0.529	0.329	0	includeFeature	chr4-143335689-143338036
chr4	38654120	38655715	1	KLF3-AS1	-0.359533567075971	3.50012085456046e-32	0.117	0.304	0	inside	chr4-38654120-38655715
chr19	9674604	9675609	1	ZNF562	0.27995205172496	3.95679742795627e-32	0.431	0.243	0	includeFeature	chr19-9674604-9675609
chr21	41167288	41169356	1	BACE2	-0.404704625949694	4.11748838606544e-32	0.145	0.352	0	includeFeature	chr21-41167288-41169356
chr1	1181982	1183729	1	TTLL10	0.277016812489697	4.1773085460251e-32	0.286	0.125	0	overlapStart	chr1-1181982-1183729
chr3	10010439	10011716	1	AC022007.5	0.299228246409553	4.26809752500371e-32	0.483	0.297	0	overlapEnd	chr3-10010439-10011716
chr16	2603013	2604217	1	PDPK1	0.299290820014274	4.95044403593867e-32	0.396	0.203	0	overlapEnd	chr16-2603013-2604217
chr11	118620515	118621681	1	PHLDB1	0.251958569702986	5.05580315497322e-32	0.192	0.067	0	includeFeature	chr11-118620515-118621681
chr16	89534053	89534945	1	SPG7	-0.311983974228419	5.10249470779896e-32	0.081	0.254	0	inside	chr16-89534053-89534945
chr22	23144679	23146239	1	RAB36	0.323121747840318	5.45200354389414e-32	0.608	0.441	0	overlapStart	chr22-23144679-23146239
chr14	104694752	104696155	1	INF2	0.354224162650368	5.48639834144578e-32	0.531	0.351	0	inside	chr14-104694752-104696155
chr22	21013060	21015176	1	P2RX6	0.32591536980821	5.53141801114033e-32	0.64	0.475	0	inside	chr22-21013060-21015176
chr1	154157396	154158464	1	TPM3	-0.358017856564996	5.88683300386459e-32	0.194	0.421	0	overlapStart	chr1-154157396-154158464
chrX	46572549	46575396	1	CHST7	-0.407265675339114	6.65952150323706e-32	0.241	0.467	0	overlapStart	chrX-46572549-46575396
chr17	82781712	82783470	1	TBCD	0.311397510240522	7.21711572250038e-32	0.337	0.176	0	overlapStart	chr17-82781712-82783470
chr11	113874664	113876314	1	USP28	0.295217993716774	7.39643917459158e-32	0.53	0.342	0	includeFeature	chr11-113874664-113876314
chr8	60796452	60797108	1	CHD7	-0.269576517479959	8.34434233216615e-32	0.067	0.233	0	inside	chr8-60796452-60797108
chr7	100081117	100083242	1	ZNF3	0.272942730273076	8.42102133245535e-32	0.816	0.68	0	overlapEnd	chr7-100081117-100083242
chr16	27236796	27238507	1	NSMCE1	0.327093082062488	8.96473728162691e-32	0.593	0.415	0	inside	chr16-27236796-27238507
chr10	43331773	43332855	1	RP11-168L22.2	-0.326761664561226	9.33259371472146e-32	0.093	0.277	3840	downstream	chr10-43331773-43332855
chr2	37924571	37925996	1	RMDN2	0.313931796561529	9.75435668509839e-32	0.546	0.369	0	inside	chr2-37924571-37925996
chr5	96656950	96657570	1	CAST	0.266505948297589	9.75746521413585e-32	0.339	0.16	0	inside	chr5-96656950-96657570
chr12	57898476	57899835	1	RP11-620J15.2	-0.357001955580325	1.24372756177715e-31	0.103	0.292	1993	upstream	chr12-57898476-57899835
chr12	6635175	6636565	1	LPAR5	-0.326358701236929	1.33689719102581e-31	0.076	0.263	0	includeFeature	chr12-6635175-6636565
chr12	103840401	103842299	1	RP11-650K20.3	0.312212034643293	1.35781862408279e-31	0.668	0.524	0	overlapStart	chr12-103840401-103842299
chr14	69716367	69717036	1	SUSD6	0.253218735685848	1.46295106905597e-31	0.242	0.098	1224	downstream	chr14-69716367-69717036
chr14	54488243	54489560	1	GMFB	0.305947310477997	1.51482635466086e-31	0.59	0.411	0	includeFeature	chr14-54488243-54489560
chr6	167090736	167092016	1	RP11-517H2.6	-0.347539465467153	1.52890685082159e-31	0.068	0.244	0	inside	chr6-167090736-167092016
chr17	3770276	3771477	1	ITGAE	-0.288876014787367	1.58598735304787e-31	0.047	0.193	0	inside	chr17-3770276-3771477
chr19	17405060	17406903	1	BISPR	0.306726381173509	1.61723688510781e-31	0.481	0.305	0	includeFeature	chr19-17405060-17406903
chr2	230225202	230226360	1	SP110	0.322727975646145	1.63017143495517e-31	0.415	0.227	0	includeFeature	chr2-230225202-230226360
chr4	77156288	77158916	1	CCNG2	0.277936154233934	1.7059292301833e-31	0.859	0.763	0	includeFeature	chr4-77156288-77158916
chr1	226662593	226663528	1	ITPKB	-0.375887554500233	1.8817933886583e-31	0.121	0.327	0	inside	chr1-226662593-226663528
chr1	183915753	183916605	1	RGL1	-0.286169269076143	2.15474707804069e-31	0.05	0.208	0	overlapStart	chr1-183915753-183916605
chr19	45641036	45643550	1	EML2	0.316848100447009	2.19933070270003e-31	0.721	0.562	0	overlapStart	chr19-45641036-45643550
chr19	48501338	48502873	1	LMTK3	-0.326589597094804	2.41486458371377e-31	0.081	0.27	0	includeFeature	chr19-48501338-48502873
chr7	128360661	128362467	1	PRRT4	-0.348854363413899	2.61035257009594e-31	0.118	0.303	0	overlapEnd	chr7-128360661-128362467
chr8	89757017	89758584	1	RP11-37B2.1	0.317375526453257	2.81746405957085e-31	0.538	0.366	0	includeFeature	chr8-89757017-89758584
chr13	21668696	21672034	1	FGF9	-0.436118466837944	3.71096487566442e-31	0.424	0.627	0	overlapStart	chr13-21668696-21672034
chr10	72078862	72080441	1	SPOCK2	-0.318085213025868	4.20563608544893e-31	0.092	0.296	0	inside	chr10-72078862-72080441
chr5	957116	958073	1	RP11-661C8.2	0.289057004872684	4.77944966047956e-31	0.302	0.135	595	downstream	chr5-957116-958073
chr7	131235556	131236324	1	MKLN1	-0.286672837042768	4.86830535086305e-31	0.047	0.213	0	inside	chr7-131235556-131236324
chr2	10042299	10044889	1	KLF11	0.285809737460224	5.08069527262362e-31	0.8	0.687	0	overlapStart	chr2-10042299-10044889
chr18	23452593	23454179	1	RIOK3	0.293158272192035	5.61617340121775e-31	0.65	0.472	0	includeFeature	chr18-23452593-23454179
chr9	133370527	133371891	1	SURF4	-0.343237334811582	5.67071011761605e-31	0.095	0.295	0	inside	chr9-133370527-133371891
chr9	91693739	91694985	1	ROR2	0.313396272324607	6.08737738673023e-31	0.276	0.096	0	includeFeature	chr9-91693739-91694985
chr8	1762780	1764993	1	CLN8	0.295090674619719	6.39399810910284e-31	0.611	0.445	0	overlapStart	chr8-1762780-1764993
chr3	4976888	4980753	1	BHLHE40	0.274460747508906	6.52543982951366e-31	0.916	0.755	0	includeFeature	chr3-4976888-4980753
chr5	179836473	179837472	1	SQSTM1	-0.331020688444432	6.57151070565258e-31	0.105	0.293	0	overlapEnd	chr5-179836473-179837472
chr17	77887373	77888563	1	FLJ45079	0.321470930963426	6.85035266645074e-31	0.475	0.311	3285	upstream	chr17-77887373-77888563
chr10	73759109	73760006	1	SEC24C	-0.251888137022176	6.88923050521335e-31	0.011	0.13	0	overlapStart	chr10-73759109-73760006
chr1	167473122	167474823	1	CD247	-0.315833541538774	6.91205842148035e-31	0.083	0.268	0	inside	chr1-167473122-167474823
chr5	80487647	80488563	1	FAM151B	-0.28583106569585	7.12780982386111e-31	0.054	0.215	0	includeFeature	chr5-80487647-80488563
chr7	77727895	77728816	1	RSBN1L	-0.293105305995673	7.50120248065145e-31	0.066	0.23	0	inside	chr7-77727895-77728816
chr1	192575243	192576310	1	RGS1	-0.361193972570407	7.65905623569712e-31	0.176	0.385	0	overlapStart	chr1-192575243-192576310
chr16	1304014	1304898	1	UBE2I	-0.32509825514986	1.05010354151984e-30	0.092	0.279	3981	upstream	chr16-1304014-1304898
chr11	78325032	78326268	1	GAB2	-0.376806806621371	1.0887521938627e-30	0.145	0.352	0	inside	chr11-78325032-78326268
chr8	144077775	144079383	1	EXOSC4	0.295083972501113	1.12733476787936e-30	0.628	0.444	0	overlapStart	chr8-144077775-144079383
chr8	26609251	26609919	1	DPYSL2	0.255154558590095	1.19398974469524e-30	0.222	0.074	0	inside	chr8-26609251-26609919
chr19	5961512	5962814	1	RANBP3	-0.380918779390319	1.23051814498512e-30	0.182	0.377	0	inside	chr19-5961512-5962814
chr4	47531355	47532346	1	ATP10D	0.281073610622332	1.56432053871572e-30	0.381	0.185	0	inside	chr4-47531355-47532346
chr14	72476580	72477499	1	RGS6	0.270344733017099	1.61466741421931e-30	0.231	0.088	0	includeFeature	chr14-72476580-72477499
chr16	3074246	3075827	1	IL32	-0.374526690036836	1.80112873040976e-30	0.255	0.489	0	inside	chr16-3074246-3075827
chr5	1494682	1495611	1	LPCAT1	0.255806288916525	1.82811276447766e-30	0.236	0.088	0	includeFeature	chr5-1494682-1495611
chr17	41338710	41339728	1	KRT33A	-0.385364501386304	1.98048466867717e-30	0.2	0.436	6508	upstream	chr17-41338710-41339728
chr12	7638550	7641228	1	APOBEC1	-0.397073109693918	1.99381474167439e-30	0.305	0.545	8468	upstream	chr12-7638550-7641228
chr17	39952311	39953879	1	GSDMA	0.287272608345915	2.05178951614356e-30	0.775	0.654	0	overlapStart	chr17-39952311-39953879
chr19	4083990	4084975	1	MAP2K2	0.284043531289607	2.08498326754122e-30	0.348	0.171	5733	upstream	chr19-4083990-4084975
chr5	157172075	157173041	1	ITK	0.302234215402788	2.09449585849357e-30	0.523	0.321	0	inside	chr5-157172075-157173041
chr1	167641759	167642684	1	RCSD1	-0.253894661150439	2.13458003823965e-30	0.031	0.176	0	overlapEnd	chr1-167641759-167642684
chr17	82215669	82218054	1	CCDC57	0.335169470687336	2.14999157192988e-30	0.44	0.244	2838	upstream	chr17-82215669-82218054
chr3	131380940	131382438	1	NUDT16	0.276874407291119	2.24448281267642e-30	0.759	0.611	0	overlapStart	chr3-131380940-131382438
chr7	121395403	121396883	1	FAM3C	0.298909418338539	2.35005764204761e-30	0.609	0.456	0	includeFeature	chr7-121395403-121396883
chr10	43572847	43574937	1	ZNF239	0.302771040039307	2.41874628783702e-30	0.623	0.443	0	includeFeature	chr10-43572847-43574937
chr3	44584390	44585464	1	ZNF660	0.276954625755592	2.52885382678401e-30	0.289	0.124	0	overlapStart	chr3-44584390-44585464
chr17	39813363	39814288	1	IKZF3	-0.334767962856923	2.53709125954716e-30	0.135	0.332	0	inside	chr17-39813363-39814288
chr1	248837468	248839521	1	ZNF672	0.258275239996494	2.55094859717101e-30	0.87	0.773	0	overlapStart	chr1-248837468-248839521
chr5	80191031	80192956	1	SERINC5	-0.266651044515063	2.85650073836814e-30	0.056	0.213	0	inside	chr5-80191031-80192956
chr7	76379552	76380638	1	SSC4D	0.306971259444351	2.89192641615968e-30	0.545	0.359	9737	upstream	chr7-76379552-76380638
chr19	35643084	35645419	1	ETV2	-0.42770760110621	3.13250384558365e-30	0.52	0.701	0	overlapEnd	chr19-35643084-35645419
chr11	102304626	102307659	1	BIRC3	-0.353563968294005	3.49905966718446e-30	0.134	0.331	9790	upstream	chr11-102304626-102307659
chr1	247209979	247211265	1	RP11-488L18.8	0.283900061711709	3.57986095216137e-30	0.702	0.546	0	includeFeature	chr1-247209979-247211265
chr1	226690333	226691746	1	ITPKB	-0.287223599023104	3.62810691590026e-30	0.04	0.192	0	inside	chr1-226690333-226691746
chr17	43906502	43908498	1	MPP2	-0.320546031247362	4.06125153195468e-30	0.084	0.272	0	overlapEnd	chr17-43906502-43908498
chr15	51878523	51879539	1	TMOD3	-0.274854303325753	4.1046845222926e-30	0.041	0.189	0	inside	chr15-51878523-51879539
chr15	38695242	38696915	1	C15orf53	-0.330934100866363	4.19295668538108e-30	0.098	0.273	0	includeFeature	chr15-38695242-38696915
chr7	138875648	138876414	1	KIAA1549	-0.309179111260103	4.63785836700928e-30	0.102	0.285	0	inside	chr7-138875648-138876414
chr16	57023406	57024289	1	NLRC5	-0.294723012462117	6.02323318746869e-30	0.053	0.219	0	overlapStart	chr16-57023406-57024289
chr10	1149545	1150444	1	LINC00200	-0.303703353845636	6.53795514253884e-30	0.061	0.236	9323	upstream	chr10-1149545-1150444
chr1	26539943	26542980	1	RPS6KA1	0.318845715923914	6.76941412282716e-30	0.645	0.453	0	inside	chr1-26539943-26542980
chr6	134288423	134289338	1	SGK1	0.2638897108798	7.01566748269159e-30	0.234	0.093	0	inside	chr6-134288423-134289338
chr5	112417770	112420735	1	EPB41L4A-AS2	-0.40294651637503	7.47753286059088e-30	0.126	0.317	0	overlapStart	chr5-112417770-112420735
chr4	26197166	26197941	1	RBPJ	0.293237926291045	8.09101153025279e-30	0.362	0.18	0	inside	chr4-26197166-26197941
chr16	29810893	29812647	1	PRRT2	0.307084032149127	8.71719274385125e-30	0.514	0.334	0	overlapStart	chr16-29810893-29812647
chr19	17125067	17126754	1	MYO9B	-0.403492446721474	8.78477249456098e-30	0.244	0.465	0	inside	chr19-17125067-17126754
chr20	62602529	62604305	1	WI2-87327B8.2	0.326043636925796	8.84050119485865e-30	0.455	0.281	0	includeFeature	chr20-62602529-62604305
chr6	36118347	36119163	1	MAPK13	-0.379177263371458	8.8820503266394e-30	0.175	0.377	8645	upstream	chr6-36118347-36119163
chr11	66311708	66313502	1	CD248	-0.386175621853197	1.01356486343975e-29	0.743	0.876	984	downstream	chr11-66311708-66313502
chr22	25067704	25069106	1	KIAA1671	-0.335231568460378	1.05298366630747e-29	0.089	0.257	0	inside	chr22-25067704-25069106
chr14	91252722	91255340	1	GPR68	0.301549976180844	1.11162124955999e-29	0.484	0.311	0	includeFeature	chr14-91252722-91255340
chr5	132962447	132964352	1	CTC-350I8.1	0.285229534802759	1.39287436405874e-29	0.727	0.578	0	includeFeature	chr5-132962447-132964352
chr13	24251104	24252501	1	SPATA13	-0.36692730704669	1.77741240890019e-29	0.254	0.466	0	overlapEnd	chr13-24251104-24252501
chr17	27845962	27846822	1	RP1-66C13.4	0.254646439949705	2.18286441819243e-29	0.251	0.097	0	inside	chr17-27845962-27846822
chr1	2499437	2500671	1	PLCH2	0.296914069479032	2.3408597987417e-29	0.361	0.196	0	overlapStart	chr1-2499437-2500671
chr20	8018022	8020841	1	TMX4	0.291346665358092	2.64724842235505e-29	0.785	0.605	0	includeFeature	chr20-8018022-8020841
chr7	50315236	50318638	1	IKZF1	-0.334393009566291	2.83174857977009e-29	0.142	0.342	0	inside	chr7-50315236-50318638
chr10	95831557	95832974	1	ENTPD1	0.305852550408871	2.92994215545048e-29	0.433	0.232	0	inside	chr10-95831557-95832974
chr2	96924057	96925193	1	FAM178B	-0.25848600942886	3.07435954374027e-29	0.051	0.212	0	inside	chr2-96924057-96925193
chr4	26873168	26873878	1	STIM2	0.295475773263569	3.30688846109915e-29	0.304	0.133	0	inside	chr4-26873168-26873878
chr3	49929113	49930294	1	MON1A	0.294301729982521	3.37272756658979e-29	0.502	0.325	0	includeFeature	chr3-49929113-49930294
chr1	61076462	61078515	1	NFIA	-0.403692175541915	3.70891539156276e-29	0.368	0.571	0	includeFeature	chr1-61076462-61078515
chr1	44809083	44810712	1	BTBD19	-0.34608257630966	4.28620518257342e-29	0.195	0.402	0	overlapEnd	chr1-44809083-44810712
chr8	133526251	133527400	1	ST3GAL1	0.300217246167199	4.32470614618507e-29	0.497	0.316	0	inside	chr8-133526251-133527400
chr14	22448052	22450000	1	AE000661.37	0.279854993680226	4.4473565642926e-29	0.394	0.186	0	inside	chr14-22448052-22450000
chr6	130183474	130184457	1	SAMD3	0.29962826983096	4.47181501961049e-29	0.43	0.248	0	includeFeature	chr6-130183474-130184457
chr7	159144358	159145795	1	VIPR2	-0.2532522159046	5.01038699642167e-29	0.031	0.177	0	overlapStart	chr7-159144358-159145795
chr12	48924463	48926023	1	FKBP11	-0.380957817115175	5.91916062798957e-29	0.294	0.494	0	includeFeature	chr12-48924463-48926023
chr5	124747218	124749460	1	ZNF608	0.300277939304361	6.2089002597027e-29	0.399	0.193	0	overlapEnd	chr5-124747218-124749460
chr2	127105936	127108056	1	BIN1	0.322848554213929	6.31419230193124e-29	0.568	0.416	0	includeFeature	chr2-127105936-127108056
chr11	133927531	133929136	1	IGSF9B	-0.296517124770984	6.82688605968058e-29	0.093	0.258	0	inside	chr11-133927531-133929136
chr10	14583015	14586094	1	FAM107B	-0.371466774828906	6.92439875637224e-29	0.227	0.431	0	inside	chr10-14583015-14586094
chr20	48769033	48769956	1	PREX1	-0.302896778581831	6.92933558752705e-29	0.052	0.201	0	inside	chr20-48769033-48769956
chr13	98484385	98485364	1	STK24	0.283658197632802	7.00786545262963e-29	0.299	0.131	0	inside	chr13-98484385-98485364
chr16	84758884	84759693	1	USP10	0.295955966230297	7.1484783323847e-29	0.352	0.176	0	overlapEnd	chr16-84758884-84759693
chr7	26397844	26399508	1	AC004540.5	0.305466221882114	7.40848763957452e-29	0.395	0.217	0	includeFeature	chr7-26397844-26399508
chr8	29737290	29738115	1	LINC00589	0.250755588441078	7.47729806359195e-29	0.241	0.089	0	inside	chr8-29737290-29738115
chr2	32946225	32948162	1	LTBP1	-0.308797515477666	8.20854647428389e-29	0.065	0.231	0	includeFeature	chr2-32946225-32948162
chr3	58034762	58035543	1	FLNB	0.291589440670821	8.21042622871043e-29	0.397	0.202	0	inside	chr3-58034762-58035543
chr7	75727614	75728689	1	HIP1	0.301593941074839	8.38788510378335e-29	0.44	0.224	0	inside	chr7-75727614-75728689
chr1	108590762	108591643	1	FAM102B	-0.304370845754892	8.66641849642247e-29	0.077	0.271	0	inside	chr1-108590762-108591643
chr22	44709767	44711518	1	PRR5	0.307873357593079	8.71974749077508e-29	0.29	0.117	0	inside	chr22-44709767-44711518
chr17	8953118	8955016	1	PIK3R5	-0.334396020302347	9.94686154589437e-29	0.19	0.402	0	inside	chr17-8953118-8955016
chr20	23357489	23358871	1	LINC01431	0.26936453872944	1.15132296692381e-28	0.753	0.648	0	overlapEnd	chr20-23357489-23358871
[truncated: 6,756 more rows]

## Sheet: DA_peaks_scATACseq_ILC_subsets
Supplementary Table 2. Differentially accessible (DA) chromatin regions among ILC subsets identified by label transfer from scRNAseq data (output of FindAllMarkers of Seurat package). Significant DA peaks were annotated to the closest gene using the annoPeaks function of the ChIPeakAnno package. The ID in column "peak_ID" can be used to view chromatin accessibility within cells in the data deposi…
chr	start	end	cluster	gene_name	avg_logFC	p_val_adj	pct.1	pct.2	distance	location	peak_ID
chr17	44159395	44160346	ILC2	C17orf53	0.629676743009355	3.75395004565935e-245	0.389	0.011	0	inside	chr17-44159395-44160346
chr5	157158997	157160434	ILC2	ITK	0.86698795938516	2.55498261257976e-244	0.588	0.103	0	inside	chr5-157158997-157160434
chr14	24234290	24235359	ILC2	GMPR2	0.68183309875625	1.06912572912203e-235	0.402	0.016	0	inside	chr14-24234290-24235359
chr1	31781171	31782886	ILC2	SPOCD1	0.671873460577103	2.3432076875421e-214	0.375	0.014	8366	upstream	chr1-31781171-31782886
chr21	46304716	46305469	ILC2	C21orf58	0.634095830538905	1.0955173771156e-207	0.376	0.018	0	inside	chr21-46304716-46305469
chr3	53753280	53754677	ILC2	CACNA1D	0.690078339710236	6.80158989894787e-206	0.471	0.057	0	overlapStart	chr3-53753280-53754677
chr5	133466809	133468454	ILC2	FSTL4	0.807251275930818	8.46148619097061e-193	0.576	0.11	0	inside	chr5-133466809-133468454
chr14	64755429	64756581	ILC2	SPTB	0.760575078636212	4.96578688384269e-191	0.608	0.148	0	inside	chr14-64755429-64756581
chr20	44068945	44070985	ILC2	TOX2	-0.759421988978641	2.94489808254287e-188	0.21	0.575	0	overlapEnd	chr20-44068945-44070985
chr22	37163859	37164798	ILC2	IL2RB	-0.564854786984015	1.8439452012756e-182	0.036	0.326	0	inside	chr22-37163859-37164798
chr17	1706928	1707788	ILC2	TLCD2	0.592537829356339	7.8776591460088e-182	0.408	0.038	0	overlapStart	chr17-1706928-1707788
chr11	60985897	60986995	ILC2	CD6	-0.657819281369897	1.56245324429592e-179	0.03	0.347	0	inside	chr11-60985897-60986995
chr3	53750107	53750852	ILC2	CACNA1D	0.501015264829321	4.94806421486208e-176	0.313	0.01	0	inside	chr3-53750107-53750852
chr11	60870157	60874528	ILC2	ZP1	0.816486912216531	6.87503944558132e-172	0.602	0.173	0	includeFeature	chr11-60870157-60874528
chr5	132058780	132059687	ILC2	IL3	0.598440750443781	1.75054596007351e-168	0.405	0.045	841	upstream	chr5-132058780-132059687
chr9	127396351	127398299	ILC2	SLC2A8	0.828941073152926	1.91990386988283e-164	0.749	0.316	0	overlapStart	chr9-127396351-127398299
chr16	81866760	81867489	ILC2	PLCG2	-0.544516276522336	2.75320094408071e-162	0.006	0.245	0	inside	chr16-81866760-81867489
chr12	64399749	64400645	ILC2	XPOT	0.492015236986859	5.39544589492299e-160	0.332	0.023	3704	upstream	chr12-64399749-64400645
chr17	80457439	80458062	ILC2	CTD-2526A2.2	-0.4038054666639	2.28077711069245e-152	0.007	0.227	2709	upstream	chr17-80457439-80458062
chr21	41167288	41169356	ILC2	BACE2	0.680966577239957	8.66558803254269e-148	0.504	0.124	0	includeFeature	chr21-41167288-41169356
chr8	122798756	122799574	ILC2	ZHX2	-0.544155400030492	1.8668495228501e-145	0.036	0.306	0	inside	chr8-122798756-122799574
chr1	57307009	57308179	ILC2	DAB1	0.701573758625058	2.23740650212133e-145	0.539	0.12	0	overlapStart	chr1-57307009-57308179
chr3	9911858	9912994	ILC2	IL17RE	0.457266180709915	3.00457795942201e-145	0.297	0.02	0	inside	chr3-9911858-9912994
chr12	10553995	10555612	ILC2	RP11-291B21.2	-0.573799043632598	7.84251328292422e-143	0.111	0.41	0	inside	chr12-10553995-10555612
chr11	60863971	60865639	ILC2	ZP1	0.404146226877245	5.52316006810009e-141	0.264	0.012	1922	upstream	chr11-60863971-60865639
chr7	100368942	100369703	ILC2	PILRA	-0.49133607135939	3.93803077897882e-140	0.032	0.266	0	inside	chr7-100368942-100369703
chr5	133610839	133612974	ILC2	FSTL4	0.632886428277182	6.49177122416048e-140	0.491	0.114	0	overlapEnd	chr5-133610839-133612974
chr4	94338794	94340190	ILC2	HPGDS	0.453336037780774	1.88981311669482e-137	0.302	0.028	0	inside	chr4-94338794-94340190
chr20	50048306	50049505	ILC2	TRERNA1	-0.508545405217342	3.61027592283565e-137	0.055	0.309	6801	upstream	chr20-50048306-50049505
chr6	13098688	13099361	ILC2	PHACTR1	-0.443565638144014	3.10379959396046e-136	0.014	0.24	0	inside	chr6-13098688-13099361
chr17	66374057	66374908	ILC2	PRKCA	0.625439540438347	5.41455595895759e-136	0.409	0.065	0	inside	chr17-66374057-66374908
chr7	5641780	5642502	ILC2	RNF216	0.487487199820061	2.8529930551799e-134	0.382	0.059	0	inside	chr7-5641780-5642502
chr5	133457421	133458446	ILC2	FSTL4	0.417929761530364	4.48910115428056e-134	0.262	0.017	0	inside	chr5-133457421-133458446
chr10	30817904	30818782	ILC2	ZNF438	-0.444143978540207	1.66418237034979e-132	0.005	0.193	1424	downstream	chr10-30817904-30818782
chr17	21419073	21420211	ILC2	KCNJ12	-0.512463613314176	3.14876618405181e-132	0.027	0.271	0	overlapEnd	chr17-21419073-21420211
chr17	51435014	51436071	ILC2	RP11-1018N14.5	0.423774828400017	5.0744290146019e-132	0.26	0.015	0	includeFeature	chr17-51435014-51436071
chr5	157540294	157542183	ILC2	ADAM19	0.536139703402804	8.21152261996932e-132	0.387	0.062	0	inside	chr5-157540294-157542183
chr19	4153148	4153849	ILC2	CREB3L3	0.50037741665835	3.06386452391412e-130	0.339	0.042	0	includeFeature	chr19-4153148-4153849
chr19	39258222	39258894	ILC2	IFNL2	0.425329013555338	1.41799209257568e-129	0.29	0.023	9619	upstream	chr19-39258222-39258894
chr4	42627634	42628743	ILC2	ATP8A1	-0.487000585997676	2.29215512051993e-129	0.029	0.272	0	inside	chr4-42627634-42628743
chr16	17396151	17398014	ILC2	XYLT1	0.655947911244964	9.9564452268951e-129	0.613	0.24	0	inside	chr16-17396151-17398014
chr2	174778230	174779199	ILC2	CHRNA1	-0.540466202297236	1.03372584954204e-127	0.213	0.511	0	inside	chr2-174778230-174779199
chr11	63490764	63492301	ILC2	HRASLS5	0.514767162660424	1.2779094265268e-127	0.355	0.056	0	includeFeature	chr11-63490764-63492301
chr17	51427151	51428402	ILC2	RP11-1018N14.5	0.656886549545722	1.64599350460945e-127	0.458	0.113	7024	upstream	chr17-51427151-51428402
chr3	58085101	58086069	ILC2	FLNB	-0.397079734945215	1.8605762439709e-127	0.012	0.219	0	inside	chr3-58085101-58086069
chr22	28748982	28749541	ILC2	HSCB	-0.321453383624142	1.95829812959183e-127	0.01	0.195	0	inside	chr22-28748982-28749541
chr17	57612429	57613159	ILC2	MSI2	0.482500796788526	6.81073419930216e-127	0.345	0.044	0	inside	chr17-57612429-57613159
chr1	1758687	1759525	ILC2	NADK	-0.468145548264733	1.37560694271929e-126	0.03	0.245	0	overlapStart	chr1-1758687-1759525
chr5	135913705	135914610	ILC2	GS1-39E22.1	0.393387484356779	9.97280943321247e-126	0.249	0.011	0	inside	chr5-135913705-135914610
chr1	87449217	87451183	ILC2	RNA5SP52	0.543057098129606	3.801389322239e-125	0.379	0.059	2056	downstream	chr1-87449217-87451183
chr2	60819180	60820195	ILC2	LINC01185	-0.496873414896965	2.06701994200054e-124	0.15	0.447	4936	downstream	chr2-60819180-60820195
chr5	95816346	95818988	ILC2	GLRX	0.655584174559817	6.82837008315728e-124	0.492	0.143	0	overlapEnd	chr5-95816346-95818988
chr11	117002281	117003851	ILC2	SIK3	0.611867223063742	7.05977085289218e-124	0.5	0.148	0	inside	chr11-117002281-117003851
chr5	112417770	112420735	ILC2	EPB41L4A-AS2	0.653738506164339	2.82124375548412e-123	0.459	0.103	0	overlapStart	chr5-112417770-112420735
chr20	32445826	32446739	ILC2	NOL4L	0.434324061629463	1.26981552271337e-121	0.284	0.028	0	inside	chr20-32445826-32446739
chr2	25304549	25305990	ILC2	DNMT3A	0.604698535208267	2.15040989340594e-121	0.479	0.106	0	inside	chr2-25304549-25305990
chr4	3301779	3303640	ILC2	RGS12	-0.563631816301257	3.10764133197929e-120	0.4	0.685	0	inside	chr4-3301779-3303640
chr1	227773845	227774801	ILC2	SNAP47	-0.397170579900042	3.72575902890288e-120	0.018	0.237	0	inside	chr1-227773845-227774801
chr11	102360655	102362165	ILC2	BIRC2	-0.464119221475479	1.38649887641647e-119	0.024	0.256	0	inside	chr11-102360655-102362165
chr2	75559960	75561340	ILC2	EVA1A	0.462454672128272	1.28539949375962e-118	0.317	0.039	0	overlapEnd	chr2-75559960-75561340
chr10	124976032	124976698	ILC2	ZRANB1	-0.338710764082149	2.78461321468299e-118	0.01	0.191	0	inside	chr10-124976032-124976698
chr11	3013948	3015066	ILC2	CARS	-0.528777837578123	9.16973133752272e-118	0.113	0.411	0	inside	chr11-3013948-3015066
chr14	97538569	97539529	ILC2	CTD-2506J14.1	0.465584656489217	1.48655487092992e-117	0.281	0.023	0	inside	chr14-97538569-97539529
chr15	50107480	50108196	ILC2	ATP8B4	-0.347494650886018	1.53562297179274e-117	0.015	0.211	0	inside	chr15-50107480-50108196
chr6	36118347	36119163	ILC2	MAPK13	0.600063765315155	9.28197414548664e-117	0.521	0.158	8645	upstream	chr6-36118347-36119163
chr7	44633200	44634509	ILC2	OGDH	0.705877786981061	2.06835587891105e-116	0.539	0.154	0	inside	chr7-44633200-44634509
chr5	132054655	132057822	ILC2	IL3	0.724230285889649	2.70291345748648e-116	0.723	0.31	2706	upstream	chr5-132054655-132057822
chr9	83630746	83631425	ILC2	IDNK	0.398939014248455	9.89789340352858e-116	0.243	0.014	0	inside	chr9-83630746-83631425
chr1	7930547	7931812	ILC2	TNFRSF9	0.533365659637697	1.26272479135599e-115	0.389	0.08	0	inside	chr1-7930547-7931812
chr9	136619574	136620249	ILC2	LINC01451	-0.414038805659071	1.35605433625972e-115	0.027	0.24	2392	upstream	chr9-136619574-136620249
chr13	23754487	23755114	ILC2	MIPEP	0.370504148103552	4.11918870256556e-115	0.224	0.008	0	inside	chr13-23754487-23755114
chr7	132430703	132431831	ILC2	PLXNA4	-0.480784356717705	9.98790200037276e-115	0.101	0.369	0	inside	chr7-132430703-132431831
chr10	77090487	77091244	ILC2	KCNMA1	0.343060336017874	1.75065544680784e-114	0.211	0.008	0	overlapStart	chr10-77090487-77091244
chr4	38949167	38950177	ILC2	FAM114A1	-0.464106311364576	2.29227624847435e-113	0.089	0.351	3427	downstream	chr4-38949167-38950177
chr1	109763698	109764473	ILC2	EPS8L3	-0.346156744557986	5.78829879849913e-113	0.009	0.196	0	includeFeature	chr1-109763698-109764473
chr16	27463472	27464572	ILC2	GTF3C1	-0.473627416694685	1.20084901593495e-112	0.076	0.339	0	overlapEnd	chr16-27463472-27464572
chr13	40186852	40188355	ILC2	LINC00332	-0.481875293480753	1.48279057050475e-112	0.141	0.41	0	overlapEnd	chr13-40186852-40188355
chr1	162297066	162297771	ILC2	NOS1AP	-0.331212777705547	7.95769943717704e-112	0.006	0.171	0	inside	chr1-162297066-162297771
chr3	71372664	71373543	ILC2	FOXP1	-0.384367170557299	1.47896348027553e-111	0.01	0.211	0	inside	chr3-71372664-71373543
chr6	52155917	52156540	ILC2	LINCMD1	-0.357749650201444	2.1624498074734e-111	0.021	0.214	4797	upstream	chr6-52155917-52156540
chr11	78325032	78326268	ILC2	GAB2	0.580047110759502	2.51438828713032e-111	0.487	0.139	0	inside	chr11-78325032-78326268
chr17	49403568	49404808	ILC2	PHB	-0.356343566331604	4.08102120237541e-111	0.039	0.252	0	overlapEnd	chr17-49403568-49404808
chr16	79519289	79520113	ILC2	RP11-467I17.1	-0.467362895667707	1.2468052465449e-110	0.066	0.296	2995	downstream	chr16-79519289-79520113
chr7	75928417	75929154	ILC2	POR	-0.395210296522784	1.86573420394712e-109	0.05	0.279	0	inside	chr7-75928417-75929154
chr5	119328765	119331215	ILC2	TNFAIP8	0.652117497120382	5.10694818823229e-108	0.592	0.239	0	inside	chr5-119328765-119331215
chr5	133423556	133424689	ILC2	FSTL4	0.439159379490689	9.01908232984888e-108	0.31	0.046	0	inside	chr5-133423556-133424689
chr12	123067498	123068212	ILC2	PITPNM2	-0.369609587745948	1.80939282273166e-107	0.012	0.181	0	inside	chr12-123067498-123068212
chr9	89602936	89607101	ILC2	GADD45G	0.673611128121466	2.69128202989691e-107	0.756	0.45	0	includeFeature	chr9-89602936-89607101
chr12	66962203	66962789	ILC2	RP11-123O10.4	0.335888680615619	5.33479967859955e-107	0.221	0.012	0	inside	chr12-66962203-66962789
chr8	2144985	2146911	ILC2	MYOM2	-0.437157094893871	1.11500795640196e-106	0.043	0.261	0	overlapEnd	chr8-2144985-2146911
chr5	133473923	133475253	ILC2	FSTL4	0.371234115276022	3.04283679438864e-106	0.257	0.023	0	inside	chr5-133473923-133475253
chr10	33114209	33115076	ILC2	RP11-342D11.3	0.452516629049062	4.02547270776221e-106	0.34	0.062	0	inside	chr10-33114209-33115076
chr1	24910738	24911795	ILC2	RUNX3	-0.484272691736642	4.3620295483214e-106	0.068	0.31	0	inside	chr1-24910738-24911795
chr12	65508602	65509343	ILC2	RP11-230G5.2	0.350254830540786	5.91154709986234e-106	0.22	0.013	0	inside	chr12-65508602-65509343
chr5	134279528	134280371	ILC2	CTD-2410N18.4	0.410588599106851	1.04068313515721e-105	0.282	0.031	0	inside	chr5-134279528-134280371
chr20	48854853	48855572	ILC2	RP5-906C1.1	0.330825393084731	3.18817420479402e-105	0.2	0.008	5394	upstream	chr20-48854853-48855572
chr19	16876894	16877753	ILC2	SIN3B	-0.294072393976735	4.25960385163719e-105	0.01	0.174	0	includeFeature	chr19-16876894-16877753
chr9	131627802	131628907	ILC2	RAPGEF1	-0.445245006741579	4.6692873470715e-105	0.025	0.232	0	includeFeature	chr9-131627802-131628907
chr14	65287151	65288231	ILC2	CTD-2509G16.5	-0.348283217494895	2.32886467562676e-104	0.032	0.24	0	inside	chr14-65287151-65288231
chr15	31004113	31004901	ILC2	TRPM1	-0.433257187444277	4.6905294258022e-103	0.099	0.32	0	inside	chr15-31004113-31004901
chr1	46820447	46821024	ILC2	CYP4B1	-0.276408909901483	5.62410466366644e-103	0.005	0.161	1033	downstream	chr1-46820447-46821024
chr4	183905008	183907434	ILC2	STOX2	0.479629760933771	6.48099128791647e-103	0.299	0.039	0	includeFeature	chr4-183905008-183907434
chr15	59412783	59413583	ILC2	FAM81A	-0.355730920647021	6.66682259532377e-103	0.018	0.197	0	inside	chr15-59412783-59413583
chr11	61101887	61103565	ILC2	CD5	-0.469815537301839	1.69848047564628e-102	0.116	0.376	0	includeFeature	chr11-61101887-61103565
chr1	245180379	245181011	ILC2	KIF26B	-0.329088182892411	1.79336262344237e-102	0.014	0.193	0	inside	chr1-245180379-245181011
chr6	122609545	122611390	ILC2	PKIB	0.530467613350354	1.90927104165885e-102	0.38	0.087	0	includeFeature	chr6-122609545-122611390
chr1	56525363	56525948	ILC2	PLPP3	-0.27884360932137	2.5861337616532e-102	0.004	0.151	0	inside	chr1-56525363-56525948
chrX	78073126	78074055	ILC2	PGK1	-0.33095653214741	2.95751200944744e-102	0.023	0.214	0	inside	chrX-78073126-78074055
chr2	121468710	121469431	ILC2	CLASP1	-0.298975493443473	2.95783197147798e-102	0.011	0.166	0	inside	chr2-121468710-121469431
chr12	538938	539790	ILC2	B4GALNT3	-0.363677968327445	3.41220291520617e-102	0.054	0.276	0	inside	chr12-538938-539790
chr9	89426243	89427987	ILC2	SEMA4D	-0.356313637786516	1.78044545001558e-101	0.072	0.275	0	inside	chr9-89426243-89427987
chr15	69668381	69669562	ILC2	PCAT29	-0.416048539568947	5.31622073936155e-101	0.084	0.304	0	inside	chr15-69668381-69669562
chr14	68967925	68968558	ILC2	ACTN1	-0.344649956622246	2.93015677549016e-100	0.023	0.215	0	inside	chr14-68967925-68968558
chr3	68057549	68058273	ILC2	FAM19A1	-0.345238121865871	4.62967922559252e-100	0.019	0.22	0	inside	chr3-68057549-68058273
chr10	35149306	35150081	ILC2	CREM	-0.389303498873968	1.4441161615193e-99	0.064	0.258	0	inside	chr10-35149306-35150081
chr6	85449320	85450860	ILC2	NT5E	-0.376565736668255	2.48106886489757e-99	0.053	0.262	0	includeFeature	chr6-85449320-85450860
chr20	64277791	64278448	ILC2	PCMTD2	-0.293513666451537	2.61885569452665e-99	0.005	0.164	0	inside	chr20-64277791-64278448
chr8	133092015	133092922	ILC2	SLA	-0.305461736207325	5.20256352322599e-99	0.018	0.186	0	inside	chr8-133092015-133092922
chr12	130992328	130992956	ILC2	RP11-76C10.5	-0.321098655279095	6.79093720638459e-99	0.011	0.173	0	overlapStart	chr12-130992328-130992956
chr11	48001354	48002275	ILC2	PTPRJ	-0.487483176505185	2.54503864856362e-98	0.079	0.326	0	inside	chr11-48001354-48002275
chr1	87044723	87046323	ILC2	RP5-1052I5.2	-0.393693903244566	2.79671429755156e-98	0.025	0.22	0	inside	chr1-87044723-87046323
chr8	144878161	144879507	ILC2	ZNF250	-0.548187067310505	1.14019491957194e-97	0.104	0.347	0	inside	chr8-144878161-144879507
chr21	22421186	22421986	ILC2	AP000705.7	-0.357889186376337	1.25463416019745e-97	0.026	0.227	366	downstream	chr21-22421186-22421986
chr4	109648318	109649328	ILC2	MCUB	-0.348260482121961	1.77412674023899e-97	0.038	0.248	0	includeFeature	chr4-109648318-109649328
chr21	44765004	44765981	ILC2	UBE2G2	-0.433887272479049	2.31519306374779e-97	0.088	0.309	2598	downstream	chr21-44765004-44765981
chr15	100330238	100331104	ILC2	ADAMTS17	-0.339032843516633	5.23081906474966e-97	0.036	0.231	0	includeFeature	chr15-100330238-100331104
chr19	32794004	32794970	ILC2	TDRD12	-0.317491394747917	1.06360884035111e-96	0.024	0.216	0	includeFeature	chr19-32794004-32794970
chr3	172129683	172130953	ILC2	FNDC3B	0.569968238476815	1.53119666540288e-96	0.464	0.125	0	inside	chr3-172129683-172130953
chr7	149861374	149861975	ILC2	ZNF862	-0.309771604385603	2.00210568344373e-96	0.016	0.189	0	inside	chr7-149861374-149861975
chr16	29148422	29149777	ILC2	RP11-426C22.5	-0.440236829600384	2.36703700831957e-96	0.28	0.517	0	inside	chr16-29148422-29149777
chr10	73759109	73760006	ILC2	SEC24C	-0.338182488858719	5.40651442905935e-96	0.018	0.184	0	overlapStart	chr10-73759109-73760006
chr11	61120410	61121259	ILC2	CD5	-0.340706018987946	1.42615967043245e-95	0.027	0.224	0	inside	chr11-61120410-61121259
chr1	54807117	54807775	ILC2	LEXM	-0.345915478669087	1.65217987763252e-95	0.018	0.194	0	overlapEnd	chr1-54807117-54807775
chr13	99374955	99376468	ILC2	UBAC2	-0.457907014545686	3.45628154370945e-95	0.157	0.419	0	inside	chr13-99374955-99376468
chr3	3109627	3110816	ILC2	IL5RA	0.520641328875735	3.54748602533198e-95	0.383	0.082	0	includeFeature	chr3-3109627-3110816
chr3	53845526	53846815	ILC2	CHDH	0.436398167449638	4.02522450710383e-95	0.319	0.054	0	includeFeature	chr3-53845526-53846815
chr10	1149545	1150444	ILC2	LINC00200	0.454453691973815	4.13908947613999e-95	0.339	0.067	9323	upstream	chr10-1149545-1150444
chr22	31239767	31240529	ILC2	LIMK2	0.327481500242619	4.55428121526493e-95	0.224	0.018	0	inside	chr22-31239767-31240529
chr19	35039903	35041742	ILC2	HPN	-0.547769923695042	5.88556161112097e-95	0.214	0.406	0	includeFeature	chr19-35039903-35041742
chr11	35247217	35248428	ILC2	SLC1A2	-0.475465895389676	9.56130528713428e-95	0.184	0.436	2777	downstream	chr11-35247217-35248428
chr8	125262482	125263161	ILC2	NSMCE2	-0.27686306275051	2.96109447109396e-94	0.02	0.182	0	inside	chr8-125262482-125263161
chr1	162421127	162421892	ILC2	SH2D1B	-0.264033708397835	4.34196487201459e-94	0.002	0.145	8988	upstream	chr1-162421127-162421892
chr17	61252080	61252710	ILC2	BCAS3	-0.306445411207941	5.81900176101482e-94	0.02	0.183	0	inside	chr17-61252080-61252710
chr14	106506720	106507665	ILC2	LINC00221	-0.323705682677314	1.21625177842319e-93	0.027	0.211	0	inside	chr14-106506720-106507665
chr17	55089207	55090675	ILC2	STXBP4	0.423341726469028	4.46265435600288e-93	0.339	0.068	0	inside	chr17-55089207-55090675
chr18	45962225	45963471	ILC2	EPG5	0.567046040091503	4.50418342122987e-93	0.525	0.177	0	inside	chr18-45962225-45963471
chr10	14639589	14640281	ILC2	FAM107B	0.338573456505733	8.85883040001244e-93	0.197	0.013	0	inside	chr10-14639589-14640281
chr2	55530237	55531251	ILC2	CFAP36	0.493216519459376	1.26011987586255e-92	0.394	0.098	0	overlapStart	chr2-55530237-55531251
chr7	3168704	3169507	ILC2	AC091801.1	-0.315965437454386	2.0301768405869e-92	0.017	0.185	0	inside	chr7-3168704-3169507
chr12	104603881	104605138	ILC2	CHST11	0.482584047605993	2.55284043771231e-92	0.38	0.094	0	inside	chr12-104603881-104605138
chr14	68970003	68970821	ILC2	ACTN1	-0.325582082120386	4.44619683359252e-92	0.037	0.235	0	inside	chr14-68970003-68970821
chr1	235998769	236000137	ILC2	NID1	0.575139233204555	7.79964389663671e-92	0.471	0.139	0	inside	chr1-235998769-236000137
chr2	20595419	20596330	ILC2	HS1BP3	-0.32015658187443	9.73223995452006e-92	0.01	0.168	0	inside	chr2-20595419-20596330
chr2	8281578	8283583	ILC2	LINC00299	0.552951196230738	1.0873317425727e-91	0.501	0.165	0	inside	chr2-8281578-8283583
chr1	10964852	10965997	ILC2	C1orf127	-0.355832234760245	1.32771440815478e-91	0.051	0.238	0	inside	chr1-10964852-10965997
chr5	758014	759657	ILC2	ZDHHC11B	0.539657447333257	3.11679595008445e-91	0.339	0.071	0	inside	chr5-758014-759657
chr2	96737720	96738404	ILC2	LMAN2L	0.435630902042148	5.86151859543617e-91	0.303	0.053	0	overlapEnd	chr2-96737720-96738404
chr17	35890572	35891335	ILC2	AC015849.16	-0.283108783977606	5.94791426283832e-91	0.016	0.17	2371	downstream	chr17-35890572-35891335
chr3	196137359	196137993	ILC2	LINC00885	0.304165977116128	1.97545161781378e-90	0.183	0.007	4642	upstream	chr3-196137359-196137993
chr9	133558029	133558918	ILC2	ADAMTSL2	-0.294473606614463	1.97668452198632e-89	0.03	0.194	0	inside	chr9-133558029-133558918
chr3	45497744	45498473	ILC2	LARS2	-0.325416187174348	2.16400830226829e-89	0.018	0.189	0	inside	chr3-45497744-45498473
chr4	81761798	81762722	ILC2	RASGEF1B	0.258038045834984	2.4402663570484e-89	0.158	0.004	0	inside	chr4-81761798-81762722
chr5	14413094	14413974	ILC2	TRIO	-0.297902219297196	8.46826278428281e-89	0.014	0.174	0	inside	chr5-14413094-14413974
chr5	132076387	132077622	ILC2	CSF2	0.351978468664402	1.57622440619252e-88	0.233	0.026	216	downstream	chr5-132076387-132077622
chr8	19457781	19458687	ILC2	CSGALNACT1	0.335924260046638	1.97182251914613e-88	0.237	0.02	0	includeFeature	chr8-19457781-19458687
chr18	23306798	23308459	ILC2	TMEM241	-0.342697558886232	3.20774792587898e-88	0.048	0.224	0	inside	chr18-23306798-23308459
chr11	60912093	60912827	ILC2	TMEM109	-0.264661745857996	3.47628273590435e-88	0.005	0.145	1046	upstream	chr11-60912093-60912827
chr3	196667330	196667893	ILC2	PIGX	0.268625771114234	5.27786102584579e-88	0.163	0.005	0	inside	chr3-196667330-196667893
chr9	36458052	36459505	ILC2	RNF38	-0.384979943061476	7.38114952784196e-88	0.14	0.356	0	inside	chr9-36458052-36459505
chr12	108568660	108569311	ILC2	ISCU	-0.302503216611039	9.96457873358188e-88	0.025	0.203	0	overlapStart	chr12-108568660-108569311
chr10	104333084	104333759	ILC2	ITPRIP	-0.321194794227964	2.45793419920993e-87	0.016	0.18	0	includeFeature	chr10-104333084-104333759
chr14	60753419	60754284	ILC2	MNAT1	-0.308434607791964	2.84912193578884e-87	0.042	0.231	0	includeFeature	chr14-60753419-60754284
chr22	39446448	39447540	ILC2	MGAT3	-0.404838491737534	4.88195004829683e-87	0.102	0.329	9803	upstream	chr22-39446448-39447540
chr19	16155621	16156208	ILC2	HSH2D	-0.261219221994202	1.1563175104775e-86	0.01	0.15	0	overlapStart	chr19-16155621-16156208
chr20	59159237	59160093	ILC2	ZNF831	-0.357139057512049	2.18280737906296e-86	0.063	0.264	0	overlapStart	chr20-59159237-59160093
chr9	99842628	99843692	ILC2	NR4A3	0.355481569515042	3.39912551505363e-86	0.259	0.036	0	inside	chr9-99842628-99843692
chr19	47186472	47187448	ILC2	SAE1	-0.369619865728	7.41001621201177e-86	0.038	0.225	0	inside	chr19-47186472-47187448
chr16	88619653	88620665	ILC2	ZC3H18	-0.396378372967803	1.1875542192317e-85	0.059	0.243	0	inside	chr16-88619653-88620665
chr7	157269323	157270304	ILC2	UBE3C	0.314005197069099	3.2239010267293e-85	0.199	0.013	0	overlapEnd	chr7-157269323-157270304
chr16	11572061	11572808	ILC2	LITAF	-0.324155314385525	4.4071840256943e-85	0.03	0.195	0	inside	chr16-11572061-11572808
chr14	64698741	64699547	ILC2	PLEKHG3	0.332487099098584	1.05535156742969e-84	0.228	0.026	4554	upstream	chr14-64698741-64699547
chr2	239247469	239248239	ILC2	HDAC4	-0.311849244568198	1.08009333645381e-84	0.013	0.16	0	inside	chr2-239247469-239248239
chr3	48268190	48268901	ILC2	ZNF589	-0.311206576722201	1.91948244848518e-84	0.02	0.187	0	overlapEnd	chr3-48268190-48268901
chr7	132485459	132486244	ILC2	PLXNA4	-0.349429417471904	3.19910235648261e-84	0.08	0.292	0	inside	chr7-132485459-132486244
chr14	100423200	100424174	ILC2	WDR25	0.291147712188567	3.987971507624e-84	0.167	0.006	0	inside	chr14-100423200-100424174
chr6	6609916	6610781	ILC2	LY86	-0.306505387391576	5.11092008263259e-84	0.029	0.207	0	inside	chr6-6609916-6610781
chr21	46550319	46552862	ILC2	DIP2A	-0.432129967667839	1.56922631201703e-83	0.236	0.482	0	includeFeature	chr21-46550319-46552862
chr14	50082147	50083755	ILC2	LINC01588	-0.400455364699609	1.65492044548636e-83	0.085	0.321	0	overlapEnd	chr14-50082147-50083755
chr8	29060618	29061891	ILC2	HMBOX1	-0.392304844107495	3.91835734517132e-83	0.096	0.303	0	inside	chr8-29060618-29061891
chr2	230905240	230905947	ILC2	GPR55	-0.286800779497371	2.33959904965776e-82	0.012	0.165	1370	downstream	chr2-230905240-230905947
chr20	24948767	24950001	ILC2	CST7	-0.375370106764275	3.19821595105348e-82	0.118	0.336	0	includeFeature	chr20-24948767-24950001
chr1	161216898	161217888	ILC2	FCER1G	-0.343309428254548	5.30610858253923e-82	0.065	0.254	0	inside	chr1-161216898-161217888
chr22	37218567	37219563	ILC2	SSTR3	-0.386645944638207	7.01877661950355e-82	0.107	0.326	6244	upstream	chr22-37218567-37219563
chr2	191038061	191039034	ILC2	STAT4	0.403197191922075	1.02411212144394e-81	0.299	0.059	0	inside	chr2-191038061-191039034
chr15	51878523	51879539	ILC2	TMOD3	0.394637163448244	1.68149178708688e-81	0.274	0.047	0	inside	chr15-51878523-51879539
chr7	35725111	35725825	ILC2	AC018647.3	-0.278132482138076	1.85824437082437e-81	0.018	0.179	0	inside	chr7-35725111-35725825
chr18	79522335	79525060	ILC2	NFATC1	-0.398860361003327	3.38344628927919e-81	0.23	0.454	0	overlapStart	chr18-79522335-79525060
chr16	31399946	31400716	ILC2	ITGAD	-0.311201926493822	9.84920981428333e-81	0.043	0.214	0	inside	chr16-31399946-31400716
chr16	79767650	79768991	ILC2	MAFTRR	0.319065297616519	1.56652777837832e-80	0.216	0.027	0	inside	chr16-79767650-79768991
chr1	9728438	9729421	ILC2	PIK3CD	-0.337275634597399	1.83420146973936e-80	0.026	0.205	0	overlapEnd	chr1-9728438-9729421
chr18	79509039	79509646	ILC2	NFATC1	-0.252557118222142	2.0159771840427e-80	0.007	0.138	0	inside	chr18-79509039-79509646
chr11	60887383	60887983	ILC2	PRPF19	0.334824423955687	2.15085310122061e-80	0.264	0.043	2746	downstream	chr11-60887383-60887983
chr17	47300990	47301603	ILC2	ITGB3	0.293521639609856	2.97452406415046e-80	0.202	0.016	0	inside	chr17-47300990-47301603
chr16	89096805	89098864	ILC2	ACSF3	-0.400831904428752	4.20871871192537e-80	0.055	0.238	0	overlapEnd	chr16-89096805-89098864
chr13	99382347	99384860	ILC2	UBAC2	-0.381437653635446	7.912303522066e-80	0.117	0.323	0	inside	chr13-99382347-99384860
chr7	106604401	106605119	ILC2	CTB-30L5.1	0.359619456198958	8.65075230295875e-80	0.258	0.043	5492	upstream	chr7-106604401-106605119
chr5	139880230	139881214	ILC2	NRG2	0.284808507375262	1.50683513132608e-79	0.159	0.006	0	includeFeature	chr5-139880230-139881214
chr11	63566647	63567877	ILC2	HRASLS2	0.57822111578185	1.56592500516353e-79	0.728	0.389	3263	upstream	chr11-63566647-63567877
chr8	99705657	99706365	ILC2	VPS13B	0.313158820224178	2.0279855157147e-79	0.233	0.031	0	inside	chr8-99705657-99706365
chr21	44065317	44065959	ILC2	TRAPPC10	-0.324925747919189	2.27341743787795e-79	0.027	0.184	0	inside	chr21-44065317-44065959
chr3	36969673	36970464	ILC2	RP11-129K12.1	0.443826089622455	2.59692520596177e-79	0.384	0.107	2652	downstream	chr3-36969673-36970464
chr7	16268725	16269456	ILC2	ISPD	0.255872734684248	3.78795860664321e-79	0.163	0.01	0	inside	chr7-16268725-16269456
chr3	112071864	112072937	ILC2	TMPRSS7	-0.335662744532838	1.41437145773286e-78	0.033	0.214	0	inside	chr3-112071864-112072937
chr4	4269183	4270329	ILC2	LYAR	-0.297245597975646	1.60683942760138e-78	0.013	0.145	0	inside	chr4-4269183-4270329
chr11	69055797	69056616	ILC2	TPCN2	-0.298649782398378	1.64889421586755e-78	0.027	0.178	0	inside	chr11-69055797-69056616
chr2	237898365	237899411	ILC2	RAMP1	-0.378218665242422	3.64323190728968e-78	0.136	0.336	0	inside	chr2-237898365-237899411
chr4	142466843	142467618	ILC2	INPP4B	-0.327142301864349	3.97892926722366e-78	0.044	0.211	0	inside	chr4-142466843-142467618
chr15	91469646	91470549	ILC2	CRAT37	-0.368453933138207	4.75916783417376e-78	0.029	0.209	0	inside	chr15-91469646-91470549
chr5	157551907	157552519	ILC2	ADAM19	0.300086818970413	6.97341239487883e-78	0.213	0.022	0	inside	chr5-157551907-157552519
chr1	207335756	207337597	ILC2	CD55	-0.361425923571034	8.50283985766903e-78	0.137	0.328	0	includeFeature	chr1-207335756-207337597
chr19	14521880	14523612	ILC2	DNAJB1	-0.446637808783918	1.40197607781222e-77	0.113	0.297	0	inside	chr19-14521880-14523612
chr4	77196577	77197393	ILC2	CCNG2	0.297676284777018	1.87562140215064e-77	0.169	0.013	0	inside	chr4-77196577-77197393
chr17	55072777	55073440	ILC2	STXBP4	0.4271131273844	2.52308340328225e-77	0.362	0.083	0	includeFeature	chr17-55072777-55073440
chr2	174750857	174751574	ILC2	CHRNA1	-0.301898173339228	4.43892316479544e-77	0.041	0.198	0	inside	chr2-174750857-174751574
chr11	74010512	74012517	ILC2	C2CD3	0.525472444308858	5.67304701425649e-77	0.465	0.173	196	downstream	chr11-74010512-74012517
chr22	25067704	25069106	ILC2	KIAA1671	-0.389524036754385	8.36538435862182e-77	0.108	0.325	0	inside	chr22-25067704-25069106
chr4	104818461	104819109	ILC2	RP11-556I14.2	0.321301237622821	9.83046919036873e-77	0.228	0.034	0	inside	chr4-104818461-104819109
chr18	5628509	5631005	ILC2	EPB41L3	0.465704069112075	1.10252677720435e-76	0.319	0.067	0	includeFeature	chr18-5628509-5631005
chr3	45011686	45012324	ILC2	EXOSC7	0.262860000924921	1.11476183792715e-76	0.183	0.016	0	overlapEnd	chr3-45011686-45012324
chr3	15685755	15686393	ILC2	ANKRD28	0.308490989585958	1.55863923068547e-76	0.226	0.031	0	includeFeature	chr3-15685755-15686393
chr10	77832055	77832839	ILC2	DLG5	0.461849456349093	1.75740516037067e-76	0.336	0.067	0	inside	chr10-77832055-77832839
chr3	53581567	53582332	ILC2	CACNA1D	0.307320111427108	1.76262350602747e-76	0.198	0.017	0	inside	chr3-53581567-53582332
chr19	16888527	16889332	ILC2	F2RL3	-0.309512726832823	5.27373102159708e-76	0.048	0.216	0	includeFeature	chr19-16888527-16889332
chr2	47271933	47272791	ILC2	AC073283.4	-0.364053021035591	5.61527489109008e-76	0.09	0.27	0	inside	chr2-47271933-47272791
chr4	186058538	186059212	ILC2	TLR3	-0.34792052748267	8.17359528199358e-76	0.059	0.227	9939	upstream	chr4-186058538-186059212
chrX	71622385	71623185	ILC2	CXCR3	-0.277521272501371	8.6522438316156e-76	0.041	0.198	3867	upstream	chrX-71622385-71623185
chr8	120916977	120917724	ILC2	RP11-369K17.1	0.262786480993519	1.05771645569418e-75	0.167	0.01	0	inside	chr8-120916977-120917724
chr15	60526174	60526810	ILC2	RORA	0.3207320614973	1.09043845033515e-75	0.214	0.019	0	inside	chr15-60526174-60526810
chr19	14561747	14562452	ILC2	TECR	-0.288328249243964	1.26209684374749e-75	0.022	0.164	0	overlapStart	chr19-14561747-14562452
chr22	46487962	46488848	ILC2	CELSR1	-0.300832565682107	1.44505095245188e-75	0.027	0.178	0	inside	chr22-46487962-46488848
chr1	167641759	167642684	ILC2	RCSD1	0.352520148333601	2.157662248126e-75	0.255	0.041	0	overlapEnd	chr1-167641759-167642684
chr16	88469484	88471265	ILC2	ZFPM1	-0.383149374272343	2.40417403936787e-75	0.112	0.308	0	inside	chr16-88469484-88471265
chr7	36780815	36781527	ILC2	AC007349.5	-0.30556368041239	3.27834897361084e-75	0.032	0.194	0	overlapStart	chr7-36780815-36781527
chr10	19815314	19818710	ILC2	PLXDC2	0.503059924408574	5.37798654785125e-75	0.425	0.141	0	includeFeature	chr10-19815314-19818710
chr10	32923521	32924330	ILC2	ITGB1	0.291329136053667	5.82714900975278e-75	0.204	0.025	0	overlapStart	chr10-32923521-32924330
chr7	73851361	73851944	ILC2	WBSCR27	0.271861835587444	5.83694058592396e-75	0.179	0.012	8825	upstream	chr7-73851361-73851944
chr9	111037434	111040002	ILC2	LPAR1	-0.392865838992765	6.72022505702552e-75	0.063	0.242	0	includeFeature	chr9-111037434-111040002
chr7	151768811	151769894	ILC2	PRKAG2	-0.343313722507932	8.40043529552541e-75	0.082	0.287	0	inside	chr7-151768811-151769894
chr1	12177557	12179692	ILC2	TNFRSF1B	-0.455127499168005	1.13378633959347e-74	0.227	0.427	0	inside	chr1-12177557-12179692
chr2	973901	974598	ILC2	SNTG2	-0.266391044914481	3.51431209177739e-74	0.035	0.191	0	inside	chr2-973901-974598
chr17	82126354	82128197	ILC2	CCDC57	-0.477766339156839	4.53603535773543e-74	0.405	0.572	0	overlapStart	chr17-82126354-82128197
chr2	183037629	183039167	ILC2	NCKAP1	0.513141645890111	5.24623478348862e-74	0.526	0.233	0	includeFeature	chr2-183037629-183039167
chr14	61334064	61336348	ILC2	PRKCH	-0.294240038057494	5.75972394014995e-74	0.041	0.214	0	inside	chr14-61334064-61336348
chr8	119206838	119209067	ILC2	MAL2	0.42958189236458	7.98973547729272e-74	0.3	0.065	0	includeFeature	chr8-119206838-119209067
chr2	181470641	181472305	ILC2	ITGA4	0.418168745850755	1.311913780457e-73	0.328	0.095	0	inside	chr2-181470641-181472305
chr8	6717960	6718707	ILC2	AGPAT5	-0.33366865494635	1.4174928277831e-73	0.049	0.225	0	inside	chr8-6717960-6718707
chr20	63853825	63855455	ILC2	ABHD16B	-0.426525543163984	2.22727362925172e-73	0.145	0.309	6042	upstream	chr20-63853825-63855455
chr15	38670119	38673218	ILC2	RP11-275I4.2	0.559201109618115	3.12446787271549e-73	0.692	0.407	0	includeFeature	chr15-38670119-38673218
chr10	113007003	113007758	ILC2	TCF7L2	-0.274475761314506	3.72932860410941e-73	0.056	0.235	0	inside	chr10-113007003-113007758
chr14	68404129	68405262	ILC2	RAD51B	0.420580535921545	5.25091238292036e-73	0.301	0.072	0	inside	chr14-68404129-68405262
chr22	50529327	50532370	ILC2	ODF3B	0.609182487675504	6.31935353218267e-73	0.678	0.37	0	includeFeature	chr22-50529327-50532370
chr9	134375589	134376743	ILC2	RXRA	0.344157636123436	7.41653033561412e-73	0.246	0.046	0	inside	chr9-134375589-134376743
chr12	68233478	68234606	ILC2	IL26	0.333505211200085	1.30496119055228e-72	0.226	0.033	7656	upstream	chr12-68233478-68234606
chr7	74569192	74570222	ILC2	GTF2IRD1	0.375817030718489	1.73663604663936e-72	0.255	0.036	0	inside	chr7-74569192-74570222
chr1	101005067	101006894	ILC2	DPH5	0.350629141117921	2.16066005077932e-72	0.271	0.055	0	inside	chr1-101005067-101006894
chr13	51785859	51786525	ILC2	DHRS12	0.31194640964745	2.65023606600245e-72	0.17	0.013	0	inside	chr13-51785859-51786525
chr16	84594062	84594768	ILC2	COTL1	-0.304212368327936	3.0860313341957e-72	0.037	0.186	0	inside	chr16-84594062-84594768
chr13	30373607	30375009	ILC2	LINC00426	-0.349313976551183	3.98225748348821e-72	0.136	0.334	0	overlapStart	chr13-30373607-30375009
chrX	124736453	124737399	ILC2	TENM1	-0.281420511344463	4.06226558390893e-72	0.017	0.16	0	includeFeature	chrX-124736453-124737399
chr7	5592118	5596591	ILC2	FSCN1	0.544922438682878	4.13434977734872e-72	0.584	0.286	0	overlapStart	chr7-5592118-5596591
chr2	101986945	101987824	ILC2	LINC01127	-0.309842058917177	4.52054243381639e-72	0.061	0.241	0	overlapEnd	chr2-101986945-101987824
chr16	22216054	22216837	ILC2	EEF2K	0.276950456094205	6.06800203839362e-72	0.174	0.013	0	inside	chr16-22216054-22216837
chr5	75677465	75678649	ILC2	POC5	0.329113737454127	6.3137053586725e-72	0.232	0.036	0	includeFeature	chr5-75677465-75678649
chr8	66467445	66468479	ILC2	ADHFE1	0.4473675730285	6.87671201157243e-72	0.347	0.076	0	overlapStart	chr8-66467445-66468479
chr14	52265128	52265884	ILC2	PTGDR	-0.270601430655138	1.09486019464358e-71	0.041	0.194	1828	upstream	chr14-52265128-52265884
chr20	44553150	44553899	ILC2	PKIG	0.273189847822991	1.81661817555957e-71	0.182	0.017	0	inside	chr20-44553150-44553899
chr4	1329217	1331356	ILC2	MAEA	0.483641074077743	1.90144891451294e-71	0.38	0.094	0	overlapStart	chr4-1329217-1331356
chr5	157544337	157545325	ILC2	ADAM19	0.348015967992275	2.05945574415402e-71	0.268	0.051	0	inside	chr5-157544337-157545325
chr14	61337520	61338407	ILC2	PRKCH	-0.36025738699634	3.15407325270375e-71	0.101	0.301	0	inside	chr14-61337520-61338407
chr22	26596880	26597555	ILC2	TPST2	-0.309968059844912	1.00303998186482e-70	0.038	0.209	162	upstream	chr22-26596880-26597555
chr14	67464247	67464915	ILC2	TMEM229B	-0.264893748521157	2.71152330591408e-70	0.012	0.154	0	inside	chr14-67464247-67464915
chr3	12287660	12289197	ILC2	PPARG	0.322693550694606	6.82006147232819e-70	0.202	0.028	0	includeFeature	chr3-12287660-12289197
chr5	143182854	143183819	ILC2	ARHGAP26	0.281116861135462	1.12497458709471e-69	0.185	0.019	0	inside	chr5-143182854-143183819
chr3	18401669	18402985	ILC2	SATB1	0.372084685852362	1.38014796827181e-69	0.279	0.057	0	inside	chr3-18401669-18402985
chr2	231383416	231384160	ILC2	AC017104.6	-0.258012859758948	2.12611677325487e-69	0.014	0.127	4815	upstream	chr2-231383416-231384160
chr13	75869863	75870738	ILC2	LMO7DN	0.317051279143726	2.27190968359556e-69	0.226	0.035	299	upstream	chr13-75869863-75870738
chr13	74555250	74556070	ILC2	LINC00347	0.26583034383314	1.09462940050824e-68	0.168	0.011	0	overlapEnd	chr13-74555250-74556070
chr16	11560351	11561696	ILC2	LITAF	-0.358614713581365	1.73579448013321e-68	0.178	0.385	0	includeFeature	chr16-11560351-11561696
chr1	15416007	15418139	ILC2	EFHD2	0.506691078461361	1.80559630995263e-68	0.434	0.151	0	inside	chr1-15416007-15418139
chr15	38695242	38696915	ILC2	C15orf53	0.439742256287251	3.45157835962557e-68	0.37	0.109	0	includeFeature	chr15-38695242-38696915
chr7	24924238	24925021	ILC2	OSBPL3	0.325466047175604	4.77629092187651e-68	0.218	0.027	0	inside	chr7-24924238-24925021
chr10	114540916	114541939	ILC2	ABLIM1	-0.368919763811751	5.58346757249156e-68	0.235	0.441	0	inside	chr10-114540916-114541939
chr12	110661236	110662091	ILC2	HVCN1	-0.342314723277934	8.87458494443845e-68	0.095	0.266	0	overlapStart	chr12-110661236-110662091
chr16	4788420	4789189	ILC2	SMIM22	0.267935322487687	1.12763601701328e-67	0.16	0.01	0	overlapEnd	chr16-4788420-4789189
chr1	224929358	224930193	ILC2	DNAH14	-0.262052429352028	1.28005474893689e-67	0.035	0.168	0	includeFeature	chr1-224929358-224930193
chr4	970163	970927	ILC2	DGKQ	-0.27319542674551	1.42567000562369e-67	0.012	0.127	0	inside	chr4-970163-970927
chr1	6459491	6461112	ILC2	ESPN	0.562467124326212	1.63405108959639e-67	0.672	0.369	0	overlapStart	chr1-6459491-6461112
chr15	43976915	43978076	ILC2	FRMD5	-0.32628743723518	1.69596810309698e-67	0.088	0.259	0	inside	chr15-43976915-43978076
chr15	74314802	74316222	ILC2	CCDC33	-0.327048804437763	2.18766951303897e-67	0.065	0.246	0	inside	chr15-74314802-74316222
chr11	96215012	96216298	ILC2	MAML2	-0.335240425304929	2.67140765257331e-67	0.137	0.328	0	inside	chr11-96215012-96216298
chr15	28955053	28956365	ILC2	APBA2	-0.271480774393282	4.14902055177856e-67	0.029	0.179	0	inside	chr15-28955053-28956365
chr10	43331773	43332855	ILC2	RP11-168L22.2	0.418934936636578	4.96525995200772e-67	0.365	0.116	3840	downstream	chr10-43331773-43332855
chr10	7192758	7193832	ILC2	SFMBT2	-0.288008950117891	5.10723886208291e-67	0.049	0.219	0	inside	chr10-7192758-7193832
chr6	167090736	167092016	ILC2	RP11-517H2.6	0.45368279680487	5.12189146360562e-67	0.335	0.086	0	inside	chr6-167090736-167092016
chr10	128103009	128103907	ILC2	MKI67	-0.256179003846175	6.9492484036544e-67	0.018	0.149	0	inside	chr10-128103009-128103907
chr11	36384966	36385745	ILC2	PRR5L	0.377895064798513	1.11880165365545e-66	0.281	0.065	0	inside	chr11-36384966-36385745
chr12	117062989	117064066	ILC2	TESC	-0.337257293757071	1.58475411220585e-66	0.127	0.31	0	inside	chr12-117062989-117064066
chr7	191552	194571	ILC2	FAM20C	0.508835989441618	1.60292937188549e-66	0.466	0.19	0	includeFeature	chr7-191552-194571
chr3	40971168	40972285	ILC2	RP11-520A21.1	-0.395528701441695	2.59993566967138e-66	0.142	0.298	0	includeFeature	chr3-40971168-40972285
chr3	33067309	33068189	ILC2	GLB1	0.438996721978445	2.76118368006445e-66	0.385	0.124	0	inside	chr3-33067309-33068189
chr4	4348309	4349127	ILC2	NSG1	-0.254912653871619	7.31744287440412e-66	0.037	0.187	0	includeFeature	chr4-4348309-4349127
chr6	129280582	129281460	ILC2	LAMA2	0.376799025652045	8.74771720527066e-66	0.317	0.076	0	inside	chr6-129280582-129281460
chr17	8056084	8056850	ILC2	RP11-599B13.3	-0.25374704803315	9.82282159919629e-66	0.028	0.166	0	includeFeature	chr17-8056084-8056850
chr17	10156631	10157579	ILC2	GAS7	-0.301011364255799	2.90590050822961e-65	0.063	0.233	0	inside	chr17-10156631-10157579
chr12	52645121	52646144	ILC2	KRT2	-0.38749593528086	3.70034547172463e-65	0.119	0.311	0	overlapStart	chr12-52645121-52646144
chrX	156000446	156002126	ILC2	IL9R	0.35662280946602	3.86953524660252e-65	0.253	0.044	0	inside	chrX-156000446-156002126
chr12	107027238	107028196	ILC2	CRY1	0.427922404312535	9.418109151875e-65	0.451	0.149	0	inside	chr12-107027238-107028196
chr14	92582309	92583580	ILC2	RIN3	-0.297097413610552	1.03370706391475e-64	0.063	0.219	0	inside	chr14-92582309-92583580
chr19	9808755	9809583	ILC2	FBXL12	-0.261395372292434	1.10758264322955e-64	0.019	0.154	683	downstream	chr19-9808755-9809583
chr12	107317686	107322416	ILC2	BTBD11	-0.45029951178025	1.22317817882844e-64	0.279	0.489	0	includeFeature	chr12-107317686-107322416
chr7	95026703	95027713	ILC2	PPP1R9A	-0.251117386664793	1.60958444150675e-64	0.013	0.145	0	inside	chr7-95026703-95027713
chr11	96105298	96106007	ILC2	MAML2	-0.268064216915785	2.15093372287106e-64	0.035	0.198	0	inside	chr11-96105298-96106007
chr6	52503793	52504997	ILC2	TRAM2	-0.325361196050219	2.20041690404792e-64	0.046	0.195	0	overlapEnd	chr6-52503793-52504997
chr5	80218450	80219120	ILC2	SERINC5	-0.287299100437353	2.52698144951895e-64	0.066	0.236	0	inside	chr5-80218450-80219120
chr18	77061883	77063704	ILC2	MBP	-0.364375569872509	2.69458648154332e-64	0.298	0.505	0	inside	chr18-77061883-77063704
chr7	111083265	111083931	ILC2	IMMP2L	-0.304554563658548	2.73499099243081e-64	0.104	0.292	0	inside	chr7-111083265-111083931
chr12	103494491	103496158	ILC2	C12orf42	-0.264469465212372	4.75464899590852e-64	0.023	0.163	0	includeFeature	chr12-103494491-103496158
chr19	38048269	38049723	ILC2	SIPA1L3	-0.326396290077484	7.70278285540462e-64	0.142	0.314	0	inside	chr19-38048269-38049723
chr8	102107735	102108780	ILC2	NCALD	-0.325561656295329	1.05920228126219e-63	0.136	0.313	0	inside	chr8-102107735-102108780
chr8	93699949	93701195	ILC2	FAM92A1	0.402735676087993	1.08681869862568e-63	0.326	0.088	0	overlapStart	chr8-93699949-93701195
chr8	143515755	143517174	ILC2	ZC3H3	-0.373844279789002	1.26376860664216e-63	0.066	0.252	0	inside	chr8-143515755-143517174
chr10	11684311	11686260	ILC2	RP11-138I18.2	-0.37470132213957	1.39628721694372e-63	0.181	0.374	3796	downstream	chr10-11684311-11686260
chr11	111378777	111379722	ILC2	POU2AF1	-0.318434523384986	1.94636179667338e-63	0.088	0.277	0	includeFeature	chr11-111378777-111379722
chr19	18374174	18374917	ILC2	GDF15	-0.330402595434209	1.99340253008648e-63	0.134	0.303	0	overlapStart	chr19-18374174-18374917
chr8	124525847	124527706	ILC2	TATDN1	-0.310464829258485	2.56016806891159e-63	0.094	0.262	0	overlapEnd	chr8-124525847-124527706
chr2	232781679	232782308	ILC2	GIGYF2	0.287656101281514	3.26601668092974e-63	0.172	0.017	0	inside	chr2-232781679-232782308
chr19	6060519	6061468	ILC2	RFX2	0.320813865896118	3.38581582281699e-63	0.249	0.045	0	inside	chr19-6060519-6061468
chr3	155110828	155111649	ILC2	MME	-0.267054107162096	5.66951471960403e-63	0.043	0.186	0	inside	chr3-155110828-155111649
chr5	76082052	76085042	ILC2	CTC-235G5.3	0.411043991940628	1.20524949701193e-62	0.315	0.08	0	includeFeature	chr5-76082052-76085042
chr10	8406933	8408045	ILC2	RP11-543F8.2	0.336529550247327	1.65549148722999e-62	0.257	0.058	0	inside	chr10-8406933-8408045
chr21	41927751	41929159	ILC2	C2CD2	-0.302282631982442	2.12047857501743e-62	0.08	0.243	0	inside	chr21-41927751-41929159
chr8	29773420	29774422	ILC2	AC145110.1	-0.289656564861528	2.4990392899649e-62	0.058	0.209	0	inside	chr8-29773420-29774422
chr1	184840207	184841445	ILC2	FAM129A	0.483645742430207	2.72936265548894e-62	0.623	0.307	0	inside	chr1-184840207-184841445
chr17	3911024	3911912	ILC2	P2RX1	-0.34049210363653	6.53361332270478e-62	0.096	0.283	0	inside	chr17-3911024-3911912
chr10	132158237	132161338	ILC2	JAKMIP3	0.523115560881518	7.99202048271968e-62	0.507	0.208	0	inside	chr10-132158237-132161338
chr4	80006617	80007427	ILC2	ANTXR2	0.330435786430057	8.46737700854932e-62	0.283	0.074	0	inside	chr4-80006617-80007427
chr22	37162332	37163121	ILC2	IL2RB	-0.279200126157665	9.3074842313215e-62	0.068	0.217	0	inside	chr22-37162332-37163121
chr14	91142008	91143113	ILC2	C14orf159	0.357997109508394	9.81450801192588e-62	0.281	0.071	0	inside	chr14-91142008-91143113
chr4	174520672	174523675	ILC2	HPGD	0.526743822738135	1.00903746882424e-61	0.697	0.389	0	overlapEnd	chr4-174520672-174523675
chr8	104622494	104623870	ILC2	ZFPM2	0.28836705475682	1.04415358405341e-61	0.199	0.031	0	inside	chr8-104622494-104623870
chr6	5174023	5175136	ILC2	LYRM4	-0.31063322142788	1.31920903095737e-61	0.136	0.332	0	inside	chr6-5174023-5175136
chr17	66649825	66650895	ILC2	PRKCA	0.338370155140434	1.45836556745257e-61	0.267	0.061	0	inside	chr17-66649825-66650895
chr1	1212358	1214296	ILC2	TNFRSF4	-0.414803669209968	2.16255211346781e-61	0.289	0.432	0	includeFeature	chr1-1212358-1214296
chr7	34991835	34992661	ILC2	DPY19L1	0.275418856484798	2.63371813991654e-61	0.185	0.021	0	inside	chr7-34991835-34992661
chr4	26873168	26873878	ILC2	STIM2	-0.301575573123765	2.64894734320956e-61	0.086	0.249	0	inside	chr4-26873168-26873878
chr1	182430384	182431188	ILC2	RGSL1	0.366115938545391	2.97287488333284e-61	0.32	0.093	0	inside	chr1-182430384-182431188
chr2	75563487	75565352	ILC2	EVA1A	0.358181318276859	3.85144823860687e-61	0.271	0.054	0	inside	chr2-75563487-75565352
chr11	111526302	111527028	ILC2	C11orf88	0.315101798754447	3.92495297664295e-61	0.229	0.043	0	inside	chr11-111526302-111527028
chr15	58517214	58519084	ILC2	LIPC	-0.250007117695164	5.58931740413891e-61	0.015	0.147	0	inside	chr15-58517214-58519084
chr8	9011738	9012478	ILC2	ERI1	0.318448612723833	7.55065828370811e-61	0.242	0.047	0	overlapStart	chr8-9011738-9012478
chr3	172530218	172531106	ILC2	TNFSF10	0.317898008045319	7.60174181272235e-61	0.246	0.053	6710	upstream	chr3-172530218-172531106
chr20	48769033	48769956	ILC2	PREX1	-0.326269062682817	7.74898898190298e-61	0.088	0.243	0	inside	chr20-48769033-48769956
chr7	140058397	140059982	ILC2	PARP12	0.270852026157904	1.3667530388692e-60	0.19	0.028	0	inside	chr7-140058397-140059982
chr22	38143019	38144153	ILC2	PLA2G6	-0.363148068330367	1.86946086843093e-60	0.163	0.32	0	overlapStart	chr22-38143019-38144153
chr9	96008517	96010524	ILC2	ERCC6L2	0.444333120973289	3.9510764961271e-60	0.353	0.101	0	inside	chr9-96008517-96010524
chr15	50262057	50263208	ILC2	HDC	-0.367010220495804	4.49511628131033e-60	0.203	0.372	0	inside	chr15-50262057-50263208
chr1	206816666	206817386	ILC2	IL19	0.32885107706044	8.50186315736707e-60	0.276	0.072	0	inside	chr1-206816666-206817386
chr16	27195848	27196675	ILC2	KDM8	-0.27340667623649	1.44701334146231e-59	0.058	0.222	6819	upstream	chr16-27195848-27196675
chr2	54092732	54093589	ILC2	ACYP2	0.256756639892457	1.55403618829649e-59	0.181	0.024	0	inside	chr2-54092732-54093589
chr13	73894874	73895621	ILC2	KLF12	0.252550353769335	1.66518973878038e-59	0.164	0.016	0	inside	chr13-73894874-73895621
chr7	86978613	86979513	ILC2	KIAA1324L	-0.308693583183452	1.75703174244849e-59	0.133	0.318	0	inside	chr7-86978613-86979513
chr19	40603467	40606536	ILC2	LTBP4	0.538926230251345	1.92268149246746e-59	0.782	0.558	0	overlapEnd	chr19-40603467-40606536
chr1	244074512	244075549	ILC2	RP11-278H7.4	-0.303836998918534	2.59840954469581e-59	0.096	0.264	0	overlapEnd	chr1-244074512-244075549
chr10	33008470	33010951	ILC2	RP11-462L8.1	0.456614065645075	2.80542785509796e-59	0.449	0.185	0	inside	chr10-33008470-33010951
chr5	671507	673500	ILC2	TPPP	0.503324494325399	3.23251305691179e-59	0.51	0.205	0	inside	chr5-671507-673500
chr19	2168157	2169469	ILC2	DOT1L	-0.414792469805695	3.58583010023411e-59	0.262	0.386	0	inside	chr19-2168157-2169469
chr8	118099366	118100258	ILC2	EXT1	-0.310459109872722	3.58997390564352e-59	0.077	0.237	0	inside	chr8-118099366-118100258
chr7	131188348	131189347	ILC2	MKLN1	0.421672157290787	4.12382378019009e-59	0.443	0.172	0	inside	chr7-131188348-131189347
chr5	179836473	179837472	ILC2	SQSTM1	0.405031621283552	4.30571899362682e-59	0.372	0.14	0	overlapEnd	chr5-179836473-179837472
chr19	34349991	34351749	ILC2	KIAA0355	-0.316378738382208	6.56948704995846e-59	0.13	0.314	0	overlapEnd	chr19-34349991-34351749
chr20	8073022	8073913	ILC2	PLCB1	0.343935515354487	8.52903093270844e-59	0.289	0.079	3337	upstream	chr20-8073022-8073913
chr8	64579916	64582033	ILC2	BHLHE22	0.367209027667693	1.13618784804278e-58	0.272	0.066	0	includeFeature	chr8-64579916-64582033
chr18	23231154	23232123	ILC2	CABLES1	-0.336939088287766	1.45839045146366e-58	0.176	0.373	0	inside	chr18-23231154-23232123
chr7	43625294	43625997	ILC2	STK17A	-0.253666103608079	1.63661152889769e-58	0.061	0.209	0	inside	chr7-43625294-43625997
chr6	47242174	47242963	ILC2	TNFRSF21	-0.313654573733739	1.76274770107053e-58	0.139	0.335	0	inside	chr6-47242174-47242963
chr1	227816760	227817549	ILC2	PRSS38	-0.281963833287863	1.82694468454128e-58	0.052	0.204	0	overlapEnd	chr1-227816760-227817549
chr2	191113717	191116161	ILC2	STAT4	0.487638580006365	1.93575587628731e-58	0.498	0.215	0	inside	chr2-191113717-191116161
chr16	3792651	3793486	ILC2	CREBBP	0.317027797976696	2.19765212316502e-58	0.227	0.044	0	overlapEnd	chr16-3792651-3793486
chr8	25345194	25345921	ILC2	DOCK5	-0.331992340169659	2.81059992574804e-58	0.138	0.313	0	includeFeature	chr8-25345194-25345921
chr2	168054452	168055186	ILC2	STK39	0.298932451948675	4.10087966495864e-58	0.22	0.044	0	inside	chr2-168054452-168055186
chr8	65183112	65183848	ILC2	LINC00251	0.254341855738209	4.3539440485419e-58	0.173	0.021	2770	upstream	chr8-65183112-65183848
chr7	157276242	157277656	ILC2	RP5-1142J19.1	0.464828364840388	4.92231687457152e-58	0.471	0.191	3879	downstream	chr7-157276242-157277656
chr6	22062691	22063630	ILC2	CASC15	-0.331250426774671	7.59363196769252e-58	0.09	0.253	0	includeFeature	chr6-22062691-22063630
chr1	186680027	186681143	ILC2	PACERR	0.391872048250117	7.74601405800881e-58	0.312	0.093	0	overlapStart	chr1-186680027-186681143
chr14	106510819	106511751	ILC2	LINC00221	-0.267377854087071	7.75630068063253e-58	0.066	0.223	0	inside	chr14-106510819-106511751
chr3	43023893	43024864	ILC2	FAM198A	-0.253945575196051	8.73547460029342e-58	0.067	0.216	0	inside	chr3-43023893-43024864
chr20	16732526	16733536	ILC2	SNRPB2	0.318940580346977	1.29324685507582e-57	0.24	0.047	0	inside	chr20-16732526-16733536
chr19	932550	933620	ILC2	ARID3A	-0.34891374072255	2.00760327185591e-57	0.164	0.329	0	overlapEnd	chr19-932550-933620
chr3	58115837	58116755	ILC2	FLNB	-0.331062348854665	2.41214742500944e-57	0.205	0.392	0	inside	chr3-58115837-58116755
chr13	73702262	73703197	ILC2	KLF12	0.402672821982671	4.10722432889162e-57	0.372	0.118	0	inside	chr13-73702262-73703197
chr2	149069097	149070015	ILC2	LYPD6B	0.389677280812146	6.05826424946964e-57	0.335	0.103	0	inside	chr2-149069097-149070015
chr7	100516031	100516733	ILC2	RP11-44M6.1	-0.252154636690479	9.87114868772031e-57	0.093	0.247	0	overlapStart	chr7-100516031-100516733
chr10	62383496	62384758	ILC2	ZNF365	0.35940752451231	1.81720290979088e-56	0.318	0.087	0	inside	chr10-62383496-62384758
chr15	38688107	38689299	ILC2	RP11-275I4.2	0.328845363340433	2.20397950603477e-56	0.277	0.07	0	includeFeature	chr15-38688107-38689299
chr22	26592166	26593045	ILC2	TPST2	-0.275599489739758	3.05614250137722e-56	0.127	0.288	0	inside	chr22-26592166-26593045
chr7	139043976	139045654	ILC2	ZC3HAV1	0.401886406171059	3.81591446251182e-56	0.392	0.14	0	inside	chr7-139043976-139045654
chr11	114065061	114067018	ILC2	ZBTB16	0.465601755541247	3.86201991094727e-56	0.405	0.123	0	inside	chr11-114065061-114067018
chr20	43914318	43917560	ILC2	TOX2	-0.327159682542506	3.91279606550337e-56	0.217	0.378	0	overlapStart	chr20-43914318-43917560
chr6	134246752	134247919	ILC2	SGK1	-0.302158281286416	5.55318630078153e-56	0.194	0.381	0	inside	chr6-134246752-134247919
chr2	233079230	233080050	ILC2	INPP5D	-0.285942708755176	1.05603388820706e-55	0.135	0.296	0	includeFeature	chr2-233079230-233080050
chr2	197052157	197052772	ILC2	AC013264.1	0.254931071609535	1.41541611958449e-55	0.172	0.022	0	inside	chr2-197052157-197052772
chr7	132437536	132438471	ILC2	PLXNA4	-0.287859703056482	1.42878560829896e-55	0.09	0.248	0	inside	chr7-132437536-132438471
chr1	160657119	160658541	ILC2	SLAMF1	0.256169273917175	1.75309884861403e-55	0.168	0.021	9823	upstream	chr1-160657119-160658541
chr11	118304245	118306159	ILC2	CD3E	-0.256858363807332	2.31785273350598e-55	0.081	0.217	0	overlapStart	chr11-118304245-118306159
chr6	22045131	22045814	ILC2	CASC15	-0.263819282771884	2.92933786959001e-55	0.046	0.186	0	inside	chr6-22045131-22045814
chr4	112287197	112288979	ILC2	ALPK1	0.349599848451094	4.84341183938133e-55	0.295	0.082	0	inside	chr4-112287197-112288979
chr15	67080940	67084238	ILC2	SMAD3	0.423792675301087	5.92150139361575e-55	0.439	0.191	0	inside	chr15-67080940-67084238
chr1	36400675	36401755	ILC2	LSM10	-0.314524198482338	6.09282187843267e-55	0.129	0.276	2782	upstream	chr1-36400675-36401755
chr3	58034762	58035543	ILC2	FLNB	-0.289224834345774	6.94124749752053e-55	0.146	0.336	0	inside	chr3-58034762-58035543
chr3	56858250	56858901	ILC2	ARHGEF3	0.266950227227344	9.36810338229367e-55	0.205	0.041	0	inside	chr3-56858250-56858901
chr1	206574962	206576092	ILC2	EIF2D	0.43495778102916	1.85962206778246e-54	0.487	0.235	0	inside	chr1-206574962-206576092
chr11	102304626	102307659	ILC2	BIRC3	0.421953818014815	3.20502402438408e-54	0.412	0.172	9790	upstream	chr11-102304626-102307659
chr17	40480047	40481319	ILC2	TNS4	-0.337282964847892	6.69414414030674e-54	0.276	0.432	0	overlapEnd	chr17-40480047-40481319
chr18	79631599	79632419	ILC2	RP11-567M16.3	-0.281504050130033	7.5380065543104e-54	0.07	0.212	6700	upstream	chr18-79631599-79632419
chr6	158808745	158809619	ILC2	EZR	-0.250167439573952	1.50477017222888e-53	0.025	0.152	0	inside	chr6-158808745-158809619
chr6	6658702	6659449	ILC2	LY86	-0.253844542302054	1.54488486041526e-53	0.056	0.205	3718	downstream	chr6-6658702-6659449
chr8	58595720	58596429	ILC2	NSMAF	0.31172489880672	1.60629388454567e-53	0.237	0.053	0	inside	chr8-58595720-58596429
chr9	87535616	87536578	ILC2	DAPK1	0.349624595383319	1.88816184513277e-53	0.256	0.063	0	inside	chr9-87535616-87536578
chr16	69253485	69254320	ILC2	SNTB2	0.275915721372917	1.92216622700201e-53	0.202	0.032	0	inside	chr16-69253485-69254320
chr9	107487230	107490640	ILC2	KLF4	0.545136218135454	2.75231153012381e-53	0.551	0.225	0	overlapEnd	chr9-107487230-107490640
chr1	240575963	240576815	ILC2	GREM2	0.397668350084436	2.97145270995805e-53	0.43	0.166	0	inside	chr1-240575963-240576815
chr4	102630461	102631295	ILC2	MANBA	-0.309574834613111	3.80251664905852e-53	0.079	0.237	192	downstream	chr4-102630461-102631295
chr21	44870293	44871239	ILC2	PTTG1IP	0.317455938692308	7.47761758016185e-53	0.258	0.065	0	inside	chr21-44870293-44871239
chr11	128525326	128526178	ILC2	ETS1	-0.256526020425088	8.16578417163899e-53	0.068	0.228	0	inside	chr11-128525326-128526178
chr11	118245718	118247537	ILC2	MPZL3	0.322149760906502	1.2512503691535e-52	0.263	0.072	0	inside	chr11-118245718-118247537
chr14	50875221	50876171	ILC2	ABHD12B	-0.254289489638126	1.56552303162914e-52	0.087	0.236	0	inside	chr14-50875221-50876171
chr12	120959662	120960339	ILC2	HNF1A-AS1	-0.282670614382038	1.81043604422475e-52	0.038	0.18	0	inside	chr12-120959662-120960339
chr20	10550126	10550895	ILC2	SLX4IP	-0.288467706092329	2.18698822367258e-52	0.08	0.233	0	inside	chr20-10550126-10550895
chr14	52960505	52961538	ILC2	FERMT2	0.311971832339592	2.46006499541174e-52	0.256	0.068	8069	upstream	chr14-52960505-52961538
chr12	32895615	32897528	ILC2	PKP2	0.399998959060738	3.01553494742032e-52	0.356	0.132	0	overlapEnd	chr12-32895615-32897528
chr10	61765394	61766213	ILC2	C10orf107	0.310365346412267	3.54197553989845e-52	0.252	0.07	0	overlapStart	chr10-61765394-61766213
chr1	183915753	183916605	ILC2	RGL1	0.347460370080177	3.54766612505636e-52	0.276	0.079	0	overlapStart	chr1-183915753-183916605
chr11	3135441	3136968	ILC2	OSBPL5	-0.252363257037365	4.42349829430114e-52	0.051	0.193	0	inside	chr11-3135441-3136968
chr6	70864307	70865374	ILC2	B3GAT2	0.306248905626973	7.01219730689303e-52	0.21	0.038	0	inside	chr6-70864307-70865374
chr17	72719307	72720341	ILC2	SLC39A11	-0.291659340635857	8.0057795783642e-52	0.087	0.23	0	inside	chr17-72719307-72720341
chr12	31362082	31363491	ILC2	RP11-771K4.1	-0.281664518962953	8.67763081713088e-52	0.09	0.233	0	overlapEnd	chr12-31362082-31363491
chr2	102399635	102400279	ILC2	IL18R1	-0.25153304112066	1.03943695277549e-51	0.065	0.201	859	downstream	chr2-102399635-102400279
chr14	92717511	92718328	ILC2	LGMN	-0.264983788012889	1.0848916083119e-51	0.1	0.242	0	inside	chr14-92717511-92718328
chr17	55263581	55266641	ILC2	HLF	0.447799456572038	1.24983060308402e-51	0.557	0.281	0	overlapStart	chr17-55263581-55266641
chr19	46954759	46956244	ILC2	ARHGAP35	0.382509419449688	1.30017572348935e-51	0.399	0.173	0	inside	chr19-46954759-46956244
chr2	9002803	9004704	ILC2	MBOAT2	0.476061028791278	1.40849421292324e-51	0.652	0.391	0	includeFeature	chr2-9002803-9004704
chr11	63518390	63519218	ILC2	LGALS12	0.311441188739918	1.6451452313887e-51	0.264	0.075	1615	downstream	chr11-63518390-63519218
chr12	67068093	67070094	ILC2	RP11-123O10.4	0.387652813638578	2.10431913273469e-51	0.362	0.127	0	includeFeature	chr12-67068093-67070094
chr12	117105763	117106378	ILC2	TESC-AS1	-0.263390977123705	5.58576327898312e-51	0.079	0.224	0	inside	chr12-117105763-117106378
chr14	49970773	49973185	ILC2	LINC01588	-0.312414808426807	6.89361783411506e-51	0.226	0.401	0	inside	chr14-49970773-49973185
chr1	154791009	154792111	ILC2	KCNN3	-0.266972819767196	7.33058654996899e-51	0.092	0.238	0	inside	chr1-154791009-154792111
chr21	44083450	44084438	ILC2	TRAPPC10	-0.25237241841644	1.07220132565875e-50	0.095	0.235	0	overlapEnd	chr21-44083450-44084438
chr6	3370302	3372015	ILC2	SLC22A23	0.4006378599738	1.55045307515439e-50	0.371	0.13	0	inside	chr6-3370302-3372015
chr2	96962197	96963634	ILC2	FAM178B	-0.320230098743631	1.77256663080705e-50	0.3	0.481	0	inside	chr2-96962197-96963634
chr1	25561684	25563968	ILC2	LDLRAP1	-0.308262465938727	1.82851652019853e-50	0.205	0.39	0	includeFeature	chr1-25561684-25563968
chr20	59121902	59123632	ILC2	ZNF831	-0.268387532781888	4.6909567288678e-50	0.065	0.208	0	includeFeature	chr20-59121902-59123632
chr17	19369637	19371292	ILC2	B9D1	-0.355130245849835	4.92197371583649e-50	0.235	0.356	0	inside	chr17-19369637-19371292
chr15	60582311	60583492	ILC2	RORA	0.294218271432197	5.43040049700432e-50	0.234	0.052	0	inside	chr15-60582311-60583492
chr3	12915954	12916727	ILC2	IQSEC1	-0.263587443788486	6.36380664604164e-50	0.104	0.259	0	inside	chr3-12915954-12916727
chr2	197869357	197870511	ILC2	PLCL1	0.352423182092632	8.34838091046447e-50	0.317	0.101	0	inside	chr2-197869357-197870511
chr16	81841600	81843357	ILC2	PLCG2	-0.304409003671535	8.99510550869256e-50	0.148	0.295	0	includeFeature	chr16-81841600-81843357
chr3	129604686	129607751	ILC2	PLXND1	0.475268456227972	9.99005236525685e-50	0.595	0.334	0	includeFeature	chr3-129604686-129607751
chr5	76330957	76331787	ILC2	SV2C	0.305429721687825	1.01044489483703e-49	0.265	0.072	0	inside	chr5-76330957-76331787
chr4	1200625	1202683	ILC2	SPON2	-0.325675590405042	1.03141592832568e-49	0.341	0.48	0	inside	chr4-1200625-1202683
chr5	75059758	75060427	ILC2	LINC01336	-0.271621242405561	1.1983416495503e-49	0.055	0.203	6914	upstream	chr5-75059758-75060427
chr18	22343759	22346832	ILC2	RP11-535A5.1	-0.315947936721821	1.52876823665273e-49	0.222	0.399	1013	downstream	chr18-22343759-22346832
chr14	71346360	71347200	ILC2	SIPA1L1	0.296634251477192	1.69016084899813e-49	0.226	0.041	0	inside	chr14-71346360-71347200
chr15	63707839	63708822	ILC2	HERC1	0.353316159947991	5.69137618621706e-49	0.378	0.144	0	inside	chr15-63707839-63708822
chr10	119268388	119269815	ILC2	GRK5	0.475258178513014	6.19189547853483e-49	0.76	0.509	0	inside	chr10-119268388-119269815
chr20	62952258	62955127	ILC2	SLC17A9	-0.299296249022119	6.23332766223639e-49	0.477	0.609	0	overlapStart	chr20-62952258-62955127
chr8	52467057	52467748	ILC2	ST18	-0.252986837109464	6.71921188578735e-49	0.059	0.199	6097	upstream	chr8-52467057-52467748
chr13	44197798	44198559	ILC2	RP11-478K15.7	0.264577155631396	6.92659229447563e-49	0.175	0.019	499	downstream	chr13-44197798-44198559
chr1	94092014	94092787	ILC2	ABCA4	-0.267210810800609	8.15737529994961e-49	0.053	0.196	0	inside	chr1-94092014-94092787
chr9	3181044	3182041	ILC2	LINC01231	0.296706645036225	8.87154712533902e-49	0.196	0.031	0	includeFeature	chr9-3181044-3182041
chr11	36451412	36453475	ILC2	PRR5L	0.340735368423057	1.01370803945012e-48	0.308	0.101	0	inside	chr11-36451412-36453475
chr1	154869580	154870721	ILC2	KCNN3	0.3345658307295	1.83462224177699e-48	0.318	0.113	0	overlapStart	chr1-154869580-154870721
chr22	17257849	17258658	ILC2	CECR3	-0.279089277117065	2.39604123591272e-48	0.104	0.251	0	overlapStart	chr22-17257849-17258658
chr3	52490525	52491540	ILC2	NISCH	0.290749500077925	2.64819033042942e-48	0.209	0.044	0	includeFeature	chr3-52490525-52491540
chr5	1312066	1313669	ILC2	CLPTM1L	-0.269179599796488	3.45547964115811e-48	0.14	0.294	4074	downstream	chr5-1312066-1313669
chr4	15725531	15726374	ILC2	BST1	0.303261509079537	4.10089864495509e-48	0.236	0.056	0	inside	chr4-15725531-15726374
chr11	94767618	94769638	ILC2	AMOTL1	0.447875709089603	4.52769133909096e-48	0.506	0.236	0	includeFeature	chr11-94767618-94769638
chr11	3511936	3512816	ILC2	RP13-726E6.1	0.304729777373386	7.37830801697799e-48	0.266	0.075	0	inside	chr11-3511936-3512816
chr7	87216650	87217587	ILC2	TMEM243	-0.285225253415086	1.25211906149017e-47	0.077	0.227	0	includeFeature	chr7-87216650-87217587
chr1	192575243	192576310	ILC2	RGS1	0.408553382237992	1.39438479680735e-47	0.482	0.207	0	overlapStart	chr1-192575243-192576310
chr7	36784591	36785556	ILC2	AC007349.5	-0.267928450802326	1.40531159937971e-47	0.116	0.261	1801	downstream	chr7-36784591-36785556
chr4	38666271	38667725	ILC2	KLF3	-0.299123187248516	2.9390992278401e-47	0.262	0.437	0	inside	chr4-38666271-38667725
chr14	69625127	69626076	ILC2	SUSD6	-0.289049437693743	3.12421342584469e-47	0.313	0.461	0	inside	chr14-69625127-69626076
chr7	77802712	77803662	ILC2	PHTF2	0.275239398518388	3.14377959445247e-47	0.228	0.055	0	inside	chr7-77802712-77803662
chr2	230225202	230226360	ILC2	SP110	-0.289961853355901	4.25003838299676e-47	0.184	0.347	0	includeFeature	chr2-230225202-230226360
chr11	118001535	118003901	ILC2	IL10RA	0.344179835744984	5.14633894709299e-47	0.313	0.116	0	overlapEnd	chr11-118001535-118003901
chr4	143699811	143701805	ILC2	FREM3	0.348168124342713	6.79382138962423e-47	0.285	0.082	0	overlapStart	chr4-143699811-143701805
chr13	31806188	31807735	ILC2	RXFP2	0.427028030731017	7.28186511619029e-47	0.475	0.212	2799	downstream	chr13-31806188-31807735
chr12	6960631	6962142	ILC2	PTPN6	0.413132472080143	7.59238403165462e-47	0.483	0.229	0	includeFeature	chr12-6960631-6962142
chr14	32102026	32102971	ILC2	ARHGAP5	0.301108154905454	1.35876335720048e-46	0.266	0.08	0	inside	chr14-32102026-32102971
chr10	16787173	16788124	ILC2	RSU1	0.373874778456249	1.36442134320555e-46	0.339	0.121	0	inside	chr10-16787173-16788124
chr19	10235767	10237092	ILC2	DNMT1	0.462092365572694	2.2218922781264e-46	0.62	0.357	4480	upstream	chr19-10235767-10237092
chr12	53236081	53237150	ILC2	RARG	0.386318902777884	2.35965464271488e-46	0.339	0.103	3100	upstream	chr12-53236081-53237150
chr2	96359319	96360331	ILC2	NCAPH	0.25668238660118	2.39920421043768e-46	0.201	0.042	0	overlapEnd	chr2-96359319-96360331
chr12	111428557	111431559	ILC2	SH2B3	0.459969443559153	3.33616471988374e-46	0.591	0.329	0	inside	chr12-111428557-111431559
chr5	40436423	40438231	ILC2	RP11-386E5.1	0.376919113951061	3.84187925029641e-46	0.352	0.138	4931	downstream	chr5-40436423-40438231
chr2	187509825	187510682	ILC2	TFPI	0.351513047203322	4.02018482955348e-46	0.266	0.074	0	inside	chr2-187509825-187510682
chr11	66316876	66318731	ILC2	CD248	-0.387283911571133	5.67329884932216e-46	0.256	0.406	0	overlapStart	chr11-66316876-66318731
chr19	38394386	38396281	ILC2	SPRED3	0.381217460951344	8.63227295730662e-46	0.37	0.143	0	includeFeature	chr19-38394386-38396281
chr17	2022627	2026058	ILC2	RTN4RL1	0.435317090040116	1.00314746612699e-45	0.516	0.284	0	includeFeature	chr17-2022627-2026058
chr19	51688849	51691282	ILC2	SPACA6P-AS	0.366937115370428	1.03229340663148e-45	0.341	0.128	0	inside	chr19-51688849-51691282
chr10	132571147	132572653	ILC2	INPP5A	-0.296702925822092	1.16462864578279e-45	0.113	0.251	0	inside	chr10-132571147-132572653
chr2	28544437	28546401	ILC2	PLB1	0.446296349026998	1.26888047858815e-45	0.375	0.129	0	inside	chr2-28544437-28546401
chr13	73058246	73060455	ILC2	KLF5	0.457117045589543	2.25779912608337e-45	0.697	0.455	0	includeFeature	chr13-73058246-73060455
chr13	42071618	42072555	ILC2	DGKH	0.254434561187822	2.46656250918388e-45	0.191	0.042	0	inside	chr13-42071618-42072555
chr3	119562222	119563091	ILC2	CD80	0.340789454706775	3.02208828217457e-45	0.217	0.054	2619	upstream	chr3-119562222-119563091
chr8	28608146	28608942	ILC2	EXTL3	0.308045535861839	6.0498827433854e-45	0.262	0.075	0	inside	chr8-28608146-28608942
chr6	36108885	36109677	ILC2	MAPK14	-0.276224527830776	8.90165030578885e-45	0.075	0.203	0	inside	chr6-36108885-36109677
chr1	1305061	1306420	ILC2	ACAP3	0.364239674382344	1.0383372220858e-44	0.361	0.159	0	inside	chr1-1305061-1306420
chr21	44657411	44658272	ILC2	KRTAP12-3	-0.270709396607734	1.53300158827219e-44	0.078	0.209	0	overlapStart	chr21-44657411-44658272
chr3	16467369	16469057	ILC2	RFTN1	0.326996685497014	2.01112550184783e-44	0.294	0.096	0	inside	chr3-16467369-16469057
chr22	50044362	50045427	ILC2	TTLL8	-0.292054729428	3.05245952519043e-44	0.1	0.235	0	overlapEnd	chr22-50044362-50045427
chr2	2646322	2647509	ILC2	AC018685.1	-0.287398178271027	3.25807635275627e-44	0.153	0.312	0	inside	chr2-2646322-2647509
chr17	7332387	7333154	ILC2	NEURL4	0.263833020197029	3.45514366217685e-44	0.238	0.07	2993	upstream	chr17-7332387-7333154
chr7	151085811	151088255	ILC2	AGAP3	-0.305297885651363	4.06884827543535e-44	0.332	0.452	0	includeFeature	chr7-151085811-151088255
chr4	152099932	152101331	ILC2	RP11-18H21.1	-0.323200633297702	4.87209999617182e-44	0.346	0.513	0	overlapStart	chr4-152099932-152101331
chr10	119501900	119503028	ILC2	RGS10	-0.288670485051734	7.16927848596306e-44	0.191	0.366	0	inside	chr10-119501900-119503028
chr20	49676443	49677522	ILC2	B4GALT5	0.389469597847173	8.87502931672038e-44	0.374	0.128	0	inside	chr20-49676443-49677522
chr2	3222521	3223623	ILC2	TSSC1	-0.294619496260088	8.87943063899358e-44	0.08	0.208	0	inside	chr2-3222521-3223623
chr11	59766574	59767762	ILC2	STX3	0.324037654402944	9.49571649215738e-44	0.274	0.082	0	inside	chr11-59766574-59767762
chr3	112134472	112135295	ILC2	GCSAM	0.289903905857971	9.54147269197696e-44	0.263	0.09	1166	upstream	chr3-112134472-112135295
chr19	3275004	3277078	ILC2	CELF5	0.48190859443081	1.18230681872326e-43	0.701	0.438	0	overlapStart	chr19-3275004-3277078
chr14	76926049	76927563	ILC2	RP11-488C13.4	0.409852147950989	1.18815184644002e-43	0.505	0.274	1399	upstream	chr14-76926049-76927563
chr13	30371468	30372533	ILC2	LINC00426	-0.25325044036341	1.40280165640678e-43	0.13	0.28	0	overlapEnd	chr13-30371468-30372533
chr3	71702055	71703140	ILC2	EIF4E3	0.35418958559612	1.43787620992202e-43	0.344	0.145	0	inside	chr3-71702055-71703140
chr11	72741252	72742269	ILC2	ARAP1	-0.251674741197612	1.53179578553369e-43	0.078	0.205	0	inside	chr11-72741252-72742269
chr3	52532295	52534331	ILC2	NT5DC2	0.424770767427654	1.61397055689379e-43	0.51	0.273	0	inside	chr3-52532295-52534331
chr2	240434511	240436698	ILC2	GPC1	0.43080561671502	1.7259615185395e-43	0.482	0.241	0	includeFeature	chr2-240434511-240436698
chr1	200862123	200863152	ILC2	CAMSAP2	0.309211227090401	2.2213249963421e-43	0.244	0.067	1418	downstream	chr1-200862123-200863152
chr2	171521893	171523968	ILC2	CYBRD1	0.373978792636932	2.50070257924862e-43	0.347	0.137	0	includeFeature	chr2-171521893-171523968
chr17	5096975	5097995	ILC2	ZFP3	0.318508006629364	2.8220005510096e-43	0.275	0.085	600	downstream	chr17-5096975-5097995
chr16	84514606	84515440	ILC2	TLDC1	-0.26143947498234	3.06708058971267e-43	0.14	0.291	0	inside	chr16-84514606-84515440
chr12	22333742	22336188	ILC2	ST8SIA1	0.45864857125117	3.78111774639988e-43	0.523	0.28	0	includeFeature	chr12-22333742-22336188
chrX	1208023	1209099	ILC2	CRLF2	0.295098057977437	4.31469443356806e-43	0.248	0.069	0	overlapEnd	chrX-1208023-1209099
chr10	77836075	77836941	ILC2	DLG5	0.37444533838188	4.63738825110009e-43	0.38	0.148	0	inside	chr10-77836075-77836941
chr19	5961512	5962814	ILC2	RANBP3	-0.319957178562016	4.81097096690803e-43	0.245	0.417	0	inside	chr19-5961512-5962814
chr10	14564087	14565575	ILC2	FAM107B	0.360072433166795	5.63148484873669e-43	0.385	0.159	0	inside	chr10-14564087-14565575
chr3	51024650	51026102	ILC2	DOCK3	-0.278285634676288	6.58199335843481e-43	0.17	0.311	0	inside	chr3-51024650-51026102
chr3	183427352	183429325	ILC2	MCF2L2	0.438769870494221	7.19121260243072e-43	0.58	0.332	0	includeFeature	chr3-183427352-183429325
chr2	8324197	8325026	ILC2	LINC00299	0.25782673600666	8.14408265284061e-43	0.194	0.047	0	includeFeature	chr2-8324197-8325026
chr7	75727614	75728689	ILC2	HIP1	-0.257395940657308	9.20213579379737e-43	0.194	0.344	0	inside	chr7-75727614-75728689
chr6	116392341	116393166	ILC2	DSE	0.290877784623704	1.2087168034404e-42	0.237	0.06	0	inside	chr6-116392341-116393166
chr10	127293421	127294201	ILC2	DOCK1	-0.287510163006625	1.3544623930274e-42	0.146	0.32	0	inside	chr10-127293421-127294201
chr2	233990191	233991529	ILC2	TRPM8	-0.262112178538148	1.50908670136087e-42	0.196	0.343	0	inside	chr2-233990191-233991529
chr3	60010317	60011416	ILC2	FHIT	-0.265099949446774	1.60026976142113e-42	0.227	0.404	0	includeFeature	chr3-60010317-60011416
chr10	89643562	89645769	ILC2	PANK1	0.458412740952038	1.84512971136449e-42	0.668	0.411	0	includeFeature	chr10-89643562-89645769
chr15	96330227	96331338	ILC2	NR2F2	0.260371225271988	2.04658552282372e-42	0.2	0.053	0	overlapStart	chr15-96330227-96331338
chr12	8319905	8320964	ILC2	LINC00937	0.366695731386066	3.36946319165248e-42	0.388	0.178	0	inside	chr12-8319905-8320964
chr10	102612034	102613749	ILC2	SUFU	-0.334394892478685	3.42402828753652e-42	0.16	0.316	0	inside	chr10-102612034-102613749
chr6	33904221	33905784	ILC2	RP3-468B3.2	-0.299323529605138	4.18023647882528e-42	0.301	0.47	0	inside	chr6-33904221-33905784
chr10	124717879	124719910	ILC2	FAM53B	0.448457041848722	5.28090781750185e-42	0.674	0.416	0	inside	chr10-124717879-124719910
chr10	51073635	51075199	ILC2	PRKG1	0.280758002824036	5.34979511513234e-42	0.218	0.051	0	includeFeature	chr10-51073635-51075199
chr8	121639020	121640376	ILC2	HAS2	0.284397578958294	5.93072624190185e-42	0.233	0.073	0	inside	chr8-121639020-121640376
chr8	24955272	24956891	ILC2	NEFL	0.252612906266174	1.67868754326492e-41	0.17	0.034	0	overlapStart	chr8-24955272-24956891
chr2	86035643	86039878	ILC2	POLR1A	-0.288912408789404	1.95788874140739e-41	0.394	0.522	0	overlapEnd	chr2-86035643-86039878
chr12	45518202	45519147	ILC2	RP11-352M15.1	0.364306406157247	3.49005874588178e-41	0.391	0.176	0	includeFeature	chr12-45518202-45519147
chr5	95718036	95718781	ILC2	RHOBTB3	0.271628545754566	3.65443509498555e-41	0.244	0.074	0	inside	chr5-95718036-95718781
chr1	153531989	153533752	ILC2	S100A6	0.35792956881011	4.03746726640082e-41	0.344	0.133	846	downstream	chr1-153531989-153533752
chr19	6065544	6067237	ILC2	RFX2	0.431724687792591	4.34654704886122e-41	0.479	0.235	0	inside	chr19-6065544-6067237
chr14	68977405	68980112	ILC2	ACTN1	-0.274116425859586	4.42353461178181e-41	0.24	0.408	0	overlapEnd	chr14-68977405-68980112
chr4	3484490	3485867	ILC2	DOK7	-0.295488851538512	7.03594105446907e-41	0.096	0.22	0	includeFeature	chr4-3484490-3485867
chr19	13132396	13133180	ILC2	NACC1	0.287713024585161	7.31802233400435e-41	0.276	0.088	0	inside	chr19-13132396-13133180
chr8	30722004	30723563	ILC2	GSR	0.34728599413554	1.40084358874333e-40	0.402	0.168	0	inside	chr8-30722004-30723563
chr1	151815506	151816551	ILC2	RORC	0.362936621845347	1.43554145290778e-40	0.356	0.139	0	inside	chr1-151815506-151816551
chr10	100510675	100511517	ILC2	SEC31B	-0.267836258922749	1.47227857117333e-40	0.167	0.305	0	inside	chr10-100510675-100511517
chr13	23578445	23580650	ILC2	TNFRSF19	0.435488175695205	1.6319662824642e-40	0.723	0.516	0	overlapStart	chr13-23578445-23580650
chr18	13610904	13612929	ILC2	LDLRAD4	-0.300230766632334	1.73891477631404e-40	0.247	0.392	0	includeFeature	chr18-13610904-13612929
chrX	46572549	46575396	ILC2	CHST7	0.418542881803665	2.25486879604963e-40	0.545	0.298	0	overlapStart	chrX-46572549-46575396
chr5	692305	694374	ILC2	TPPP	0.398832317599266	3.01489453387205e-40	0.449	0.243	0	overlapEnd	chr5-692305-694374
chr1	154942208	154944178	ILC2	PBXIP1	0.335295239688498	4.05286283492958e-40	0.309	0.12	0	overlapEnd	chr1-154942208-154944178
chr9	127568156	127570506	ILC2	FAM129B	0.438300324364588	4.07908151252881e-40	0.606	0.366	0	includeFeature	chr9-127568156-127570506
chr15	63841737	63842680	ILC2	HERC1	0.370148712970679	5.36293060464365e-40	0.505	0.269	7794	upstream	chr15-63841737-63842680
chr16	89407204	89409804	ILC2	ANKRD11	-0.264196367510653	7.18892054188489e-40	0.249	0.39	0	inside	chr16-89407204-89409804
chr14	98188986	98190170	ILC2	RP11-61O1.1	-0.253344979200985	1.20910902970711e-39	0.068	0.203	0	inside	chr14-98188986-98190170
chr11	65213379	65214564	ILC2	CAPN1	-0.271127968988703	1.62722884294829e-39	0.156	0.3	1372	downstream	chr11-65213379-65214564
chr9	134641135	134642618	ILC2	COL5A1	0.369662555828005	2.9576844581441e-39	0.383	0.158	0	includeFeature	chr9-134641135-134642618
chr15	51076318	51077977	ILC2	TNFAIP8L3	-0.262168585761315	4.44873589339523e-39	0.097	0.225	0	inside	chr15-51076318-51077977
chr11	11149478	11150652	ILC2	RP11-179A10.1	-0.267295799791177	4.7340131278931e-39	0.09	0.216	0	inside	chr11-11149478-11150652
chr3	155862328	155863072	ILC2	GMPS	0.264128050560322	4.98269353151331e-39	0.225	0.062	7463	upstream	chr3-155862328-155863072
chr2	218896041	218898794	ILC2	WNT10A	0.465205416977733	5.09239436828049e-39	0.698	0.473	0	inside	chr2-218896041-218898794
chr22	36161666	36162840	ILC2	APOL3	0.395583145583647	6.53673771768718e-39	0.394	0.168	0	inside	chr22-36161666-36162840
chr5	172849632	172850589	ILC2	ERGIC1	0.304195090931031	7.18620134788629e-39	0.237	0.061	0	inside	chr5-172849632-172850589
chr21	43361621	43363453	ILC2	TCONS_00029157	-0.29277841032033	1.09174859703626e-38	0.381	0.551	0	overlapStart	chr21-43361621-43363453
chr1	184890284	184891102	ILC2	FAM129A	0.373129854062723	1.10783371075365e-38	0.281	0.072	0	inside	chr1-184890284-184891102
chr21	41361482	41362927	ILC2	MX2	-0.270891627393779	1.19441768726719e-38	0.328	0.489	0	overlapStart	chr21-41361482-41362927
chrX	155997158	155998147	ILC2	IL9R	0.317668570893299	1.31382359511664e-38	0.282	0.091	0	includeFeature	chrX-155997158-155998147
chr6	111486728	111488141	ILC2	REV3L	0.267245795497824	1.81642889562671e-38	0.215	0.058	3012	upstream	chr6-111486728-111488141
chr1	169311922	169312805	ILC2	NME7	0.324977871509861	2.69260809532149e-38	0.34	0.132	0	inside	chr1-169311922-169312805
chr10	132381656	132382733	ILC2	LRRC27	0.255648317749253	3.2931439408015e-38	0.195	0.046	1737	downstream	chr10-132381656-132382733
chr12	93569282	93572660	ILC2	SOCS2	0.474976946406713	4.96607245514134e-38	0.731	0.507	0	overlapStart	chr12-93569282-93572660
chr17	76527308	76528626	ILC2	CYGB	-0.264868881114327	6.23720144046867e-38	0.213	0.353	0	includeFeature	chr17-76527308-76528626
chr1	239501536	239502454	ILC2	CHRM3	0.333989476505038	8.51944949424914e-38	0.362	0.142	0	inside	chr1-239501536-239502454
chr6	36755556	36756411	ILC2	CPNE5	0.34520043804729	1.26296693704355e-37	0.299	0.099	0	overlapStart	chr6-36755556-36756411
chr19	11089096	11092681	ILC2	LDLR	0.434342608939307	1.4406427723967e-37	0.792	0.626	0	overlapStart	chr19-11089096-11092681
chr4	38654120	38655715	ILC2	KLF3-AS1	-0.27937370543575	2.79227038250932e-37	0.185	0.335	0	inside	chr4-38654120-38655715
chr19	44747051	44749338	ILC2	BCL3	0.455008390248067	3.0267265589541e-37	0.712	0.468	0	overlapStart	chr19-44747051-44749338
chr12	8953580	8954902	ILC2	KLRG1	0.41073876565127	4.07701258010412e-37	0.552	0.298	0	inside	chr12-8953580-8954902
chr19	10796997	10798351	ILC2	DNM2	-0.25177821365738	5.77156752840143e-37	0.287	0.417	0	inside	chr19-10796997-10798351
chr1	226653072	226654479	ILC2	ITPKB	-0.251569219726789	1.31802568835175e-36	0.178	0.32	0	inside	chr1-226653072-226654479
chr9	129893847	129895942	ILC2	FNBP1	0.345828318592036	1.34377952575403e-36	0.387	0.184	0	overlapEnd	chr9-129893847-129895942
chr4	4461683	4463264	ILC2	STX18	0.33908474613949	1.52339057847075e-36	0.313	0.109	0	inside	chr4-4461683-4463264
chr1	54886544	54887929	ILC2	DHCR24	0.379439477573544	2.2819889719445e-36	0.415	0.204	0	includeFeature	chr1-54886544-54887929
chr10	6557979	6559211	ILC2	PRKCQ	0.300243041408886	2.54649228638437e-36	0.318	0.124	0	inside	chr10-6557979-6559211
chr3	30657719	30659112	ILC2	TGFBR2	-0.256477490752173	4.14655209774299e-36	0.133	0.258	0	inside	chr3-30657719-30659112
chr5	132656022	132657374	ILC2	IL13	0.26643761371457	4.34002867035914e-36	0.235	0.074	0	overlapStart	chr5-132656022-132657374
chr13	23743065	23743847	ILC2	MIPEP	0.321611380302874	5.09550232036127e-36	0.339	0.142	0	inside	chr13-23743065-23743847
chr19	33795316	33798171	ILC2	KCTD15	0.322654386565915	9.74321261364871e-36	0.299	0.101	0	overlapStart	chr19-33795316-33798171
chr7	36285648	36288457	ILC2	EEPD1	0.419166081180472	1.21110453159863e-35	0.584	0.358	0	overlapEnd	chr7-36285648-36288457
chr1	6204605	6206827	ILC2	RNF207	0.360351308907461	1.29548650560572e-35	0.407	0.19	0	includeFeature	chr1-6204605-6206827
chr7	7416058	7416959	ILC2	COL28A1	0.281538855077205	1.72309857011697e-35	0.256	0.085	0	inside	chr7-7416058-7416959
chr16	1304014	1304898	ILC2	UBE2I	0.329208064847963	1.77502018152544e-35	0.337	0.146	3981	upstream	chr16-1304014-1304898
chr12	6635175	6636565	ILC2	LPAR5	0.332711474599486	1.84764939614717e-35	0.318	0.132	0	includeFeature	chr12-6635175-6636565
chr12	92055732	92056345	ILC2	LINC01619	0.250830561864067	3.27170753775357e-35	0.253	0.09	0	inside	chr12-92055732-92056345
chr15	60916636	60917365	ILC2	RORA	0.286952576163291	6.28498848966433e-35	0.325	0.131	0	inside	chr15-60916636-60917365
chr16	82653589	82654518	ILC2	CDH13	0.253198720948693	6.35155494851255e-35	0.194	0.048	0	inside	chr16-82653589-82654518
chr14	76924322	76925107	ILC2	RP11-488C13.4	0.280228753812413	7.77293121458896e-35	0.235	0.074	0	includeFeature	chr14-76924322-76925107
chr6	109490980	109492143	ILC2	AK9	0.355373219629664	7.78133118900175e-35	0.396	0.199	712	downstream	chr6-109490980-109492143
chr17	31508168	31510744	ILC2	RAB11FIP4	0.414841151759808	8.97090817824512e-35	0.62	0.375	0	includeFeature	chr17-31508168-31510744
chr13	22082316	22083341	ILC2	LINC00540	0.265280875910892	1.41491929358362e-34	0.199	0.062	0	inside	chr13-22082316-22083341
chr11	11620888	11622460	ILC2	GALNT18	0.334884216275613	1.57852268433629e-34	0.276	0.102	0	includeFeature	chr11-11620888-11622460
chr6	146543038	146544627	ILC2	RAB32	-0.294735980603079	1.65222388170518e-34	0.263	0.372	0	includeFeature	chr6-146543038-146544627
chr7	100219604	100222190	ILC2	GATS	-0.273714534011597	1.88926604216714e-34	0.346	0.457	0	inside	chr7-100219604-100222190
chr2	178193797	178195278	ILC2	OSBPL6	0.366464658295311	2.04141098861858e-34	0.397	0.188	0	includeFeature	chr2-178193797-178195278
chr15	75042611	75044314	ILC2	PPCDC	-0.292031099573676	2.44206529203531e-34	0.434	0.452	0	overlapStart	chr15-75042611-75044314
chr12	66964109	66965938	ILC2	RP11-123O10.4	0.399430009629731	2.51149116754799e-34	0.557	0.319	0	inside	chr12-66964109-66965938
chr14	31127577	31128306	ILC2	HECTD1	0.341840858833011	2.60723072291532e-34	0.364	0.148	0	overlapStart	chr14-31127577-31128306
chr9	129930563	129931259	ILC2	FNBP1	0.265640236943202	3.14018942673036e-34	0.249	0.082	0	inside	chr9-129930563-129931259
chr21	45078631	45079625	ILC2	ADARB1	0.345877770497041	3.79911070596828e-34	0.411	0.196	0	inside	chr21-45078631-45079625
chr9	136784749	136785864	ILC2	TMEM141	0.299841429621018	4.05369693001952e-34	0.277	0.093	5490	upstream	chr9-136784749-136785864
chr3	15794112	15795003	ILC2	ANKRD28	0.262265456926351	5.44998458892886e-34	0.262	0.09	0	inside	chr3-15794112-15795003
chr22	40055239	40056078	ILC2	TNRC6B	0.291564881798795	1.23519473046262e-33	0.298	0.124	0	inside	chr22-40055239-40056078
chr11	118044757	118047010	ILC2	TMPRSS4-AS1	0.34785809237104	1.30615120248405e-33	0.331	0.135	0	inside	chr11-118044757-118047010
chr3	46947029	46949598	ILC2	CCDC12	0.437425643533738	1.5298197548438e-33	0.555	0.314	0	inside	chr3-46947029-46949598
chr19	6674707	6675508	ILC2	C3	0.304855127123497	1.66060999789641e-33	0.317	0.139	2195	downstream	chr19-6674707-6675508
chr1	156114001	156116607	ILC2	LMNA	0.437735405314508	1.76916031375995e-33	0.544	0.311	0	includeFeature	chr1-156114001-156116607
chr10	119211718	119212745	ILC2	GRK5	0.281372388890702	2.19456758095938e-33	0.303	0.129	0	inside	chr10-119211718-119212745
chr2	121284464	121285582	ILC2	TFCP2L1	0.275164019152037	2.34520325615299e-33	0.209	0.057	0	includeFeature	chr2-121284464-121285582
chr17	81923387	81925235	ILC2	MAFG	0.275960124491644	3.09656345417292e-33	0.259	0.089	0	overlapStart	chr17-81923387-81925235
chr4	81723949	81725535	ILC2	RASGEF1B	0.272933416923777	3.59054216110518e-33	0.236	0.077	0	inside	chr4-81723949-81725535
chr16	4413977	4417358	ILC2	CORO7	0.43990989034089	3.87415755816978e-33	0.893	0.752	0	overlapEnd	chr16-4413977-4417358
chr8	96163321	96164756	ILC2	GDF6	0.332195990815501	3.90172024492708e-33	0.321	0.143	2528	upstream	chr8-96163321-96164756
chr6	3160051	3161007	ILC2	TUBB2A	0.339131834423589	7.40995090889046e-33	0.297	0.118	2524	upstream	chr6-3160051-3161007
chr17	62724142	62725405	ILC2	MARCH10	0.391037326388563	1.29596940872508e-32	0.482	0.247	0	overlapEnd	chr17-62724142-62725405
chr5	134554346	134556513	ILC2	JADE2	0.39970504895947	1.94061958438749e-32	0.46	0.259	0	inside	chr5-134554346-134556513
chr18	48955356	48956482	ILC2	SMAD7	0.268090978207845	2.14405452961131e-32	0.256	0.088	4644	upstream	chr18-48955356-48956482
chr9	87497410	87498975	ILC2	DAPK1	0.289516846608041	2.98354048881042e-32	0.26	0.085	0	overlapEnd	chr9-87497410-87498975
chr1	236394674	236396541	ILC2	EDARADD	0.35140561855372	3.95969970042339e-32	0.392	0.178	0	includeFeature	chr1-236394674-236396541
chr6	37501819	37503841	ILC2	CCDC167	0.459452872305918	4.59490252320858e-32	0.603	0.327	1896	upstream	chr6-37501819-37503841
chr19	40826536	40827465	ILC2	CTC-490E21.12	-0.255592721184083	5.15201582256122e-32	0.142	0.283	0	inside	chr19-40826536-40827465
chr3	15795798	15798403	ILC2	ANKRD28	0.313068502239732	8.65309572987662e-32	0.328	0.142	0	overlapEnd	chr3-15795798-15798403
chr1	198187769	198188782	ILC2	NEK7	0.319356283398401	1.18296113577591e-31	0.372	0.158	0	inside	chr1-198187769-198188782
chr8	17000664	17002570	ILC2	FGF20	0.331584555480308	1.61183403280155e-31	0.359	0.168	0	includeFeature	chr8-17000664-17002570
chr15	60839914	60841727	ILC2	RORA	0.340673376975368	2.12841485952919e-31	0.384	0.174	0	inside	chr15-60839914-60841727
chr6	18152436	18153325	ILC2	TPMT	0.34842048006499	2.42663483606791e-31	0.385	0.179	0	inside	chr6-18152436-18153325
chr11	114058814	114062001	ILC2	ZBTB16	0.414215364190251	2.72181875702325e-31	0.661	0.424	0	overlapStart	chr11-114058814-114062001
chr20	6767317	6768824	ILC2	BMP2	0.305183678627082	2.93274518396789e-31	0.274	0.101	0	overlapStart	chr20-6767317-6768824
chr17	9020811	9023528	ILC2	NTN1	0.358176329215291	3.95479868023514e-31	0.395	0.193	0	includeFeature	chr17-9020811-9023528
chr11	36375295	36378481	ILC2	PRR5L	0.398612622729622	7.5536417064707e-31	0.526	0.278	0	overlapStart	chr11-36375295-36378481
chr1	1728307	1729198	ILC2	SLC35E2	0.265196957875999	1.06083430649356e-30	0.263	0.093	0	inside	chr1-1728307-1729198
chr5	16935316	16937014	ILC2	MYO10	0.27524434945211	1.11742788743533e-30	0.238	0.088	0	includeFeature	chr5-16935316-16937014
chr3	8356828	8357846	ILC2	AC023481.1	0.363503950784946	1.21505077218921e-30	0.515	0.3	7530	upstream	chr3-8356828-8357846
chr15	74779818	74784160	ILC2	CSK	0.403632961603948	1.33645325256638e-30	0.696	0.498	0	includeFeature	chr15-74779818-74784160
chr1	6447062	6449612	ILC2	ESPN	0.355356010321302	1.67572442938952e-30	0.39	0.199	0	includeFeature	chr1-6447062-6449612
chr20	828850	829576	ILC2	FAM110A	0.266237330343647	2.10428692095338e-30	0.244	0.08	4138	upstream	chr20-828850-829576
chr2	161956423	161957253	ILC2	SLC4A10	0.272240930603277	2.6695162020484e-30	0.276	0.101	0	includeFeature	chr2-161956423-161957253
chr19	10288585	10293129	ILC2	ICAM5	0.394550546618909	2.70029745865672e-30	0.584	0.37	0	includeFeature	chr19-10288585-10293129
chr6	113854689	113859524	ILC2	MARCKS	0.416468204903281	3.07728331858391e-30	0.604	0.422	0	overlapStart	chr6-113854689-113859524
chr10	16948229	16948914	ILC2	CUBN	0.288413744672223	3.17373208561967e-30	0.179	0.047	0	includeFeature	chr10-16948229-16948914
chr17	64066399	64067517	ILC2	ERN1	0.367536173099649	3.46265014720086e-30	0.491	0.265	0	overlapStart	chr17-64066399-64067517
chr5	55856384	55857229	ILC2	IL31RA	0.253658078261662	3.8740411541919e-30	0.223	0.075	0	inside	chr5-55856384-55857229
chr19	7868326	7872637	ILC2	PRR36	0.425162227169342	6.05609407262948e-30	0.845	0.695	0	overlapEnd	chr19-7868326-7872637
chr1	200869744	200870635	ILC2	GPR25	0.259880186671138	6.15486039485328e-30	0.222	0.063	2319	upstream	chr1-200869744-200870635
chr10	14653425	14654790	ILC2	FAM107B	0.290129335280568	6.17022598052203e-30	0.289	0.109	0	inside	chr10-14653425-14654790
chr2	229713475	229715692	ILC2	DNER	0.320227447613218	9.01873778130805e-30	0.273	0.117	0	includeFeature	chr2-229713475-229715692
chr2	232838246	232839027	ILC2	GIGYF2	0.265870836669236	9.35317733960845e-30	0.259	0.102	0	inside	chr2-232838246-232839027
chr1	108590762	108591643	ILC2	FAM102B	0.303281449318999	1.25420123296082e-29	0.33	0.134	0	inside	chr1-108590762-108591643
chr16	3064964	3066168	ILC2	IL32	0.265478042605449	1.25473465413802e-29	0.254	0.097	0	includeFeature	chr16-3064964-3066168
chr17	64778121	64782218	ILC2	RP13-104F24.2	0.404178283453178	1.77829549432441e-29	0.549	0.33	0	includeFeature	chr17-64778121-64782218
chr8	19013055	19014931	ILC2	PSD3	0.357097615084559	1.94295878415287e-29	0.437	0.217	0	includeFeature	chr8-19013055-19014931
chr3	112856409	112857993	ILC2	CD200R1L	0.29142346020357	2.12954947180418e-29	0.296	0.119	9552	upstream	chr3-112856409-112857993
chr1	235641725	235643310	ILC2	GNG4	-0.254531638842719	2.44921587224679e-29	0.42	0.49	0	inside	chr1-235641725-235643310
chr1	204452797	204453684	ILC2	PIK3C2B	0.351121970036293	2.63206357279708e-29	0.512	0.282	0	inside	chr1-204452797-204453684
chr7	114084471	114087733	ILC2	FOXP2	0.331812678715292	2.95834082811145e-29	0.284	0.113	0	includeFeature	chr7-114084471-114087733
chr2	241740078	241741553	ILC2	D2HGDH	0.287259981712045	4.49319923136936e-29	0.271	0.102	0	overlapStart	chr2-241740078-241741553
chr11	75507755	75508950	ILC2	GDPD5	0.338882529936607	4.62855302761548e-29	0.464	0.247	0	overlapEnd	chr11-75507755-75508950
chr10	67612671	67613674	ILC2	CTNNA3	0.307591896960231	4.85880942089804e-29	0.287	0.107	0	inside	chr10-67612671-67613674
chr10	124657552	124659903	ILC2	FAM53B	0.362188111453674	4.93277607791048e-29	0.441	0.222	0	inside	chr10-124657552-124659903
chr10	132185325	132187665	ILC2	DPYSL4	0.32883307386534	5.82565087781853e-29	0.407	0.204	0	overlapStart	chr10-132185325-132187665
chr1	220689849	220690882	ILC2	C1orf115	0.310407677811881	6.97197921853569e-29	0.381	0.188	0	overlapEnd	chr1-220689849-220690882
chr9	129482306	129484517	ILC2	LINC00963	0.302643512774645	6.97260746059702e-29	0.33	0.152	0	overlapStart	chr9-129482306-129484517
chr6	33694224	33695129	ILC2	ITPR3	0.262597927477776	7.4397371328014e-29	0.267	0.108	0	overlapEnd	chr6-33694224-33695129
chr11	8018640	8020330	ILC2	TUB	0.342239902837792	8.35793489551236e-29	0.419	0.206	0	includeFeature	chr11-8018640-8020330
chr16	67158088	67161357	ILC2	TRADD	0.423854025755428	1.08843483838698e-28	0.784	0.617	0	overlapEnd	chr16-67158088-67161357
chr11	61508201	61509866	ILC2	LRRC10B	0.290165195682725	1.09486021825345e-28	0.296	0.12	0	overlapStart	chr11-61508201-61509866
chr10	43322486	43323409	ILC2	RP11-168L22.2	0.317327492230467	1.12661683335174e-28	0.398	0.207	255	upstream	chr10-43322486-43323409
chr13	97226645	97227775	ILC2	MBNL2	0.3037629715783	1.16990028351228e-28	0.36	0.175	0	inside	chr13-97226645-97227775
chr7	2119860	2121122	ILC2	MAD1L1	0.347414059685691	1.18444658739695e-28	0.402	0.203	0	inside	chr7-2119860-2121122
chr8	30383999	30386379	ILC2	RBPMS	0.318497007598374	1.32005706187369e-28	0.338	0.149	0	includeFeature	chr8-30383999-30386379
chr2	54572036	54573366	ILC2	SPTBN1	0.287933636064691	1.70132060274222e-28	0.285	0.128	0	inside	chr2-54572036-54573366
chr13	30739808	30741076	ILC2	ALOX5AP	0.300626338687919	1.85203317835621e-28	0.322	0.152	0	inside	chr13-30739808-30741076
chr1	20485179	20487135	ILC2	CAMK2N1	0.296762828193189	2.12370942084129e-28	0.31	0.136	0	includeFeature	chr1-20485179-20487135
chr19	49895165	49898388	ILC2	IL4I1	0.481478813981636	2.83458974937302e-28	0.726	0.425	0	overlapStart	chr19-49895165-49898388
chr7	36207576	36209848	ILC2	EEPD1	0.380342064232379	5.1223922916365e-28	0.393	0.175	0	inside	chr7-36207576-36209848
chr1	156859241	156861411	ILC2	NTRK1	0.329997456193463	5.14997195646164e-28	0.438	0.227	0	includeFeature	chr1-156859241-156861411
chr6	149232825	149235017	ILC2	RP1-111D6.3	0.341358695975243	7.49282085571827e-28	0.434	0.239	0	inside	chr6-149232825-149235017
chr2	32946225	32948162	ILC2	LTBP1	0.303297981758203	8.16244374622066e-28	0.278	0.116	0	includeFeature	chr2-32946225-32948162
chr8	142841560	142842518	ILC2	GML	0.270304728408627	1.12292829932732e-27	0.242	0.094	0	inside	chr8-142841560-142842518
chr2	196229872	196230599	ILC2	HECW2	0.25670683981489	1.37498352125784e-27	0.235	0.078	0	inside	chr2-196229872-196230599
chr14	90060152	90063087	ILC2	KCNK13	0.285331308218255	1.47688023570863e-27	0.28	0.115	0	includeFeature	chr14-90060152-90063087
chr7	2527541	2531439	ILC2	LFNG	0.417826288246726	1.51765582442082e-27	0.697	0.489	0	overlapEnd	chr7-2527541-2531439
chr1	236415827	236417761	ILC2	EDARADD	0.321731323037457	1.56419564081964e-27	0.419	0.214	0	inside	chr1-236415827-236417761
chr3	129576236	129578882	ILC2	PLXND1	0.38969211048899	2.05085653986123e-27	0.627	0.4	0	overlapEnd	chr3-129576236-129578882
chr9	96020624	96023280	ILC2	LINC00092	0.332386577696572	2.2083677236199e-27	0.393	0.195	0	overlapStart	chr9-96020624-96023280
chr16	88769559	88771632	ILC2	PIEZO1	0.352487486210709	3.38854397657203e-27	0.482	0.273	0	inside	chr16-88769559-88771632
chr7	1046530	1047207	ILC2	GPR146	0.25260655466722	4.41597572086103e-27	0.246	0.087	0	inside	chr7-1046530-1047207
chr19	38506755	38507680	ILC2	RYR1	0.322279106402519	6.18839747386622e-27	0.282	0.105	0	overlapStart	chr19-38506755-38507680
chr1	31762430	31765522	ILC2	ADGRB2	0.339446660070959	1.00865463688484e-26	0.421	0.232	0	overlapEnd	chr1-31762430-31765522
chr15	60590943	60593364	ILC2	RP11-219B17.3	0.394360283939043	1.034225239992e-26	0.653	0.438	0	overlapStart	chr15-60590943-60593364
chr5	10563109	10566012	ILC2	ANKRD33B	0.386024541298646	1.05940176460436e-26	0.577	0.372	0	includeFeature	chr5-10563109-10566012
chr15	90157817	90158599	ILC2	SEMA4B	0.268074371069656	1.08524401961287e-26	0.275	0.109	2004	upstream	chr15-90157817-90158599
chr20	31673704	31676287	ILC2	BCL2L1	0.335230729221484	1.62143744490765e-26	0.44	0.25	0	inside	chr20-31673704-31676287
chr4	140048737	140050109	ILC2	MAML3	0.317515219637011	1.9402267643918e-26	0.44	0.262	0	inside	chr4-140048737-140050109
chr10	126041512	126043253	ILC2	ADAM12	0.372734074858403	2.44938224371664e-26	0.551	0.311	0	includeFeature	chr10-126041512-126043253
chr9	127770077	127772335	ILC2	SH2D3C	0.387880237195739	3.85282870710919e-26	0.738	0.565	0	overlapEnd	chr9-127770077-127772335
chr11	114102958	114104154	ILC2	ZBTB16	0.271781587684296	4.1632388691021e-26	0.267	0.106	0	inside	chr11-114102958-114104154
chr7	80311355	80312664	ILC2	AC003988.1	0.292264125037777	4.85961375467058e-26	0.286	0.119	0	overlapEnd	chr7-80311355-80312664
chr17	81393091	81395821	ILC2	BAHCC1	0.396785860663966	5.5201841757354e-26	0.627	0.357	0	includeFeature	chr17-81393091-81395821
chr11	114215801	114217365	ILC2	ZBTB16	0.263584997121075	5.53441550186849e-26	0.276	0.106	0	inside	chr11-114215801-114217365
chr4	101018850	101021451	ILC2	PPP3CA	0.328401400835911	7.92604783712543e-26	0.441	0.241	1957	downstream	chr4-101018850-101021451
chr12	70722725	70723505	ILC2	PTPRR	0.272106688076809	7.98506822037242e-26	0.296	0.12	0	inside	chr12-70722725-70723505
chr1	100422285	100424470	ILC2	CDC14A	0.259065211964192	8.07703529406807e-26	0.285	0.124	0	includeFeature	chr1-100422285-100424470
chr8	1823180	1824392	ILC2	ARHGEF10	0.293307938906442	8.89351524366272e-26	0.362	0.176	0	includeFeature	chr8-1823180-1824392
chr7	516882	520434	ILC2	PDGFA	0.306830455301731	1.27638959298213e-25	0.348	0.168	0	includeFeature	chr7-516882-520434
chr8	143933605	143934700	ILC2	PLEC	0.334669780432899	1.38652573283845e-25	0.435	0.226	0	overlapEnd	chr8-143933605-143934700
chr1	235304335	235305592	ILC2	ARID4B	0.303047584510115	1.63859282879372e-25	0.376	0.189	0	inside	chr1-235304335-235305592
chr10	126386938	126388869	ILC2	ADAM12	0.255603647298577	1.74969425448099e-25	0.212	0.069	0	includeFeature	chr10-126386938-126388869
chr3	20103975	20104815	ILC2	KAT2B	0.254284556441307	1.87348902511566e-25	0.269	0.107	0	inside	chr3-20103975-20104815
chr9	136109080	136111072	ILC2	RP11-83N9.5	0.355340799079253	1.89651818321369e-25	0.635	0.444	0	overlapEnd	chr9-136109080-136111072
chr8	24913451	24915905	ILC2	NEFM	0.266086777471007	1.98264420868849e-25	0.231	0.081	0	overlapEnd	chr8-24913451-24915905
chr8	94959820	94961258	ILC2	NDUFAF6	0.337577358447635	2.05014826772042e-25	0.382	0.196	0	inside	chr8-94959820-94961258
chr8	30422959	30423967	ILC2	RBPMS	0.322763548985321	2.15074647380929e-25	0.43	0.233	0	inside	chr8-30422959-30423967
chr19	40598506	40602738	ILC2	LTBP4	0.32923113470387	4.75271906713066e-25	0.421	0.232	0	overlapStart	chr19-40598506-40602738
chr17	7045706	7047464	ILC2	SLC16A11	0.321429765447003	5.28521012767717e-25	0.474	0.268	1782	upstream	chr17-7045706-7047464
chr11	61752098	61753095	ILC2	DKFZP434K028	0.265379540364158	5.77899489286931e-25	0.308	0.136	0	inside	chr11-61752098-61753095
chr9	79581355	79582630	ILC2	TLE4	0.295957059911715	7.33175104489775e-25	0.353	0.175	0	inside	chr9-79581355-79582630
chr19	17001254	17002693	ILC2	CPAMD8	0.355439564467705	7.58119838162563e-25	0.617	0.406	0	overlapEnd	chr19-17001254-17002693
chr11	1570778	1575096	ILC2	DUSP8	0.409536126838702	8.62651135479652e-25	0.693	0.502	0	overlapEnd	chr11-1570778-1575096
chr13	26557088	26558472	ILC2	WASF3	0.302177326662724	1.14377609698916e-24	0.293	0.127	0	includeFeature	chr13-26557088-26558472
chr18	9707563	9709335	ILC2	RAB31	0.284738393543974	1.23685449428448e-24	0.329	0.158	0	includeFeature	chr18-9707563-9709335
chr12	75977788	75979600	ILC2	RP11-114H23.1	0.321728418150187	1.32096839926764e-24	0.35	0.162	0	inside	chr12-75977788-75979600
chr15	76339906	76343670	ILC2	ISL2	0.306010445169635	1.36977231742459e-24	0.335	0.172	0	includeFeature	chr15-76339906-76343670
chr11	18587569	18589137	ILC2	UEVLD	0.333617698020528	1.395183447287e-24	0.445	0.238	0	includeFeature	chr11-18587569-18589137
chr10	8415804	8417306	ILC2	RP11-543F8.2	0.399984684911242	1.39966313456483e-24	0.693	0.419	0	inside	chr10-8415804-8417306
chr3	31230208	31231294	ILC2	RNA5SP127	0.26375680403732	1.59603780233179e-24	0.266	0.11	1360	downstream	chr3-31230208-31231294
chr1	240611203	240612502	ILC2	GREM2	0.257892157252766	1.69437689187161e-24	0.237	0.084	0	includeFeature	chr1-240611203-240612502
chr19	58033560	58034603	ILC2	ZSCAN1	0.321986944348988	2.1878938315154e-24	0.385	0.188	0	overlapStart	chr19-58033560-58034603
chr11	30584302	30587001	ILC2	MPPED2	0.316924084572421	2.27170006764318e-24	0.316	0.146	0	overlapEnd	chr11-30584302-30587001
chr5	40409513	40411257	ILC2	RP11-386E5.1	0.387451461066379	3.79340080315209e-24	0.727	0.514	3879	upstream	chr5-40409513-40411257
chr6	153129773	153131886	ILC2	RGS17	0.270793050541347	5.77878873064349e-24	0.262	0.106	0	includeFeature	chr6-153129773-153131886
chr8	124726656	124728971	ILC2	MTSS1	0.282637359064835	5.87576823661005e-24	0.336	0.171	0	includeFeature	chr8-124726656-124728971
chr12	12465664	12468344	ILC2	BORCS5	0.397604180148073	1.47068717998224e-23	0.582	0.375	0	inside	chr12-12465664-12468344
chr12	111444243	111445600	ILC2	SH2B3	0.338412560776747	2.3177974475731e-23	0.507	0.3	0	inside	chr12-111444243-111445600
chr19	6661546	6662298	ILC2	TNFSF14	0.29035674161237	2.34515659888113e-23	0.335	0.151	0	inside	chr19-6661546-6662298
chr1	223726435	223727228	ILC2	CAPN2	0.261743336831525	2.45890451115311e-23	0.299	0.142	0	inside	chr1-223726435-223727228
chr11	32420542	32421599	ILC2	WT1	0.301026020594349	2.665831533222e-23	0.412	0.207	0	inside	chr11-32420542-32421599
chr10	14647657	14649822	ILC2	FAM107B	0.350056529464883	4.35346510802435e-23	0.668	0.486	0	inside	chr10-14647657-14649822
chr20	3071590	3072665	ILC2	OXT	0.281769207465387	4.66447284112061e-23	0.358	0.189	0	includeFeature	chr20-3071590-3072665
chr8	22138761	22139837	ILC2	REEP4	0.282617324131753	6.49376308290595e-23	0.33	0.162	0	includeFeature	chr8-22138761-22139837
chr17	65522939	65524261	ILC2	AXIN2	0.2533586589615	6.51765832860202e-23	0.346	0.181	4301	downstream	chr17-65522939-65524261
chr20	63552547	63554730	ILC2	FNDC11	0.382710256266345	1.12452331287462e-22	0.594	0.369	0	overlapStart	chr20-63552547-63554730
chr2	144515525	144518456	ILC2	ZEB2	0.357518208190281	1.50747628321342e-22	0.512	0.294	0	overlapEnd	chr2-144515525-144518456
chr7	2510530	2512884	ILC2	LFNG	0.363366398634568	1.85140295060501e-22	0.566	0.4	0	includeFeature	chr7-2510530-2512884
chrX	72099975	72102365	ILC2	NHSL2	0.33727479939287	1.9509266837697e-22	0.513	0.318	0	inside	chrX-72099975-72102365
chr16	72931613	72932549	ILC2	ZFHX3	0.258076970897481	2.87981332124348e-22	0.241	0.095	0	inside	chr16-72931613-72932549
chr12	39442089	39444030	ILC2	KIF21A	0.380815033496793	2.89805304051052e-22	0.726	0.529	0	includeFeature	chr12-39442089-39444030
chr14	76767909	76768999	ILC2	VASH1	0.357811109077111	3.04385438985294e-22	0.507	0.304	0	inside	chr14-76767909-76768999
chr1	167516360	167519120	ILC2	CD247	0.355591493978531	3.0663104830949e-22	0.543	0.331	0	includeFeature	chr1-167516360-167519120
chr3	50316467	50317285	ILC2	HYAL2	0.292506729233221	3.45351385168515e-22	0.312	0.143	504	downstream	chr3-50316467-50317285
chr5	157574983	157576367	ILC2	ADAM19	0.270629787156291	3.80031111156612e-22	0.313	0.148	0	includeFeature	chr5-157574983-157576367
chr1	38045201	38047765	ILC2	POU3F1	0.335212646976649	8.20632559550892e-22	0.418	0.215	0	includeFeature	chr1-38045201-38047765
chr9	34662974	34666547	ILC2	RP11-195F19.30	0.392306943489358	9.42266641041076e-22	0.676	0.502	0	overlapStart	chr9-34662974-34666547
chr17	67244614	67247790	ILC2	HELZ	0.378282696783274	1.10575885174474e-21	0.618	0.412	0	overlapEnd	chr17-67244614-67247790
chr1	31760442	31761526	ILC2	ADGRB2	0.252250131245733	1.19486844481451e-21	0.301	0.145	0	includeFeature	chr1-31760442-31761526
chr2	144510339	144511198	ILC2	ZEB2	0.287857609124491	1.20232979386135e-21	0.329	0.154	0	inside	chr2-144510339-144511198
chr9	37503666	37504358	ILC2	POLR1E	0.287796196667836	1.26497212316959e-21	0.295	0.12	0	overlapEnd	chr9-37503666-37504358
chr14	93962541	93963827	ILC2	ASB2	0.337948868806329	1.38464355365922e-21	0.492	0.299	0	inside	chr14-93962541-93963827
chr17	39813363	39814288	ILC2	IKZF3	0.285877631877887	1.51436359467484e-21	0.377	0.207	0	inside	chr17-39813363-39814288
chr8	109644023	109645474	ILC2	SYBU	0.289676568834613	1.60615835767445e-21	0.303	0.13	0	overlapStart	chr8-109644023-109645474
chr19	38361374	38362888	ILC2	CATSPERG	0.295787350929896	1.67749272225763e-21	0.361	0.183	0	includeFeature	chr19-38361374-38362888
chr3	13009039	13010072	ILC2	IQSEC1	0.28427468658283	1.82023122535868e-21	0.356	0.183	0	inside	chr3-13009039-13010072
chr17	42458430	42460354	ILC2	ATP6V0A1	0.260070067542173	1.837221460679e-21	0.336	0.175	0	overlapStart	chr17-42458430-42460354
chr20	57708889	57710902	ILC2	PMEPA1	0.349451603467716	3.09983545025535e-21	0.552	0.324	0	includeFeature	chr20-57708889-57710902
chr2	19971387	19972265	ILC2	WDR35	0.254365778599128	4.26011133503753e-21	0.312	0.145	0	inside	chr2-19971387-19972265
chr9	79583799	79584661	ILC2	TLE4	0.250241345992741	5.1751357894584e-21	0.268	0.125	0	inside	chr9-79583799-79584661
chr19	39031147	39032667	ILC2	FBXO27	0.310407392001193	7.0267156784059e-21	0.34	0.17	0	includeFeature	chr19-39031147-39032667
chr2	234463678	234464827	ILC2	AC097713.3	0.303992870642991	7.19163999564002e-21	0.398	0.191	1550	downstream	chr2-234463678-234464827
chr6	167093813	167095547	ILC2	RP11-517H2.6	0.270192289543927	7.83505326099967e-21	0.277	0.115	0	inside	chr6-167093813-167095547
chr17	2795477	2797665	ILC2	RAP1GAP2	0.336131767424326	9.09785500561091e-21	0.589	0.383	0	overlapStart	chr17-2795477-2797665
chr14	93955058	93955887	ILC2	ASB2	0.263126332662843	9.30707759871096e-21	0.295	0.133	0	includeFeature	chr14-93955058-93955887
chr16	79598234	79603004	ILC2	MAF	0.388705342148304	9.60914389578711e-21	0.755	0.516	0	includeFeature	chr16-79598234-79603004
chr3	3798349	3801158	ILC2	LRRN1	0.355876712450962	9.74166539379694e-21	0.591	0.415	0	includeFeature	chr3-3798349-3801158
chr5	83471255	83474904	ILC2	VCAN	0.299533309517806	1.00804676431828e-20	0.364	0.194	0	overlapStart	chr5-83471255-83474904
chr16	85055080	85056520	ILC2	KIAA0513	0.339341057359034	1.12447526760866e-20	0.651	0.47	0	inside	chr16-85055080-85056520
chr4	153152757	153154390	ILC2	TRIM2	0.311176401683457	1.19322884089372e-20	0.404	0.222	0	inside	chr4-153152757-153154390
chr1	152034389	152037321	ILC2	S100A11	0.365529332688259	1.37119516160564e-20	0.579	0.385	0	overlapEnd	chr1-152034389-152037321
chr21	45891543	45892893	ILC2	PCBP3	0.293647000979908	1.56849590884437e-20	0.373	0.202	0	inside	chr21-45891543-45892893
chr16	4957561	4958818	ILC2	SEC14L5	0.304536289047747	2.37038587516185e-20	0.412	0.223	0	overlapStart	chr16-4957561-4958818
chr10	11148978	11151355	ILC2	CELF2	0.340689431555127	3.04379940995006e-20	0.522	0.34	0	inside	chr10-11148978-11151355
chr17	41678580	41679798	ILC2	EIF1	0.311253626346819	3.1034232105881e-20	0.441	0.246	9086	upstream	chr17-41678580-41679798
chr12	31736254	31738006	ILC2	AMN1	0.310667072783747	3.76673688846996e-20	0.466	0.278	7079	upstream	chr12-31736254-31738006
chr12	116558893	116560343	ILC2	MAP1LC3B2	0.336304347033522	4.08566704365038e-20	0.66	0.478	0	includeFeature	chr12-116558893-116560343
chr14	63852428	63854349	ILC2	SYNE2	0.360599098767576	4.59200751944284e-20	0.529	0.323	0	includeFeature	chr14-63852428-63854349
chrX	72094778	72095584	ILC2	NHSL2	0.262748257324782	4.64762375070357e-20	0.353	0.18	0	inside	chrX-72094778-72095584
chr2	110804737	110805494	ILC2	ACOXL	0.262019337037084	5.49289475821827e-20	0.273	0.106	0	includeFeature	chr2-110804737-110805494
chr12	65278115	65279705	ILC2	MSRB3	0.254248704709183	5.81628881483761e-20	0.283	0.137	0	includeFeature	chr12-65278115-65279705
chr11	44725916	44728301	ILC2	RP11-45A12.2	0.307868536224922	5.89454570985511e-20	0.417	0.247	0	inside	chr11-44725916-44728301
chr19	3284232	3286261	ILC2	CELF5	0.342521150011674	6.03700873868399e-20	0.48	0.297	0	includeFeature	chr19-3284232-3286261
chr1	111738136	111740878	ILC2	FAM212B	0.359363287098654	6.48541943546008e-20	0.604	0.411	0	inside	chr1-111738136-111740878
chr2	148874616	148877383	ILC2	KIF5C	0.330432749341773	6.54860656879449e-20	0.539	0.355	0	includeFeature	chr2-148874616-148877383
chr17	42421691	42423408	ILC2	PTRF	0.254317999681311	6.77160961602753e-20	0.265	0.121	0	overlapEnd	chr17-42421691-42423408
chr15	28106266	28108262	ILC2	HERC2	0.263273367716578	9.51843262787559e-20	0.27	0.122	2777	downstream	chr15-28106266-28108262
chr13	102779253	102780456	ILC2	KDELC1	0.322277735398121	9.82498427610585e-20	0.449	0.245	3824	downstream	chr13-102779253-102780456
chr16	19883563	19886706	ILC2	GPRC5B	0.257301839079092	1.06401230806074e-19	0.317	0.16	0	overlapEnd	chr16-19883563-19886706
chr15	74956055	74957705	ILC2	RPP25	0.301219001331395	1.32600254673084e-19	0.412	0.24	0	includeFeature	chr15-74956055-74957705
chr22	50544045	50546174	ILC2	CTA-384D8.34	0.28052566229732	1.62081591701235e-19	0.34	0.173	1033	downstream	chr22-50544045-50546174
chr7	73717511	73720171	ILC2	STX1A	0.316465229239684	2.26039403688937e-19	0.419	0.235	0	overlapEnd	chr7-73717511-73720171
chr3	87792132	87793808	ILC2	RP11-451B8.1	0.25802925290369	2.32146793287443e-19	0.297	0.129	0	includeFeature	chr3-87792132-87793808
chr18	46332964	46337012	ILC2	RNF165	0.339824847964886	2.39503356140671e-19	0.508	0.299	0	overlapStart	chr18-46332964-46337012
chr5	131252196	131254180	ILC2	CDC42SE2	0.331871913925162	2.83019779277738e-19	0.607	0.45	0	overlapStart	chr5-131252196-131254180
chr1	182603347	182604949	ILC2	RGS16	0.297235249211727	2.83323598849648e-19	0.469	0.283	0	overlapEnd	chr1-182603347-182604949
chr19	38387123	38389057	ILC2	GGN	0.307746780075254	5.90857215726369e-19	0.433	0.243	0	overlapEnd	chr19-38387123-38389057
chr2	72915894	72919016	ILC2	EMX1	0.272781443688339	6.48683325032148e-19	0.354	0.183	0	includeFeature	chr2-72915894-72919016
chr1	2642176	2643727	ILC2	TTC34	0.338539549456464	8.63310902826687e-19	0.644	0.484	0	inside	chr1-2642176-2643727
chr22	46734761	46735621	ILC2	CERK	0.26439837985691	9.25320165031357e-19	0.269	0.103	0	includeFeature	chr22-46734761-46735621
chr6	37515657	37518148	ILC2	RP1-153P14.8	0.364965765118974	9.67920188617819e-19	0.747	0.582	0	inside	chr6-37515657-37518148
chr1	159853942	159855442	ILC2	VSIG8	0.316223392307511	1.05107535042491e-18	0.501	0.32	0	includeFeature	chr1-159853942-159855442
chr2	74833463	74836826	ILC2	HK2	0.332049035018093	1.11761100925837e-18	0.549	0.357	0	includeFeature	chr2-74833463-74836826
chr3	115658077	115659609	ILC2	GAP43	0.303283282204571	1.1224469285062e-18	0.414	0.232	0	inside	chr3-115658077-115659609
chr10	71212013	71213762	ILC2	UNC5B	0.283633006617761	1.15587561159174e-18	0.312	0.155	0	includeFeature	chr10-71212013-71213762
chr3	8501266	8502104	ILC2	LMCD1	0.301596282092445	1.1564438889583e-18	0.424	0.245	0	includeFeature	chr3-8501266-8502104
chr19	289970	291632	ILC2	PLPP2	0.303200922081034	1.31941047978388e-18	0.3	0.128	0	overlapEnd	chr19-289970-291632
chr2	162072461	162075663	ILC2	DPP4	0.283846710188368	1.46844719974506e-18	0.385	0.217	0	includeFeature	chr2-162072461-162075663
chr6	16651567	16652553	ILC2	ATXN1	0.250523610627187	1.48602545630526e-18	0.324	0.162	0	inside	chr6-16651567-16652553
chr5	132746803	132748188	ILC2	CCNI2	0.258143937834895	2.15617729146874e-18	0.364	0.207	0	includeFeature	chr5-132746803-132748188
chr6	43223928	43225130	ILC2	CUL9	0.308151001240915	3.7448038598279e-18	0.457	0.279	0	includeFeature	chr6-43223928-43225130
chr8	140790597	140791951	ILC2	PTK2	0.319123051422056	4.23839235610009e-18	0.467	0.24	0	inside	chr8-140790597-140791951
chr15	60844028	60845497	ILC2	RORA	0.317341939976963	4.71218833307286e-18	0.512	0.33	0	inside	chr15-60844028-60845497
chr14	34713644	34715577	ILC2	CFL2	0.326221197401415	4.9188255147597e-18	0.582	0.399	0	overlapEnd	chr14-34713644-34715577
chr5	132687779	132689362	ILC2	KIF3A	0.311049941115253	4.95330646268574e-18	0.446	0.264	3265	downstream	chr5-132687779-132689362
chr10	15370377	15371747	ILC2	FAM171A1	0.252762179180439	5.11407425251416e-18	0.29	0.137	0	includeFeature	chr10-15370377-15371747
chr2	152334810	152336504	ILC2	FMNL2	0.276786397144252	5.20498423384228e-18	0.329	0.168	0	includeFeature	chr2-152334810-152336504
chr1	110067887	110070756	ILC2	ALX3	0.25548184948261	6.39058913660037e-18	0.288	0.14	0	overlapEnd	chr1-110067887-110070756
chr11	85809171	85811757	ILC2	SYTL2	0.308837917239154	6.41425700786781e-18	0.546	0.363	0	includeFeature	chr11-85809171-85811757
chr8	130244253	130245672	ILC2	ASAP1	0.25261939661388	7.10531245011737e-18	0.327	0.176	0	inside	chr8-130244253-130245672
chr19	14071865	14075508	ILC2	MISP3	0.35110848076556	7.20214397253247e-18	0.603	0.449	0	includeFeature	chr19-14071865-14075508
chr13	51802028	51805446	ILC2	DHRS12	0.363137731058188	7.23159330494434e-18	0.855	0.717	0	overlapEnd	chr13-51802028-51805446
chr11	10742393	10744493	ILC2	CTR9	0.282166993343034	9.72669175276484e-18	0.412	0.238	6493	upstream	chr11-10742393-10744493
chr3	57077985	57079724	ILC2	ARHGEF3	0.251096092632016	1.00514279591304e-17	0.284	0.136	0	overlapEnd	chr3-57077985-57079724
chr14	92615116	92616586	ILC2	RIN3	0.318609516238576	1.06531424889738e-17	0.611	0.422	0	includeFeature	chr14-92615116-92616586
chr6	3455029	3458171	ILC2	SLC22A23	0.30769189603656	1.17422774008773e-17	0.456	0.275	0	includeFeature	chr6-3455029-3458171
chr19	38693339	38694446	ILC2	ACTN4	0.31855950132012	1.33592531131866e-17	0.503	0.304	0	inside	chr19-38693339-38694446
chr19	18506148	18507926	ILC2	ELL	0.275151043877137	1.4065404311918e-17	0.293	0.15	0	inside	chr19-18506148-18507926
chr4	83535231	83536868	ILC2	GPAT3	0.292831428739227	1.68200448565142e-17	0.365	0.194	0	includeFeature	chr4-83535231-83536868
chr19	6068981	6070950	ILC2	RFX2	0.256448743819879	1.78096576139697e-17	0.299	0.136	0	inside	chr19-6068981-6070950
chr22	33919246	33922789	ILC2	LARGE1	0.342141231243972	1.96704153350578e-17	0.614	0.41	0	includeFeature	chr22-33919246-33922789
chr10	6036946	6038805	ILC2	IL2RA	0.263393107084644	1.97619036545557e-17	0.333	0.172	0	inside	chr10-6036946-6038805
chr19	48492645	48494162	ILC2	LMTK3	0.341004752040722	2.32945945908296e-17	0.53	0.349	0	overlapEnd	chr19-48492645-48494162
chr7	131555562	131557341	ILC2	PODXL	0.325793962978109	2.33556407838451e-17	0.501	0.312	0	includeFeature	chr7-131555562-131557341
chr1	2198828	2199942	ILC2	FAAP20	0.294113228884066	2.36686581425655e-17	0.468	0.282	0	overlapStart	chr1-2198828-2199942
chr3	38038337	38040614	ILC2	DLEC1	0.354501274148913	2.38207940630747e-17	0.682	0.527	0	includeFeature	chr3-38038337-38040614
chr19	861725	864294	ILC2	CFD	0.334188436103576	2.42333264472669e-17	0.516	0.337	0	includeFeature	chr19-861725-864294
chr18	59899225	59901261	ILC2	PMAIP1	0.329847114291382	2.89576649651422e-17	0.511	0.327	0	overlapStart	chr18-59899225-59901261
chr1	224615798	224618559	ILC2	CNIH3	0.273805640462038	3.00806897535622e-17	0.335	0.178	0	includeFeature	chr1-224615798-224618559
chr16	75098274	75100455	ILC2	ZNRF1	0.294884999925043	3.66846433086097e-17	0.45	0.272	0	inside	chr16-75098274-75100455
chr20	4685984	4687848	ILC2	PRNP	0.346816710480036	3.94991231245924e-17	0.636	0.469	0	includeFeature	chr20-4685984-4687848
chr19	17947363	17949385	ILC2	KCNN1	0.341959141862052	4.75942121409078e-17	0.639	0.445	1907	upstream	chr19-17947363-17949385
chr14	101822713	101826231	ILC2	PPP2R5C	0.349187871893618	5.03895454251433e-17	0.724	0.515	0	overlapStart	chr14-101822713-101826231
chr13	20159592	20162109	ILC2	GJA3	0.283853588485477	5.32201178902359e-17	0.386	0.217	0	overlapEnd	chr13-20159592-20162109
chr11	75768048	75769375	ILC2	DGAT2	0.282744268951144	6.54713231010302e-17	0.395	0.228	0	includeFeature	chr11-75768048-75769375
chr19	940408	941611	ILC2	ARID3A	0.315022856322404	7.14594397620541e-17	0.522	0.345	0	inside	chr19-940408-941611
chr9	89700968	89701892	ILC2	UNQ6494	0.27249116479346	8.20692890721376e-17	0.361	0.193	0	inside	chr9-89700968-89701892
chr5	132293077	132295596	ILC2	SLC22A4	0.318406094223128	8.47698699751443e-17	0.507	0.313	0	includeFeature	chr5-132293077-132295596
chr8	23682193	23683595	ILC2	NKX3-1	0.271511684761804	8.94347751467047e-17	0.344	0.191	0	includeFeature	chr8-23682193-23683595
chr16	54928060	54931502	ILC2	IRX5	0.340520775379869	9.63316903203757e-17	0.642	0.43	0	includeFeature	chr16-54928060-54931502
chr9	127223835	127225996	ILC2	GARNL3	0.345176421461095	1.974030038463e-16	0.652	0.478	0	includeFeature	chr9-127223835-127225996
chr16	88780038	88782203	ILC2	PIEZO1	0.282081495848507	2.06628435396952e-16	0.409	0.225	0	inside	chr16-88780038-88782203
chr19	35643084	35645419	ILC2	ETV2	0.345063737793206	2.12491914823342e-16	0.745	0.584	0	overlapEnd	chr19-35643084-35645419
chr12	46217701	46220351	ILC2	SLC38A1	0.282132465066473	2.44240049153134e-16	0.439	0.28	0	inside	chr12-46217701-46220351
chr1	44029502	44031630	ILC2	SLC6A9	0.329801115412391	2.72117184594872e-16	0.588	0.403	0	overlapEnd	chr1-44029502-44031630
chr6	116370051	116371945	ILC2	DSE	0.29182092971299	3.30624282554507e-16	0.417	0.264	0	includeFeature	chr6-116370051-116371945
chr16	89200502	89202423	ILC2	SLC22A31	0.25874453507466	3.40403499427208e-16	0.35	0.194	0	overlapEnd	chr16-89200502-89202423
chr9	136106449	136108219	ILC2	RP11-83N9.5	0.261200299244974	3.92224705785043e-16	0.352	0.196	0	overlapEnd	chr9-136106449-136108219
chr8	22366706	22368128	ILC2	SLC39A14	0.276682125747031	4.44325295199369e-16	0.434	0.265	0	includeFeature	chr8-22366706-22368128
chr4	1792635	1795395	ILC2	FGFR3	0.265703517567028	6.72830068290163e-16	0.342	0.192	0	overlapStart	chr4-1792635-1795395
chr19	7915977	7918358	ILC2	TGFBR3L	0.278114163506394	6.97126821820198e-16	0.382	0.227	0	includeFeature	chr19-7915977-7918358
chr20	2692144	2694189	ILC2	EBF4	0.279417150654495	7.52247290471398e-16	0.394	0.222	0	includeFeature	chr20-2692144-2694189
chr10	71768584	71769855	ILC2	C10orf54	0.267007732888816	9.19573374651036e-16	0.463	0.294	0	inside	chr10-71768584-71769855
chr1	23483549	23485193	ILC2	ASAP3	0.326736807243071	9.26070788563547e-16	0.617	0.421	0	includeFeature	chr1-23483549-23485193
chr6	52389332	52390945	ILC2	PAQR8	0.284240014214076	9.63837040781053e-16	0.555	0.395	0	inside	chr6-52389332-52390945
chr1	156103504	156107238	ILC2	LMNA	0.350490717525956	9.85727496311775e-16	0.797	0.655	0	inside	chr1-156103504-156107238
chr11	67371358	67374561	ILC2	CLCF1	0.305065138177841	1.06671763784965e-15	0.552	0.379	0	overlapEnd	chr11-67371358-67374561
chr15	28094292	28097349	ILC2	OCA2	0.286541330339453	1.10878787867863e-15	0.37	0.204	0	inside	chr15-28094292-28097349
chr16	57809933	57811051	ILC2	CTD-2600O9.1	0.269222791010756	1.20117078839159e-15	0.471	0.292	0	includeFeature	chr16-57809933-57811051
chr6	27864440	27867953	ILC2	HIST1H1B	0.318633324557086	1.22478138268536e-15	0.649	0.47	0	includeFeature	chr6-27864440-27867953
chr1	172357956	172359442	ILC2	DNM3	0.26515558223358	1.24117300503817e-15	0.361	0.206	0	inside	chr1-172357956-172359442
chr11	62671144	62672772	ILC2	UQCC3	0.317937844671326	1.32708419653273e-15	0.537	0.363	0	includeFeature	chr11-62671144-62672772
chr9	69671692	69673499	ILC2	RP11-109D9.4	0.269162537509929	1.56756992447137e-15	0.376	0.204	0	overlapStart	chr9-69671692-69673499
chr6	17986666	17988639	ILC2	KIF13A	0.272286650785961	1.59926615132876e-15	0.357	0.207	0	includeFeature	chr6-17986666-17988639
chr11	78416519	78418576	ILC2	GAB2	0.312057120150661	1.68584827687081e-15	0.559	0.382	0	includeFeature	chr11-78416519-78418576
chr17	6443480	6444839	ILC2	FAM64A	0.290498828969573	1.75164090371285e-15	0.538	0.362	0	overlapStart	chr17-6443480-6444839
chr6	10403783	10404901	ILC2	TFAP2A	0.292091024351777	1.91340522975132e-15	0.435	0.247	0	overlapEnd	chr6-10403783-10404901
chr12	51970903	51973399	ILC2	ACVR1B	0.279901123784485	2.09048472150293e-15	0.372	0.199	0	inside	chr12-51970903-51973399
chr22	49838467	49839741	ILC2	RP3-522J7.6	0.31250643334034	2.17613838612488e-15	0.621	0.429	680	upstream	chr22-49838467-49839741
chr6	41732423	41736136	ILC2	TFEB	0.359418843830651	2.20103193489529e-15	0.773	0.623	0	includeFeature	chr6-41732423-41736136
chr12	9757676	9762010	ILC2	CD69	0.340878014401796	2.56708996852111e-15	0.765	0.61	0	overlapEnd	chr12-9757676-9762010
chr11	66855795	66857225	ILC2	LRFN4	0.29181869687726	2.57020298711285e-15	0.441	0.268	0	overlapStart	chr11-66855795-66857225
chr5	17216050	17219124	ILC2	BASP1	0.313994440453746	2.80383407074202e-15	0.334	0.185	0	includeFeature	chr5-17216050-17219124
chr17	49738954	49740723	ILC2	FAM117A	0.30092160988029	2.98862373030581e-15	0.729	0.562	0	inside	chr17-49738954-49740723
chr9	75889611	75892789	ILC2	PCSK5	0.319678459074453	3.08347504507101e-15	0.592	0.416	0	includeFeature	chr9-75889611-75892789
chr17	28371006	28372667	ILC2	VTN	0.285581983400545	3.21047006005271e-15	0.453	0.287	0	inside	chr17-28371006-28372667
chr2	27262289	27265458	ILC2	SLC30A3	0.265647162505469	3.22631080076395e-15	0.371	0.209	0	overlapEnd	chr2-27262289-27265458
chr1	2290074	2292074	ILC2	SKI	0.310083786019331	3.67220194601919e-15	0.484	0.317	0	inside	chr1-2290074-2292074
chr19	34962325	34964696	ILC2	ZNF792	0.261996813881047	3.98720315340579e-15	0.374	0.224	0	overlapEnd	chr19-34962325-34964696
chr2	219551473	219553276	ILC2	OBSL1	0.294818855439374	4.04358995408326e-15	0.496	0.316	0	includeFeature	chr2-219551473-219553276
chr2	202032437	202035791	ILC2	FZD7	0.335580531717709	4.16967349223602e-15	0.658	0.502	0	overlapStart	chr2-202032437-202035791
chr3	192916668	192918525	ILC2	MB21D2	0.268092936248388	4.90231599162319e-15	0.324	0.181	0	includeFeature	chr3-192916668-192918525
chr9	127004902	127005851	ILC2	RALGPS1	0.251053217168296	6.12440877740598e-15	0.332	0.178	0	inside	chr9-127004902-127005851
chr14	64702991	64706215	ILC2	PLEKHG3	0.291333604326048	6.32608088022808e-15	0.418	0.245	0	overlapStart	chr14-64702991-64706215
chr4	169659663	169660718	ILC2	CLCN3	0.267615161268132	6.5212788327623e-15	0.43	0.264	0	includeFeature	chr4-169659663-169660718
chr5	75049758	75054387	ILC2	LINC01336	0.313611324778549	7.07645322513841e-15	0.517	0.332	0	overlapEnd	chr5-75049758-75054387
chr5	176596481	176597591	ILC2	GPRIN1	0.255509518090989	7.28701093989274e-15	0.344	0.193	0	inside	chr5-176596481-176597591
chr19	6160876	6161938	ILC2	ACSBG2	0.271253097274218	7.35361935700724e-15	0.351	0.203	0	overlapEnd	chr19-6160876-6161938
chr6	3226786	3230004	ILC2	TUBB2B	0.254280159414964	7.71269881587645e-15	0.322	0.183	0	inside	chr6-3226786-3230004
chr15	73926907	73928429	ILC2	LOXL1	0.29027623103652	1.05162084053252e-14	0.482	0.305	0	overlapEnd	chr15-73926907-73928429
chr1	204072811	204075334	ILC2	SOX13	0.274883505274263	1.06514305994896e-14	0.395	0.225	0	includeFeature	chr1-204072811-204075334
chr8	2130719	2131874	ILC2	MYOM2	0.275220099623711	1.12802002019732e-14	0.408	0.245	0	inside	chr8-2130719-2131874
chr6	73422120	73423081	ILC2	MB21D1	0.254476596742172	1.3441281622036e-14	0.436	0.261	0	inside	chr6-73422120-73423081
chr10	14603112	14605787	ILC2	FAM107B	0.306786967838082	1.48477918523706e-14	0.543	0.379	0	overlapEnd	chr10-14603112-14605787
chr19	56507264	56508652	ILC2	ZNF471	0.313517665835509	1.61334251408775e-14	0.639	0.429	0	overlapStart	chr19-56507264-56508652
chr4	155666586	155668918	ILC2	GUCY1A3	0.318483609593917	1.84029418082971e-14	0.534	0.324	0	includeFeature	chr4-155666586-155668918
chr8	135456556	135458194	ILC2	KHDRBS3	0.257422900419099	2.13491024090673e-14	0.305	0.161	0	includeFeature	chr8-135456556-135458194
chr5	134131996	134133658	ILC2	TCF7	0.303840672090482	2.45076429666454e-14	0.589	0.413	0	inside	chr5-134131996-134133658
chr20	63101546	63103724	ILC2	HAR1A	0.282754662470986	2.47522955617251e-14	0.487	0.32	0	includeFeature	chr20-63101546-63103724
chr11	829154	831261	ILC2	CRACR2B	0.253406747591464	2.50216037487266e-14	0.327	0.175	0	overlapStart	chr11-829154-831261
chr20	13995059	13996287	ILC2	MACROD2	0.259460664552422	2.59726688831077e-14	0.227	0.095	0	includeFeature	chr20-13995059-13996287
chr6	127971600	127972719	ILC2	PTPRK	0.263291163295021	3.05430344262016e-14	0.456	0.29	0	inside	chr6-127971600-127972719
chr8	38465286	38469092	ILC2	FGFR1	0.32128443553723	3.14420466281027e-14	0.502	0.308	0	overlapEnd	chr8-38465286-38469092
chr1	6464473	6466719	ILC2	TNFRSF25	0.303297981758203	3.37679731653824e-14	0.513	0.336	0	includeFeature	chr1-6464473-6466719
chr8	130067872	130069106	ILC2	ASAP1	0.296548271856743	3.45859188903393e-14	0.643	0.462	0	inside	chr8-130067872-130069106
chr5	131514321	131515421	ILC2	RAPGEF6	0.250114895921232	3.46322850762569e-14	0.32	0.178	0	inside	chr5-131514321-131515421
chr22	46068826	46072879	ILC2	RP6-109B7.4	0.320158757186545	3.49493982924654e-14	0.538	0.382	0	overlapEnd	chr22-46068826-46072879
chr1	111470438	111471740	ILC2	C1orf162	0.263344933266921	3.51643802153291e-14	0.443	0.292	2051	upstream	chr1-111470438-111471740
chr4	185202068	185204745	ILC2	CFAP97	0.336824752502259	3.52961520303092e-14	0.728	0.571	0	inside	chr4-185202068-185204745
chr9	86945640	86949053	ILC2	GAS1	0.349907310258619	3.66634902806981e-14	0.582	0.394	0	overlapStart	chr9-86945640-86949053
chr2	54573951	54575334	ILC2	SPTBN1	0.296768524364895	3.89850044456944e-14	0.608	0.434	0	inside	chr2-54573951-54575334
chr20	3237911	3240282	ILC2	SLC4A11	0.258920063884486	3.96295346958989e-14	0.359	0.204	0	overlapEnd	chr20-3237911-3240282
chr11	1388939	1391627	ILC2	BRSK2	0.310507026933196	4.17100772081979e-14	0.661	0.473	0	includeFeature	chr11-1388939-1391627
chrX	39854784	39856265	ILC2	RP13-126P21.2	0.273641994042259	7.66664331897891e-14	0.497	0.334	6425	upstream	chrX-39854784-39856265
chr14	101721619	101722897	ILC2	RP11-1029J19.5	0.314131012114482	8.64953674549213e-14	0.65	0.445	0	inside	chr14-101721619-101722897
chr7	5425794	5430170	ILC2	RP11-1275H24.1	0.28333021594753	8.77148823461103e-14	0.408	0.249	0	includeFeature	chr7-5425794-5430170
chr5	95730695	95732368	ILC2	RHOBTB3	0.262591226642369	9.41429969540742e-14	0.385	0.233	0	includeFeature	chr5-95730695-95732368
chr14	24171317	24173148	ILC2	REC8	0.295013834690598	9.7581953724564e-14	0.533	0.382	0	includeFeature	chr14-24171317-24173148
chr11	64245272	64247877	ILC2	PPP1R14B	0.30046306221942	1.04291548717323e-13	0.566	0.385	0	includeFeature	chr11-64245272-64247877
chr19	8208348	8210316	ILC2	CERS4	0.31450952183686	1.16113137946553e-13	0.633	0.468	0	inside	chr19-8208348-8210316
chr10	72331275	72332969	ILC2	DNAJB12	0.300555607503339	1.34064285925688e-13	0.755	0.608	0	overlapEnd	chr10-72331275-72332969
chr3	32237866	32240504	ILC2	CMTM8	0.288139457311736	1.35665496878908e-13	0.494	0.328	0	includeFeature	chr3-32237866-32240504
chr1	184973236	184975904	ILC2	FAM129A	0.340175915693325	1.41079949391738e-13	0.602	0.405	0	includeFeature	chr1-184973236-184975904
chr6	149863112	149865371	ILC2	LRP11	0.310810637965701	1.75492170563857e-13	0.623	0.444	0	includeFeature	chr6-149863112-149865371
chr6	169789771	169791006	ILC2	LINC00242	0.261039066672372	1.92129924064945e-13	0.385	0.237	0	inside	chr6-169789771-169791006
chr11	35012318	35014415	ILC2	PDHX	0.281035021164019	2.34734131513434e-13	0.437	0.257	0	inside	chr11-35012318-35014415
chr5	147782018	147783218	ILC2	JAKMIP2	0.292039598729636	2.40000655134618e-13	0.528	0.353	0	includeFeature	chr5-147782018-147783218
chr9	95505697	95509639	ILC2	PTCH1	0.288074562140368	2.94567098237308e-13	0.425	0.24	0	includeFeature	chr9-95505697-95509639
chr12	76029949	76032784	ILC2	PHLDA1	0.338454427171819	2.96232871110511e-13	0.688	0.502	0	overlapEnd	chr12-76029949-76032784
chr7	69596822	69600406	ILC2	AUTS2	0.284026620786389	2.9751128762539e-13	0.446	0.268	0	includeFeature	chr7-69596822-69600406
chr5	55231240	55234441	ILC2	CCNO	0.265608598444609	3.02477086181132e-13	0.385	0.231	0	includeFeature	chr5-55231240-55234441
chr15	62389885	62392692	ILC2	TLN2	0.258454689363449	3.08501200981532e-13	0.361	0.207	0	includeFeature	chr15-62389885-62392692
chr9	73151483	73155880	ILC2	ANXA1	0.332604140816673	3.13423262671405e-13	0.542	0.395	0	overlapStart	chr9-73151483-73155880
chr16	3045195	3047673	ILC2	MMP25	0.256376039021981	3.35374275636071e-13	0.338	0.195	0	includeFeature	chr16-3045195-3047673
chr20	8131579	8133387	ILC2	PLCB1	0.300027015296239	4.11679143914153e-13	0.619	0.43	0	includeFeature	chr20-8131579-8133387
chr1	205227030	205230146	ILC2	TMCC2	0.287596384274009	5.52166532177941e-13	0.548	0.375	0	includeFeature	chr1-205227030-205230146
chr12	63667983	63669433	ILC2	DPY19L2	0.250535098117709	6.45195020406044e-13	0.327	0.179	0	includeFeature	chr12-63667983-63669433
chr10	35640346	35644198	ILC2	FZD8	0.30450661021759	6.60090623724487e-13	0.484	0.31	0	overlapStart	chr10-35640346-35644198
chr3	184334330	184337085	ILC2	FAM131A	0.305118448849968	7.25347217400383e-13	0.522	0.374	0	overlapStart	chr3-184334330-184337085
chr19	18223970	18226547	ILC2	PDE4C	0.256085793610516	9.01417116204421e-13	0.37	0.221	0	overlapEnd	chr19-18223970-18226547
chr22	50539126	50540269	ILC2	CTA-384D8.35	0.262597357338018	1.0058699014092e-12	0.463	0.295	2035	downstream	chr22-50539126-50540269
chr11	63998960	64001258	ILC2	OTUB1	0.254092734064364	1.11518866289806e-12	0.4	0.254	0	inside	chr11-63998960-64001258
chr16	694070	696148	ILC2	FBXL16	0.250114895921232	1.17968433673154e-12	0.308	0.166	0	includeFeature	chr16-694070-696148
chr12	94147655	94151096	ILC2	PLXNC1	0.33571945945058	1.20594665829779e-12	0.66	0.483	0	includeFeature	chr12-94147655-94151096
chr15	64893350	64896216	ILC2	AC069368.3	0.320169765937981	1.33147253904218e-12	0.801	0.679	0	inside	chr15-64893350-64896216
chr8	104588072	104590488	ILC2	LRP12	0.287291835457631	1.35232852041046e-12	0.516	0.318	0	includeFeature	chr8-104588072-104590488
chr7	129778068	129782367	ILC2	RP11-738B7.1	0.275350456397708	1.36129041206027e-12	0.407	0.246	1002	downstream	chr7-129778068-129782367
chr14	104799304	104801661	ILC2	ZBTB42	0.309528334693192	1.37173229302081e-12	0.589	0.428	0	includeFeature	chr14-104799304-104801661
chr17	80035183	80037481	ILC2	CCDC40	0.316849832698593	1.65985495938778e-12	0.633	0.447	0	overlapStart	chr17-80035183-80037481
chr1	181088150	181091108	ILC2	IER5	0.318435627733781	1.69109991339653e-12	0.801	0.68	0	overlapStart	chr1-181088150-181091108
chr1	67170584	67172487	ILC2	IL23R	0.282542022379812	1.77027606386226e-12	0.378	0.216	0	inside	chr1-67170584-67172487
chr3	50154204	50156005	ILC2	SEMA3F	0.276818962518207	1.87742154156528e-12	0.479	0.301	0	includeFeature	chr3-50154204-50156005
chr4	185142603	185144016	ILC2	SLC25A4	0.271957978011782	2.19462967219518e-12	0.423	0.256	0	overlapStart	chr4-185142603-185144016
chr4	6688805	6690981	ILC2	RP11-539L10.2	0.282536406066339	3.13189569914738e-12	0.462	0.282	0	includeFeature	chr4-6688805-6690981
chr2	46439071	46440362	ILC2	TMEM247	0.273045343249019	3.25695511654566e-12	0.439	0.271	0	overlapEnd	chr2-46439071-46440362
chr3	31226080	31227826	ILC2	RNA5SP127	0.289443348150314	3.82949613953642e-12	0.558	0.388	888	upstream	chr3-31226080-31227826
chr19	10230223	10231848	ILC2	S1PR2	0.26494667655951	3.83845180159274e-12	0.445	0.292	0	overlapEnd	chr19-10230223-10231848
chr11	75523163	75526589	ILC2	GDPD5	0.301890976070758	4.76423796456381e-12	0.597	0.428	0	overlapEnd	chr11-75523163-75526589
chr10	48655623	48656902	ILC2	ARHGAP22	0.255174644378824	5.14717353502667e-12	0.393	0.247	0	overlapStart	chr10-48655623-48656902
chr16	4801592	4803392	ILC2	ROGDI	0.299536176757254	5.37818069319989e-12	0.776	0.657	0	overlapEnd	chr16-4801592-4803392
chr9	133141491	133144901	ILC2	RALGDS	0.320211529476516	5.39754890458273e-12	0.815	0.676	0	inside	chr9-133141491-133144901
chr1	41381075	41383893	ILC2	FOXO6	0.251023163189418	5.98926518575665e-12	0.387	0.233	0	includeFeature	chr1-41381075-41383893
chr5	67165414	67167372	ILC2	MAST4	0.317511550242769	6.96919509307462e-12	0.683	0.515	0	overlapEnd	chr5-67165414-67167372
chr11	3838827	3842291	ILC2	RHOG	0.317763391808081	6.97912232790486e-12	0.873	0.771	0	overlapEnd	chr11-3838827-3842291
chr6	159106459	159108169	ILC2	RP11-13P5.1	0.284307720765629	6.9870797433931e-12	0.667	0.506	0	includeFeature	chr6-159106459-159108169
chr14	54563963	54568378	ILC2	SAMD4A	0.313174370779998	7.03516012109211e-12	0.618	0.46	0	includeFeature	chr14-54563963-54568378
chr8	142449605	142453783	ILC2	ADGRB1	0.269344342075114	7.13647100965727e-12	0.382	0.237	0	overlapStart	chr8-142449605-142453783
chr15	60396985	60399338	ILC2	ANXA2	0.294572856640568	7.20772206137393e-12	0.542	0.394	0	overlapEnd	chr15-60396985-60399338
chr19	55080043	55082874	ILC2	EPS8L1	0.309337421279669	8.40325058516088e-12	0.593	0.426	0	includeFeature	chr19-55080043-55082874
chr11	128475272	128478725	ILC2	ETS1	0.279521057110048	8.41151608890998e-12	0.633	0.475	0	inside	chr11-128475272-128478725
chr20	63537151	63538675	ILC2	PTK6	0.301136596112131	8.43954683606492e-12	0.7	0.564	0	overlapStart	chr20-63537151-63538675
chr7	128408958	128410816	ILC2	IMPDH1	0.285693388666537	1.15675749790671e-11	0.554	0.395	0	includeFeature	chr7-128408958-128410816
chr17	4806440	4807733	ILC2	PLD2	0.26430753519185	1.38424553262887e-11	0.53	0.376	0	overlapStart	chr17-4806440-4807733
chr5	179818523	179822318	ILC2	SQSTM1	0.322049126591872	1.38555332043805e-11	0.865	0.727	0	overlapStart	chr5-179818523-179822318
chr8	102805674	102808902	ILC2	KB-1732A1.1	0.321466985765943	1.46159895928964e-11	0.795	0.645	0	inside	chr8-102805674-102808902
chr18	58042827	58045932	ILC2	NEDD4L	0.321669788140806	1.4818653083703e-11	0.602	0.43	0	includeFeature	chr18-58042827-58045932
chr8	23067558	23070615	ILC2	TNFRSF10B	0.270377536789898	1.67872698531365e-11	0.552	0.39	0	includeFeature	chr8-23067558-23070615
chr1	1136257	1138093	ILC2	LINC01342	0.284974266522656	1.80821605472223e-11	0.462	0.295	0	overlapStart	chr1-1136257-1138093
chr6	127514597	127517077	ILC2	SOGA3	0.274949266015845	1.90890294614735e-11	0.4	0.244	0	includeFeature	chr6-127514597-127517077
chr3	15271597	15273194	ILC2	SH3BP5	0.277039888938116	2.15215440841806e-11	0.496	0.339	0	includeFeature	chr3-15271597-15273194
chr11	114072247	114074559	ILC2	ZBTB16	0.284061666105923	2.19741402075445e-11	0.405	0.22	0	inside	chr11-114072247-114074559
chr4	139554853	139558001	ILC2	SETD7	0.309160379305759	2.81493628319418e-11	0.634	0.454	0	includeFeature	chr4-139554853-139558001
chr3	42501225	42503446	ILC2	VIPR1	0.301277897168739	2.85249941301732e-11	0.627	0.45	0	includeFeature	chr3-42501225-42503446
chr1	228734881	228736631	ILC2	RHOU	0.256661265387794	3.3733304059579e-11	0.412	0.254	0	includeFeature	chr1-228734881-228736631
chr10	89332013	89334552	ILC2	IFIT3	0.277961120434816	3.57012454854255e-11	0.593	0.437	0	overlapStart	chr10-89332013-89334552
chr1	28884685	28885551	ILC2	EPB41	0.256604560637215	4.01055254631378e-11	0.435	0.265	1539	upstream	chr1-28884685-28885551
chr14	76961109	76962575	ILC2	LINC01629	0.290797256406683	4.70251388244966e-11	0.679	0.525	0	overlapEnd	chr14-76961109-76962575
chr14	23953099	23954591	ILC2	DHRS4	0.281889335684972	4.72198625517365e-11	0.595	0.438	0	overlapStart	chr14-23953099-23954591
chr18	32469119	32472048	ILC2	GAREM1	0.291643688319963	4.95266295727782e-11	0.531	0.353	0	includeFeature	chr18-32469119-32472048
chr1	154951708	154956659	ILC2	PBXIP1	0.311771649504936	5.12891497028441e-11	0.831	0.724	0	includeFeature	chr1-154951708-154956659
chr19	49889881	49891120	ILC2	IL4I1	0.250237592254039	5.45708250079153e-11	0.394	0.23	0	overlapStart	chr19-49889881-49891120
chr1	234978293	234981370	ILC2	RP11-443B7.3	0.265315670748228	5.57641601738911e-11	0.42	0.288	0	includeFeature	chr1-234978293-234981370
chr1	151827799	151831296	ILC2	RORC	0.278344054425921	6.10377728910893e-11	0.433	0.258	0	overlapStart	chr1-151827799-151831296
chr13	106533058	106536882	ILC2	EFNB2	0.297304200154025	6.75022180434238e-11	0.67	0.519	0	overlapEnd	chr13-106533058-106536882
chr9	132768750	132770736	ILC2	AK8	0.274380357499951	7.10863097963183e-11	0.458	0.302	0	inside	chr9-132768750-132770736
chr1	87327817	87332387	ILC2	LMO4	0.323497033633509	8.14384765258333e-11	0.765	0.599	0	includeFeature	chr1-87327817-87332387
chr10	86970155	86972204	ILC2	ADIRF-AS1	0.298138701912661	1.06515050826075e-10	0.517	0.35	0	overlapStart	chr10-86970155-86972204
chr11	65180628	65182571	ILC2	CAPN1	0.256329601415448	1.193844048706e-10	0.455	0.317	0	overlapStart	chr11-65180628-65182571
chr2	46940169	46944549	ILC2	TTC7A	0.319279821459226	1.19811170335484e-10	0.792	0.672	0	overlapStart	chr2-46940169-46944549
chr17	35312583	35314572	ILC2	RP11-47L3.1	0.283874473566452	1.20638404305418e-10	0.776	0.643	0	includeFeature	chr17-35312583-35314572
chr19	1468458	1471753	ILC2	APC2	0.258251774161971	1.24783180752993e-10	0.378	0.251	0	inside	chr19-1468458-1471753
chr8	17026481	17028927	ILC2	MICU3	0.302175733085977	1.33246432217479e-10	0.616	0.436	0	includeFeature	chr8-17026481-17028927
chr22	42499947	42501065	ILC2	SERHL	0.254494918593343	1.36584039572945e-10	0.449	0.294	0	overlapStart	chr22-42499947-42501065
chr19	11380579	11384453	ILC2	EPOR	0.296425028789437	1.48006891052519e-10	0.827	0.723	0	includeFeature	chr19-11380579-11384453
chr1	110209503	110212802	ILC2	KCNC4	0.297262952872833	1.631433005311e-10	0.747	0.616	0	includeFeature	chr1-110209503-110212802
chr4	2416491	2419707	ILC2	ZFYVE28	0.306583181950143	2.27792234088336e-10	0.759	0.61	0	includeFeature	chr4-2416491-2419707
chr16	29701461	29703025	ILC2	QPRT	0.275435890674013	2.31073126881606e-10	0.513	0.369	2761	downstream	chr16-29701461-29703025
chr1	47436236	47439381	ILC2	FOXD2	0.314756269751616	3.01979848537981e-10	0.695	0.54	0	inside	chr1-47436236-47439381
chr17	68289952	68292836	ILC2	SLC16A6	0.317805763601284	3.19284302926625e-10	0.765	0.567	0	overlapEnd	chr17-68289952-68292836
chr16	2961494	2965558	ILC2	KREMEN2	0.261118241030347	3.46948063192121e-10	0.394	0.261	0	includeFeature	chr16-2961494-2965558
chr3	184259718	184262904	ILC2	CAMK2N2	0.262408178734173	4.00345695860948e-10	0.438	0.285	0	includeFeature	chr3-184259718-184262904
chr7	12685479	12688234	ILC2	ARL4A	0.306251635836868	4.75947970588298e-10	0.88	0.747	0	includeFeature	chr7-12685479-12688234
chr9	136799312	136801570	ILC2	CCDC183	0.267598144607435	4.82951504101975e-10	0.531	0.381	0	includeFeature	chr9-136799312-136801570
chr15	43776373	43777946	ILC2	ELL3	0.278217085467076	5.66703886005335e-10	0.605	0.465	0	includeFeature	chr15-43776373-43777946
chr11	2927794	2931120	ILC2	PHLDA2	0.254928008357872	6.45199758962153e-10	0.369	0.215	0	includeFeature	chr11-2927794-2931120
chr7	155205107	155206973	ILC2	AC099552.3	0.301223361378661	1.05788198422285e-09	0.653	0.457	0	overlapEnd	chr7-155205107-155206973
chr14	91835546	91837185	ILC2	TC2N	0.263995515174922	1.20155889885139e-09	0.548	0.397	0	includeFeature	chr14-91835546-91837185
chr10	119206119	119209862	ILC2	GRK5	0.293222644519371	1.34986245103281e-09	0.781	0.649	0	includeFeature	chr10-119206119-119209862
chr11	128624032	128625290	ILC2	RP11-264E20.1	0.256972525241367	1.52916178831483e-09	0.481	0.333	2225	upstream	chr11-128624032-128625290
chr2	165793320	165795366	ILC2	GALNT3	0.256512532056126	1.6715377724145e-09	0.424	0.27	0	includeFeature	chr2-165793320-165795366
chr1	108646355	108647512	ILC2	HENMT1	0.259626704420034	1.83721068772859e-09	0.51	0.365	777	downstream	chr1-108646355-108647512
chr12	53231709	53233416	ILC2	RARG	0.255781084217134	2.04651269221369e-09	0.462	0.3	0	includeFeature	chr12-53231709-53233416
chr17	75842994	75845653	ILC2	UNC13D	0.277044327887866	2.37061645438928e-09	0.563	0.407	0	includeFeature	chr17-75842994-75845653
chr1	208243120	208245650	ILC2	PLXNA2	0.264907958316736	2.52992253454283e-09	0.502	0.367	0	includeFeature	chr1-208243120-208245650
chr1	998686	1002252	ILC2	HES4	0.258943420335829	2.55128283376758e-09	0.398	0.258	0	includeFeature	chr1-998686-1002252
chr1	3530416	3532111	ILC2	MEGF6	0.255508059879852	2.63549762448527e-09	0.495	0.333	0	includeFeature	chr1-3530416-3532111
chr1	185315453	185318435	ILC2	GS1-279B7.2	0.284988332253218	2.84136806689504e-09	0.887	0.818	0	overlapStart	chr1-185315453-185318435
chr17	45893830	45896222	ILC2	MAPT	0.259071837567529	3.79169647540037e-09	0.466	0.314	0	includeFeature	chr17-45893830-45896222
chr15	41557512	41560089	ILC2	TYRO3	0.269806855360475	3.82686481514235e-09	0.535	0.384	0	overlapStart	chr15-41557512-41560089
chr14	99229470	99233224	ILC2	BCL11B	0.256956664660908	3.84391318582849e-09	0.419	0.229	0	overlapStart	chr14-99229470-99233224
chr2	181891271	181893074	ILC2	SSFA2	0.259528747063048	4.17337364011878e-09	0.551	0.402	0	includeFeature	chr2-181891271-181893074
chr14	52313126	52315951	ILC2	PTGER2	0.284069082195799	5.1100003091876e-09	0.634	0.468	0	includeFeature	chr14-52313126-52315951
chr4	185469332	185472137	ILC2	CCDC110	0.262695010014799	5.57552120597956e-09	0.523	0.368	0	includeFeature	chr4-185469332-185472137
chr6	33312457	33315255	ILC2	ZBTB22	0.305451441421156	5.60385187777458e-09	0.739	0.586	0	includeFeature	chr6-33312457-33315255
chr17	1484712	1488926	ILC2	MYO1C	0.284607427884115	6.54408226802053e-09	0.511	0.356	0	inside	chr17-1484712-1488926
chr14	21087199	21088321	ILC2	ARHGEF40	0.271512716787503	7.06619583302702e-09	0.602	0.436	0	overlapEnd	chr14-21087199-21088321
chr11	107857937	107859958	ILC2	SLC35F2	0.255078052918907	7.97291956489108e-09	0.42	0.268	0	includeFeature	chr11-107857937-107859958
chr14	101817255	101822131	ILC2	PPP2R5C	0.321500345176381	8.33109900557934e-09	0.713	0.497	0	includeFeature	chr14-101817255-101822131
chr3	190513199	190515605	ILC2	IL1RAP	0.294429980550461	9.58865039426863e-09	0.661	0.501	0	overlapStart	chr3-190513199-190515605
chr8	9149768	9152122	ILC2	PPP1R3B	0.262895038925061	9.72872002777276e-09	0.568	0.414	0	overlapEnd	chr8-9149768-9152122
chrX	129979686	129983084	ILC2	BCORL1	0.251140626515503	1.1356034825396e-08	0.574	0.427	0	includeFeature	chrX-129979686-129983084
chr5	149357279	149358835	ILC2	PCYOX1L	0.253258104423602	1.27111557662472e-08	0.802	0.687	0	overlapStart	chr5-149357279-149358835
chr11	64284090	64286540	ILC2	GPR137	0.297923680403146	1.55469837343104e-08	0.827	0.695	0	includeFeature	chr11-64284090-64286540
chr5	143002133	143003512	ILC2	ARHGAP26	0.275196000952938	2.45911237093104e-08	0.468	0.311	0	inside	chr5-143002133-143003512
chr9	70418295	70422369	ILC2	KLF9	0.300596584494261	2.54231083513567e-08	0.862	0.745	3670	upstream	chr9-70418295-70422369
chr20	832960	834513	ILC2	FAM110A	0.258583768449309	2.93159268769341e-08	0.666	0.538	0	includeFeature	chr20-832960-834513
chr19	36604396	36606281	ILC2	ZNF382	0.278869972001353	2.95433281733909e-08	0.567	0.416	0	includeFeature	chr19-36604396-36606281
chr10	5975808	5978456	ILC2	IL15RA	0.275693742294012	3.24395666950091e-08	0.585	0.436	0	overlapEnd	chr10-5975808-5978456
chr1	37476905	37480377	ILC2	ZC3H12A	0.284799115040222	3.92265486135078e-08	0.604	0.457	0	overlapEnd	chr1-37476905-37480377
chr1	150611116	150612227	ILC2	ENSA	0.262133027599376	4.07374068610709e-08	0.577	0.41	0	inside	chr1-150611116-150612227
chr17	7213722	7216052	ILC2	DLG4	0.277287045343074	4.33869923263017e-08	0.794	0.674	0	inside	chr17-7213722-7216052
chr20	63651879	63654300	ILC2	STMN3	0.267592547512135	4.99635300924091e-08	0.562	0.421	0	inside	chr20-63651879-63654300
chr17	76382809	76386310	ILC2	SPHK1	0.285719153723501	5.46583661580581e-08	0.563	0.421	0	overlapEnd	chr17-76382809-76386310
chr2	218879537	218881305	ILC2	WNT10A	0.259202617017146	7.10919533721851e-08	0.469	0.323	0	includeFeature	chr2-218879537-218881305
chr1	53325580	53328932	ILC2	LRP8	0.284476890391423	7.39696070807878e-08	0.737	0.581	0	includeFeature	chr1-53325580-53328932
chr5	143222033	143223684	ILC2	ARHGAP26	0.274578377381962	7.65912508285599e-08	0.407	0.261	0	overlapStart	chr5-143222033-143223684
chr1	18948122	18952829	ILC2	IFFO2	0.290982325645883	1.03192958128592e-07	0.753	0.612	0	inside	chr1-18948122-18952829
chr1	7703827	7705954	ILC2	CAMTA1	0.25837123491602	1.0450867450508e-07	0.554	0.405	0	inside	chr1-7703827-7705954
chr1	7783220	7784748	ILC2	PER3	0.273602153209582	1.15532633689931e-07	0.767	0.621	0	includeFeature	chr1-7783220-7784748
chr6	150865292	150866982	ILC2	MTHFD1L	0.260274997273697	1.21397579198041e-07	0.398	0.248	0	includeFeature	chr6-150865292-150866982
chr14	93959081	93960259	ILC2	ASB2	0.257405288680354	1.25596714318407e-07	0.608	0.425	0	inside	chr14-93959081-93960259
chr6	43769250	43772170	ILC2	VEGFA	0.265860704020009	1.30111126695695e-07	0.573	0.432	0	includeFeature	chr6-43769250-43772170
chr4	75939638	75941461	ILC2	NAAA	0.283955928501879	1.34827951918539e-07	0.647	0.5	0	includeFeature	chr4-75939638-75941461
chr9	129487641	129489468	ILC2	LINC00963	0.264850092548871	1.38720721450507e-07	0.542	0.383	0	includeFeature	chr9-129487641-129489468
chr22	49934014	49936948	ILC2	CITF22-49E9.3	0.306637979910154	2.41694884689577e-07	0.702	0.514	0	overlapStart	chr22-49934014-49936948
chr14	76955672	76958130	ILC2	LINC01629	0.284820636952057	2.70631085517378e-07	0.666	0.52	1507	upstream	chr14-76955672-76958130
chr1	233326759	233328927	ILC2	RP5-862P8.2	0.270154518538164	2.88213949949625e-07	0.63	0.49	0	includeFeature	chr1-233326759-233328927
chr13	51644616	51646797	ILC2	WDFY2	0.271781319362503	2.88356297449146e-07	0.456	0.295	0	inside	chr13-51644616-51646797
chr16	67967067	67969727	ILC2	SLC12A4	0.262184882395001	3.01182101784699e-07	0.565	0.433	0	overlapEnd	chr16-67967067-67969727
chr22	37241147	37245712	ILC2	RAC2	0.279019615752887	3.15577144640294e-07	0.81	0.689	0	includeFeature	chr22-37241147-37245712
chr2	219541460	219544616	ILC2	CHPF	0.279176290382522	4.22503418207697e-07	0.796	0.689	0	includeFeature	chr2-219541460-219544616
chr19	51338663	51340759	ILC2	VSIG10L	0.264415350249723	5.82454262982549e-07	0.566	0.417	0	includeFeature	chr19-51338663-51340759
chr15	91852574	91855156	ILC2	SLCO3A1	0.279521850554216	6.25266190360896e-07	0.62	0.469	0	includeFeature	chr15-91852574-91855156
chr17	40095352	40096913	ILC2	NR1D1	0.256830799430589	7.24450004329773e-07	0.694	0.554	0	includeFeature	chr17-40095352-40096913
chr19	3357550	3361758	ILC2	NFIC	0.27413835259249	9.46277785173029e-07	0.619	0.478	0	overlapStart	chr19-3357550-3361758
chr3	194685140	194689900	ILC2	FAM43A	0.287481670746691	1.4042220224968e-06	0.678	0.516	0	includeFeature	chr3-194685140-194689900
chr4	185208860	185211082	ILC2	CFAP97	0.255057250094832	1.63920104683968e-06	0.586	0.429	0	overlapEnd	chr4-185208860-185211082
chr2	158456118	158458713	ILC2	PKP4	0.261478939863812	1.74263830514942e-06	0.708	0.568	0	includeFeature	chr2-158456118-158458713
chr17	28725667	28729377	ILC2	TLCD1	0.309973225495	1.7526077641011e-06	0.837	0.735	0	overlapEnd	chr17-28725667-28729377
chr19	42131435	42134064	ILC2	CTC-378H22.1	0.251904395215385	2.1007421031856e-06	0.583	0.429	0	overlapStart	chr19-42131435-42134064
chr16	57532670	57537471	ILC2	CCDC102A	0.273682174487601	2.33397540399114e-06	0.769	0.661	0	overlapEnd	chr16-57532670-57537471
chr13	21668696	21672034	ILC2	FGF9	0.263714225462231	3.24966654446675e-06	0.662	0.508	0	overlapStart	chr13-21668696-21672034
chr13	102798403	102801023	ILC2	BIVM	0.261294098122174	3.64167315369901e-06	0.613	0.452	0	overlapStart	chr13-102798403-102801023
chr19	54462724	54465426	ILC2	LENG9	0.296762667965851	3.77154122339412e-06	0.775	0.631	0	overlapStart	chr19-54462724-54465426
chr1	16612459	16614534	ILC2	NBPF1	0.260179461244414	4.40363379389192e-06	0.577	0.452	0	overlapEnd	chr1-16612459-16614534
chr22	43263008	43264636	ILC2	SCUBE1	0.263934768586659	6.48517039061444e-06	0.522	0.363	0	inside	chr22-43263008-43264636
chr12	131893921	131896850	ILC2	ULK1	0.258260299267248	7.26915509983535e-06	0.702	0.574	0	includeFeature	chr12-131893921-131896850
chr19	40609375	40611326	ILC2	LTBP4	0.264644137232755	9.19942623531708e-06	0.537	0.399	0	includeFeature	chr19-40609375-40611326
chr13	48975004	48977574	ILC2	FNDC3A	0.263786312918803	1.14706014865356e-05	0.782	0.651	0	includeFeature	chr13-48975004-48977574
chr1	228457080	228459629	ILC2	HIST3H2BB	0.276972369917351	1.23586726013662e-05	0.737	0.584	0	overlapStart	chr1-228457080-228459629
chr8	21910643	21912376	ILC2	DOK2	0.252189694823532	1.35579225607112e-05	0.498	0.369	0	includeFeature	chr8-21910643-21912376
chr8	97643336	97645736	ILC2	MTDH	0.250811386396828	1.54673009208133e-05	0.694	0.592	0	includeFeature	chr8-97643336-97645736
chr4	139014896	139016492	ILC2	NOCT	0.256147754940431	1.6010631062212e-05	0.683	0.543	0	includeFeature	chr4-139014896-139016492
chr1	149884556	149889058	ILC2	HIST2H2BE	0.268761966011284	2.60141723882667e-05	0.938	0.897	0	overlapStart	chr1-149884556-149889058
chr19	56476453	56478764	ILC2	ZNF667-AS1	0.264016813124261	4.0493496041626e-05	0.623	0.452	0	includeFeature	chr19-56476453-56478764
chr17	74736199	74739076	ILC2	RAB37	0.263036577580845	4.19556494431529e-05	0.71	0.569	0	overlapStart	chr17-74736199-74739076
chr17	59618541	59620925	ILC2	RP11-758H9.2	0.250900333115	5.93216455325163e-05	0.768	0.646	0	includeFeature	chr17-59618541-59620925
chr1	92482445	92487373	ILC2	GFI1	0.254437938774631	6.59153850510884e-05	0.688	0.558	0	includeFeature	chr1-92482445-92487373
chr8	125429021	125432458	ILC2	TRIB1	0.253648998352611	6.84937104019613e-05	0.585	0.447	0	overlapStart	chr8-125429021-125432458
chrX	154368138	154373079	ILC2	FLNA	0.291202922555453	6.90451983563249e-05	0.829	0.714	0	overlapEnd	chrX-154368138-154373079
chr19	45404098	45407098	ILC2	PPP1R13L	0.251071482067993	7.40030756951711e-05	0.718	0.599	0	includeFeature	chr19-45404098-45407098
chr15	82044242	82047993	ILC2	MEX3B	0.267885515362965	0.000106981337047648	0.846	0.706	0	overlapStart	chr15-82044242-82047993
chr4	76948521	76951398	ILC2	SEPT11	0.260292404413471	0.000148332143413497	0.689	0.548	0	includeFeature	chr4-76948521-76951398
chr22	30265431	30268597	ILC2	OSM	0.27068971983418	0.000148751254800198	0.729	0.598	0	overlapEnd	chr22-30265431-30268597
chr13	99085312	99088602	ILC2	DOCK9	0.266050925272198	0.000185039756576805	0.753	0.635	0	includeFeature	chr13-99085312-99088602
chr14	70808039	70810267	ILC2	MAP3K9	0.253938190504262	0.000208535008167658	0.628	0.479	0	includeFeature	chr14-70808039-70810267
chr19	14417783	14420015	ILC2	DDX39A	0.252842996152519	0.000302237204971019	0.808	0.715	0	overlapEnd	chr19-14417783-14420015
chr2	96866514	96871307	ILC2	SEMA4C	0.256212173243649	0.000305202759770578	0.647	0.53	0	includeFeature	chr2-96866514-96871307
chr9	133147277	133150083	ILC2	RALGDS	0.265117774055494	0.000320706264247686	0.739	0.626	0	includeFeature	chr9-133147277-133150083
chr3	45993068	45996276	ILC2	FYCO1	0.257936393361985	0.000451124192360972	0.602	0.463	0	overlapEnd	chr3-45993068-45996276
chr4	169619390	169622726	ILC2	CLCN3	0.268697374974069	0.000460600664765083	0.714	0.588	0	includeFeature	chr4-169619390-169622726
chr1	15408905	15412618	ILC2	EFHD2	0.28399996986031	0.000553301278988484	0.69	0.562	0	overlapStart	chr1-15408905-15412618
chr21	15062496	15066725	ILC2	NRIP1	0.254899306041451	0.000675742198323136	0.756	0.653	0	overlapEnd	chr21-15062496-15066725
chr1	151836369	151840523	ILC2	C2CD4D	0.265456395839497	0.000823193147004962	0.621	0.484	0	includeFeature	chr1-151836369-151840523
chr17	2398787	2402798	ILC2	MNT	0.263110796744564	0.00114323095378327	0.962	0.917	0	overlapEnd	chr17-2398787-2402798
chr12	48977534	48981903	ILC2	WNT1	0.256191245676926	0.001289287677537	0.603	0.458	0	includeFeature	chr12-48977534-48981903
chr21	32411392	32414006	ILC2	EVA1C	0.250731563679661	0.00159348801146997	0.59	0.43	0	includeFeature	chr21-32411392-32414006
chr20	41136313	41140081	ILC2	PLCG1	0.260363471384294	0.00263259442619942	0.719	0.598	0	includeFeature	chr20-41136313-41140081
chr3	4976888	4980753	ILC2	BHLHE40	0.301886677865813	0.00445304546555138	0.898	0.689	0	includeFeature	chr3-4976888-4980753
chr4	1578843	1581711	ILC2	RP11-1398P2.1	0.252652405158276	0.0230387706226469	0.777	0.668	0	overlapEnd	chr4-1578843-1581711
chr11	60985897	60986995	ILC1	CD6	1.05475160123995	0	0.665	0.047	0	inside	chr11-60985897-60986995
chr17	21419073	21420211	ILC1	KCNJ12	0.88769619337528	6.46571983581081e-282	0.52	0.038	0	overlapEnd	chr17-21419073-21420211
chr17	82126354	82128197	ILC1	CCDC57	0.984988744777499	9.60096804112908e-275	0.842	0.382	0	overlapStart	chr17-82126354-82128197
chr11	102360655	102362165	ILC1	BIRC2	0.828148465375897	8.67929368404619e-270	0.5	0.033	0	inside	chr11-102360655-102362165
chr3	71372664	71373543	ILC1	FOXP1	0.703342295563196	2.47809482529956e-244	0.427	0.016	0	inside	chr3-71372664-71373543
chr14	68967925	68968558	ILC1	ACTN1	0.643650878595312	5.92485740988595e-237	0.432	0.025	0	inside	chr14-68967925-68968558
chr11	61120410	61121259	ILC1	CD5	0.625326547098989	2.86946921418752e-218	0.434	0.034	0	inside	chr11-61120410-61121259
chr11	66316876	66318731	ILC1	CD248	0.9029648201187	6.05398563221004e-216	0.7	0.219	0	overlapStart	chr11-66316876-66318731
chr12	108568660	108569311	ILC1	ISCU	0.577569434281075	1.35378303496152e-214	0.406	0.026	0	overlapStart	chr12-108568660-108569311
chr19	14521880	14523612	ILC1	DNAJB1	0.831244004586656	7.44119264492748e-208	0.543	0.103	0	inside	chr19-14521880-14523612
chr8	2144985	2146911	ILC1	MYOM2	0.730912398587511	4.88941908859301e-205	0.48	0.054	0	overlapEnd	chr8-2144985-2146911
chr1	87044723	87046323	ILC1	RP5-1052I5.2	0.69210292014769	8.59690755076151e-203	0.416	0.035	0	inside	chr1-87044723-87046323
chr3	48268190	48268901	ILC1	ZNF589	0.59297621546735	4.63802549667494e-202	0.375	0.022	0	overlapEnd	chr3-48268190-48268901
chr3	4976888	4980753	ILC1	BHLHE40	-1.15212965458927	1.26822558113752e-198	0.425	0.904	0	includeFeature	chr3-4976888-4980753
chr3	112071864	112072937	ILC1	TMPRSS7	0.631478686992725	8.56591971284451e-192	0.416	0.036	0	inside	chr3-112071864-112072937
chr4	42627634	42628743	ILC1	ATP8A1	0.74595622585506	2.16614685657963e-191	0.477	0.054	0	inside	chr4-42627634-42628743
chr8	143515755	143517174	ILC1	ZC3H3	0.737398936548383	2.24854073518036e-189	0.48	0.062	0	inside	chr8-143515755-143517174
chr8	122798756	122799574	ILC1	ZHX2	0.772311950091484	1.35651321154042e-188	0.51	0.071	0	inside	chr8-122798756-122799574
chr6	36108885	36109677	ILC1	MAPK14	0.633032395070801	1.52648674389776e-181	0.415	0.055	0	inside	chr6-36108885-36109677
chr4	109648318	109649328	ILC1	MCUB	0.581647490970058	1.84636432189585e-181	0.433	0.057	0	includeFeature	chr4-109648318-109649328
chr5	75059758	75060427	ILC1	LINC01336	0.59939327541579	4.29942102625879e-181	0.411	0.044	6914	upstream	chr5-75059758-75060427
chr11	3013948	3015066	ILC1	CARS	0.761459885768624	4.66972575586948e-179	0.616	0.159	0	inside	chr11-3013948-3015066
chr3	68057549	68058273	ILC1	FAM19A1	0.574125760333529	1.43670485334835e-175	0.395	0.038	0	inside	chr3-68057549-68058273
chr11	48001354	48002275	ILC1	PTPRJ	0.757396184798296	1.29614021349305e-172	0.556	0.098	0	inside	chr11-48001354-48002275
chrX	124736453	124737399	ILC1	TENM1	0.540427666419456	9.2485648153242e-172	0.323	0.018	0	includeFeature	chrX-124736453-124737399
chr2	230905240	230905947	ILC1	GPR55	0.528750508789601	1.52001353566147e-171	0.326	0.017	1370	downstream	chr2-230905240-230905947
chr17	81393091	81395821	ILC1	BAHCC1	-0.913539539032713	1.32934943794918e-169	0.104	0.607	0	includeFeature	chr17-81393091-81395821
chr1	9728438	9729421	ILC1	PIK3CD	0.59907211746376	9.52514234920055e-168	0.388	0.034	0	overlapEnd	chr1-9728438-9729421
chr19	47186472	47187448	ILC1	SAE1	0.635876219995016	1.36440189209866e-166	0.415	0.046	0	inside	chr19-47186472-47187448
chr20	53388140	53388829	ILC1	TSHZ2	0.488580797554922	3.67861008176474e-162	0.302	0.012	0	inside	chr20-53388140-53388829
chr5	14413094	14413974	ILC1	TRIO	0.520615967558187	5.58082203864196e-161	0.325	0.026	0	inside	chr5-14413094-14413974
chr2	88754093	88754775	ILC1	RPIA	0.51627331292653	3.81288412517951e-160	0.31	0.014	3157	downstream	chr2-88754093-88754775
chr7	36780815	36781527	ILC1	AC007349.5	0.551623353605097	6.27375015574416e-160	0.361	0.038	0	overlapStart	chr7-36780815-36781527
chr20	10671300	10675247	ILC1	JAG1	-1.03149216789248	7.16661344492681e-160	0.11	0.606	0	includeFeature	chr20-10671300-10675247
chr1	227773845	227774801	ILC1	SNAP47	0.592090440633744	2.8857734866516e-159	0.401	0.046	0	inside	chr1-227773845-227774801
chr13	40186852	40188355	ILC1	LINC00332	0.670773537846332	9.24991556313993e-158	0.567	0.19	0	overlapEnd	chr13-40186852-40188355
chr12	120959662	120960339	ILC1	HNF1A-AS1	0.581745397201726	9.29584596433311e-158	0.361	0.033	0	inside	chr12-120959662-120960339
chr16	1855227	1855810	ILC1	MEIOB	0.417164693338887	3.54983924744804e-154	0.263	0.009	0	inside	chr16-1855227-1855810
chr15	91469646	91470549	ILC1	CRAT37	0.640160740820907	4.35745174622912e-154	0.397	0.036	0	inside	chr15-91469646-91470549
chr10	102612034	102613749	ILC1	SUFU	0.714093577934466	1.67456590152945e-151	0.542	0.146	0	inside	chr10-102612034-102613749
chr7	100219604	100222190	ILC1	GATS	0.667585275486196	2.58456133494331e-151	0.685	0.315	0	inside	chr7-100219604-100222190
chr16	89096805	89098864	ILC1	ACSF3	0.666900402997749	4.8019622118351e-151	0.416	0.066	0	overlapEnd	chr16-89096805-89098864
chr11	62640599	62641228	ILC1	GANAB	0.485625908684191	1.36971000773242e-150	0.332	0.03	0	inside	chr11-62640599-62641228
chr4	102630461	102631295	ILC1	MANBA	0.60997367815026	1.34708814316496e-149	0.427	0.077	192	downstream	chr4-102630461-102631295
chr6	43141946	43142615	ILC1	PTK7	0.475143380671127	1.56464058884778e-149	0.302	0.017	0	overlapStart	chr6-43141946-43142615
chr14	69117112	69117888	ILC1	DCAF5	0.448894955084203	3.07467242953955e-149	0.276	0.009	0	inside	chr14-69117112-69117888
chr19	34349991	34351749	ILC1	KIAA0355	0.59269163176771	2.73821419620397e-148	0.519	0.133	0	overlapEnd	chr19-34349991-34351749
chr3	32371343	32372124	ILC1	CMTM8	0.438295040503167	4.56153617118339e-148	0.272	0.011	1017	downstream	chr3-32371343-32372124
chr17	75689405	75690049	ILC1	SAP30BP	0.49344069116943	5.68267165576841e-148	0.338	0.031	0	inside	chr17-75689405-75690049
chr14	61337520	61338407	ILC1	PRKCH	0.610577406467917	1.06466946640663e-147	0.471	0.121	0	inside	chr14-61337520-61338407
chr14	67464247	67464915	ILC1	TMEM229B	0.492513579768021	1.58996251114346e-147	0.305	0.017	0	inside	chr14-67464247-67464915
chr13	40485215	40486426	ILC1	LINC00598	0.626424212698158	1.89108067226772e-146	0.611	0.214	0	inside	chr13-40485215-40486426
chr17	67725226	67726102	ILC1	NOL11	0.421763826919654	7.27382037304575e-145	0.251	0.008	0	inside	chr17-67725226-67726102
chr15	75042611	75044314	ILC1	PPCDC	-0.900889282253391	3.74815640325592e-144	0.104	0.55	0	overlapStart	chr15-75042611-75044314
chr8	143461473	143463054	ILC1	ZC3H3	0.61715112068372	3.79596126643494e-144	0.558	0.175	0	inside	chr8-143461473-143463054
chr22	37218567	37219563	ILC1	SSTR3	0.60614448950409	5.54310916626837e-144	0.507	0.131	6244	upstream	chr22-37218567-37219563
chr7	149087255	149087932	ILC1	ZNF786	0.429340339355944	5.63911455835036e-144	0.244	0.008	0	inside	chr7-149087255-149087932
chr8	29060618	29061891	ILC1	HMBOX1	0.613801712373144	3.18580954433155e-142	0.478	0.117	0	inside	chr8-29060618-29061891
chr5	80152713	80153952	ILC1	SERINC5	0.455876558975163	4.78592303842374e-142	0.273	0.017	0	inside	chr5-80152713-80153952
chr1	12177557	12179692	ILC1	TNFRSF1B	0.722130854979099	1.72163055279256e-141	0.608	0.244	0	inside	chr1-12177557-12179692
chr11	118398669	118399331	ILC1	UBE4A	0.501304608367414	8.47701003056354e-139	0.358	0.05	0	overlapEnd	chr11-118398669-118399331
chr19	5961512	5962814	ILC1	RANBP3	0.652451936995711	8.6663783161811e-139	0.627	0.242	0	inside	chr19-5961512-5962814
chr4	108036169	108036723	ILC1	HADH	0.401620878008085	6.0951983589793e-138	0.255	0.011	993	downstream	chr4-108036169-108036723
chr19	2168157	2169469	ILC1	DOT1L	-0.811313106154912	9.85397275247637e-138	0.03	0.419	0	inside	chr19-2168157-2169469
chr21	43921466	43922584	ILC1	AGPAT3	0.426355102384099	1.10936787985254e-137	0.283	0.02	0	inside	chr21-43921466-43922584
chr19	49895165	49898388	ILC1	IL4I1	-0.996578003354597	1.67086035339303e-136	0.202	0.686	0	overlapStart	chr19-49895165-49898388
chr7	1925359	1927510	ILC1	MAD1L1	0.691209151694418	3.94743144220855e-136	0.58	0.244	0	inside	chr7-1925359-1927510
chr13	26012160	26012884	ILC1	ATP8A2	0.530250541828046	5.72704455753346e-136	0.351	0.043	0	includeFeature	chr13-26012160-26012884
chr4	108080657	108081476	ILC1	LEF1	0.366544359463543	7.38746488620698e-136	0.233	0.007	0	inside	chr4-108080657-108081476
chr17	76752915	76753746	ILC1	MFSD11	0.400569051395351	8.23478878254185e-133	0.252	0.011	0	inside	chr17-76752915-76753746
chr10	104333084	104333759	ILC1	ITPRIP	0.517844013317854	1.11605529662759e-132	0.328	0.029	0	includeFeature	chr10-104333084-104333759
chr14	98188986	98190170	ILC1	RP11-61O1.1	0.543399660255808	1.01380627996357e-131	0.388	0.059	0	inside	chr14-98188986-98190170
chr14	99260765	99263412	ILC1	BCL11B	0.652662033579782	4.0020643073449e-131	0.678	0.326	0	inside	chr14-99260765-99263412
chr9	101569821	101570797	ILC1	GRIN3A	0.561015460974568	4.02093802505886e-129	0.444	0.101	0	inside	chr9-101569821-101570797
chr2	8281578	8283583	ILC1	LINC00299	-0.674021057669404	1.20206252448697e-128	0.027	0.421	0	inside	chr2-8281578-8283583
chr10	24622050	24623448	ILC1	ARHGAP21	0.522812735685273	4.16747195974577e-127	0.444	0.109	0	overlapEnd	chr10-24622050-24623448
chr2	110858163	110859284	ILC1	ACOXL	0.585250430014222	1.10833101720046e-126	0.503	0.133	0	inside	chr2-110858163-110859284
chr14	102020090	102020809	ILC1	DYNC1H1	0.405978037263969	1.90069540558543e-126	0.27	0.018	0	inside	chr14-102020090-102020809
chr3	67947993	67948607	ILC1	SUCLG2-AS1	0.40429853132007	1.11215548046348e-124	0.278	0.022	279	downstream	chr3-67947993-67948607
chr22	25067704	25069106	ILC1	KIAA1671	0.590476524189409	1.19616680035757e-124	0.503	0.131	0	inside	chr22-25067704-25069106
chr3	141306869	141307449	ILC1	PXYLP1	0.37310349442472	1.6774246654554e-124	0.26	0.015	0	inside	chr3-141306869-141307449
chr3	45497744	45498473	ILC1	LARS2	0.502474535820474	2.73563785714262e-124	0.322	0.039	0	inside	chr3-45497744-45498473
[truncated: 6,088 more rows]

## Sheet: DA_peaks_ILC2b_vs_ILC2a
Supplementary Table 2. Differentially accessible (DA) chromatin regions between ILC2b and ILC2a (output of FindMarkers of Seurat package). Significant DA peaks were annotated to the closest gene using the annoPeaks function of the ChIPeakAnno package. The ID in column "peak_ID" can be used to view chromatin accessibility within cells in the data deposited in the single-cell portal.
[truncated: 198 more rows]

[truncated: 2 more sheets: DA_peaks_ILCPa_vs_ILCPb, DA_peaks_ILC1_vs_ILC1_cyto]
