# Supplementary material for: Dynamic single-cell regulomes characterize human peripheral blood innate lymphoid cell subpopulations
Source: iScience. 2023 Aug 24;26(9):107728. doi: 10.1016/j.isci.2023.107728 (PMC10483052; doi:10.1016/j.isci.2023.107728)
Supplement: Table S3. List of genes included in gene modules, related to Figure 1 [file mmc4.xls]

## Sheet: Sheet1
Supplementary Table 3. Genes contained within each gene module (output by metascape.org), related to Figure 1e
id	module	supermodule	dim_1	dim_2
SEPT11	1	1	-2.49129	1.91985
A2M.AS1	1	1	-2.93439	2.39621
ABCA1	1	1	-3.78953	1.23999
AC010809.2	1	1	-2.22522	2.71493
AC020571.1	1	1	-1.93219	2.10217
ACE	1	1	-0.6749	2.09115
ADAM12	1	1	-0.54051	2.01347
ADAM19	1	1	-3.19376	1.41484
ADGRB2	1	1	-3.34967	1.90335
ADIRF	1	1	-1.09431	2.7606
AHNAK	1	1	-0.899137	2.69762
AK5	1	1	-3.44007	1.40407
ANKRD28	1	1	-2.21233	2.55992
ANTXR2	1	1	-3.31671	1.95742
ANXA1	1	1	-0.634949	2.5928
ANXA2	1	1	-0.699984	2.91953
ANXA5	1	1	-0.623196	2.91271
ARHGAP5	1	1	-3.09852	1.26318
ARHGEF6	1	1	-2.17296	0.699191
ARL4A	1	1	-2.76358	2.09133
ARL4C	1	1	0.233601	1.55013
ASPH	1	1	-2.66718	2.50534
AUTS2	1	1	-1.03013	0.946326
B3GNTL1	1	1	-3.32181	1.45412
BIRC3	1	1	-3.13384	1.66757
BMP2	1	1	-3.48941	1.60029
C19orf33	1	1	-0.873414	2.91448
C9orf135	1	1	-2.52436	2.86916
C9orf16	1	1	-1.20638	1.35127
CAPG	1	1	-0.222335	2.72156
CAST	1	1	-0.569179	2.854
CCDC107	1	1	-1.75293	2.13838
CCDC167	1	1	-2.08277	0.906013
CCDC71L	1	1	-3.04806	1.60762
CCR10	1	1	-0.121169	1.80559
CCR6	1	1	-1.74778	1.92219
CCS	1	1	-3.60463	1.27028
CD200R1	1	1	-2.75166	1.54464
CD28	1	1	-1.99003	1.2347
CD40LG	1	1	-2.70307	1.9589
CD48	1	1	-2.60519	2.59773
CD52	1	1	0.155932	2.71947
CD69	1	1	-1.65515	2.28391
CD99	1	1	0.393025	2.69867
CFAP36	1	1	-2.87102	1.71548
CFAP97	1	1	-2.13417	1.20098
CFH	1	1	-2.00086	2.02819
CHRM3.AS2	1	1	-2.54865	2.146
CHST11	1	1	-3.03364	1.24684
CKLF	1	1	-1.55015	2.47245
COPE	1	1	-1.33109	1.42596
CRIP1	1	1	-0.463264	2.7895
CRIP2	1	1	-0.702168	3.01155
CXCR4	1	1	-1.66536	0.877183
CYBA	1	1	-1.55984	1.92109
CYFIP2	1	1	-2.05419	0.972429
CYLD	1	1	-2.38888	0.991497
CYTOR	1	1	-2.6511	2.52601
DARS	1	1	-2.4498	0.928797
DCHS1	1	1	-3.51937	1.48566
DDX21	1	1	-1.78708	0.768973
DNPH1	1	1	-3.04224	1.15802
DOK2	1	1	0.0184318	1.83202
DPP4	1	1	-2.21496	1.33267
DSTN	1	1	-1.16774	1.80641
DUSP1	1	1	-1.15656	2.32185
DYNLL1	1	1	-0.947931	1.5288
EHHADH	1	1	-2.8197	1.14964
ERN1	1	1	-2.22787	2.14642
ESPN	1	1	-1.55317	2.73175
EVA1A	1	1	-2.70967	1.83272
FAM107B	1	1	-2.11228	1.19937
FAM129A	1	1	-2.76065	1.43613
FAM50A	1	1	-2.11251	1.52547
FAM92A	1	1	-3.04417	1.94787
FERMT2	1	1	-2.4901	0.963137
FGF20	1	1	-3.76645	1.36476
FKBP11	1	1	-2.08408	1.36356
FKBP2	1	1	-2.17163	1.99065
FSTL4	1	1	-3.25437	1.1965
FTH1	1	1	-1.86038	2.45057
FXYD1	1	1	-0.000756376	2.58696
GADD45G	1	1	-3.77348	1.23416
GALNT12	1	1	-3.85943	1.25763
GAP43	1	1	-3.65072	1.52265
GATA3	1	1	-2.70437	1.46087
GATA3.AS1	1	1	-3.38296	1.38701
GLIPR1	1	1	-3.51064	1.66639
GLRX	1	1	-2.12214	2.52603
GNAI2	1	1	-1.31155	1.56473
GNAQ	1	1	-2.46534	1.28601
GORASP2	1	1	-1.89563	0.841509
GPR183	1	1	-0.388037	2.59086
GPX4	1	1	-2.95786	2.18015
GUCY1A1	1	1	0.471274	2.1584
HAS2	1	1	-3.651	1.5172
HES4	1	1	-3.70682	1.41073
HIGD2A	1	1	-2.25829	1.91835
HINT1	1	1	-3.41677	1.35958
HIST1H1B	1	1	-2.49168	1.57473
HLA.A	1	1	-0.178435	2.66977
HLA.C	1	1	-0.545234	2.54734
HLF	1	1	-2.99988	1.89678
HP1BP3	1	1	-1.75516	0.702352
HPGD	1	1	-2.92372	1.69237
HPGDS	1	1	-3.55744	1.41972
HSP90AB1	1	1	-1.67936	0.647609
HSP90B1	1	1	-1.86229	0.847628
ICAM3	1	1	-0.489122	2.37755
IER5	1	1	-1.07225	2.50806
IKZF1	1	1	-2.58356	1.324
IL10RA	1	1	-2.60122	2.31379
IL2	1	1	-3.87774	1.3626
IL32	1	1	-2.26084	2.45809
IL7R	1	1	-1.73482	2.2671
IMMT	1	1	-2.66843	1.5602
IRS2	1	1	-2.80757	1.487
ITGA1	1	1	-3.79332	1.0486
ITGB2	1	1	0.426188	2.50677
JAML	1	1	-1.95364	0.918862
KAT2B	1	1	-1.46134	1.86059
KCNMA1	1	1	-3.68572	1.1933
KIF3A	1	1	-3.75314	1.40707
KLF5	1	1	-3.31083	1.6171
KLF6	1	1	-1.91212	2.50524
KLRB1	1	1	-1.87429	2.29902
KLRG1	1	1	-2.74939	2.49459
KRT1	1	1	-3.45359	1.30206
LAPTM5	1	1	-2.06235	1.14942
LDHA	1	1	-2.08964	1.81304
LGALS1	1	1	0.167188	2.86442
LGALS3	1	1	0.389881	2.92183
LINC01229	1	1	-3.27653	1.33663
LMNA	1	1	-0.784576	2.81986
LMO4	1	1	-2.76866	1.35849
LOXL1	1	1	-1.31671	2.80888
LOXL1.AS1	1	1	-2.61569	2.89163
LPAR6	1	1	-1.81107	2.67605
LRRFIP1	1	1	0.719708	2.4959
LSM4	1	1	-1.75166	1.93851
LTBP4	1	1	-2.82603	2.24029
LY6E	1	1	-2.49106	2.21632
MAF	1	1	-2.94759	1.77823
MAL2	1	1	-2.34255	2.57046
MBOAT2	1	1	-3.28735	1.71485
MGLL	1	1	-2.00462	1.73699
MICU3	1	1	-3.03921	1.01259
MSRB3	1	1	-2.58813	2.61353
MYDGF	1	1	-1.85795	1.89313
MYL12A	1	1	0.605767	2.76319
MYL6	1	1	-1.01716	1.46963
NAP1L1	1	1	-1.77321	0.649633
NCL	1	1	-1.92744	0.59571
NCR3	1	1	-0.267096	2.03558
NEAT1	1	1	-0.330359	2.20766
NECTIN3	1	1	-0.632116	2.88419
NEFL	1	1	-1.24476	2.85005
NFKBIZ	1	1	-2.92643	1.46366
NMT2	1	1	-3.69302	0.899521
NPDC1	1	1	-2.55861	2.08115
NR1D1	1	1	-1.35317	1.68415
OAZ1	1	1	0.534272	2.57913
OST4	1	1	-1.60575	2.75679
OSTC	1	1	-2.93469	1.32102
P2RX4	1	1	-1.26093	2.29843
P4HB	1	1	-2.12077	1.97964
PARVB	1	1	-1.80109	1.30695
PCBP1	1	1	-1.67335	1.91998
PCSK1N	1	1	-2.58132	2.90853
PDCD4	1	1	-3.16742	2.2725
PDE4D	1	1	-1.97535	0.982602
PDIA3	1	1	-1.09012	1.47078
PDIA6	1	1	-1.49075	2.00364
PDZD4	1	1	-2.63149	2.44965
PEBP1	1	1	-1.86416	1.9234
PHTF2	1	1	-2.96072	1.60688
PKIB	1	1	-3.74224	1.27491
PKP2	1	1	-3.62923	1.71987
PLA2G16	1	1	-2.45018	2.57898
PLAGL1	1	1	-3.72841	1.14879
PLP2	1	1	-0.128173	2.83118
PLXDC2	1	1	-1.6359	0.457111
POLR2L	1	1	0.0443405	2.66909
PPIB	1	1	-1.82085	1.87863
PPP1R14B	1	1	-2.86583	2.18596
PRNP	1	1	-2.13138	2.02042
PSMA7	1	1	-1.81498	1.37102
PSME1	1	1	-1.57425	1.77554
PSME2	1	1	-1.1902	0.992146
PTGDR2	1	1	-2.63305	2.38861
PTGER2	1	1	-2.65118	2.30249
PTGER4	1	1	-1.66113	0.687659
RABAC1	1	1	-0.709649	3.0424
RAP1A	1	1	-0.337304	2.89744
RAP1GAP2	1	1	-2.5699	1.42043
RAPGEF2	1	1	-2.96275	1.21408
RASGEF1A	1	1	0.00995649	2.91514
RBM47	1	1	-3.25766	1.12166
RBPMS	1	1	-2.38227	2.1061
REC8	1	1	-3.23024	1.6259
REEP3	1	1	-2.52389	1.2973
RGS1	1	1	-2.31974	2.40813
RGS18	1	1	-2.3974	2.49472
RGS19	1	1	-0.834688	2.76729
RHOA	1	1	-1.2615	1.26854
RHOBTB3	1	1	-3.88088	1.45921
RORA	1	1	-2.57906	1.02244
RTN4	1	1	-3.32152	1.81666
S100A10	1	1	-0.0902268	2.82761
S100A11	1	1	-0.200903	2.81739
S100A4	1	1	-0.385117	2.77965
S100A6	1	1	-0.439644	2.93964
SCART1	1	1	-1.93514	2.46166
SCN2A	1	1	-3.01439	2.23384
SEC11C	1	1	-2.38833	2.27142
SEC61B	1	1	-2.15893	1.90082
SEC61G	1	1	-2.20284	1.8887
SELENOK	1	1	-2.13336	2.12362
SELENOM	1	1	-1.17065	2.83898
SERF2	1	1	-1.49697	1.7577
SERP1	1	1	-2.52815	1.79485
SESN1	1	1	-3.66054	1.64315
SH3BGRL3	1	1	0.0401775	2.82668
SH3BP5	1	1	-1.94655	0.897965
SLAMF1	1	1	-2.97042	1.94275
SLC16A1	1	1	-3.56186	1.42946
SLC39A14	1	1	-2.78396	1.46549
SOCS2	1	1	-2.37235	2.24344
SOS1	1	1	-2.22622	1.86458
SPCS2	1	1	-1.73932	2.29536
SRI	1	1	-0.992688	1.15162
SSFA2	1	1	-3.66597	1.29497
SSR1	1	1	-2.5365	0.90978
SSR2	1	1	-2.51122	2.09245
SSR3	1	1	-1.83239	2.0786
SSR4	1	1	-1.90239	2.15154
STARD4	1	1	-2.72214	1.06223
STAT4	1	1	-3.61368	1.88043
SYCP2	1	1	-0.572616	2.90567
SYTL1	1	1	-1.4289	0.749804
TAGLN2	1	1	-0.325921	2.75677
TCEA3	1	1	-2.68508	2.83961
TCF7L2	1	1	-1.59156	1.333
TESPA1	1	1	-3.10143	1.57035
TGFB1I1	1	1	-1.85904	2.65263
THAP12	1	1	-3.07159	1.26421
TKT	1	1	-3.52027	1.48973
TLE4	1	1	-2.12543	0.951645
TMED10	1	1	-2.92359	2.14028
TMEM258	1	1	-2.66038	2.29068
TMEM273	1	1	-3.21522	1.9838
TMEM50A	1	1	-0.233054	2.80112
TNFRSF19	1	1	-3.76611	1.43168
TNFRSF9	1	1	-1.75322	0.8752
TNFSF10	1	1	-2.66897	2.21401
TP53INP1	1	1	-3.1511	2.14633
TPPP	1	1	-3.01803	2.25983
TRAPPC6A	1	1	-2.82714	2.07127
TRPC1	1	1	-2.07326	2.50842
TSPAN2	1	1	-0.56407	2.52933
TUBA1C	1	1	-1.51171	2.14652
TYMP	1	1	-2.73479	2.27878
UFM1	1	1	-1.92589	2.46075
UQCC2	1	1	-2.18669	1.59487
VCL	1	1	-2.3228	1.23359
VIM	1	1	-0.686439	2.92454
ZDHHC11B	1	1	-3.43909	1.54892
ZNF558	1	1	-1.94814	2.53063
ZP1	1	1	-2.66906	2.61075
ABCA9	2	2	3.60615	2.20514
AC007952.4	2	2	3.23314	1.58968
AC087289.5	2	2	2.87175	2.16136
AC245014.3	2	2	3.13945	1.49402
ACTN4	2	2	1.29287	2.27418
AFF3	2	2	3.46519	1.37406
AHDC1	2	2	3.61431	2.37075
AHR	2	2	3.12059	1.38576
AL034397.3	2	2	3.81804	2.76619
AL360012.1	2	2	2.16706	1.84602
AP002807.1	2	2	3.1602	2.34102
APOBEC3G	2	2	2.61786	2.87975
AREG	2	2	3.26423	2.29444
ARID4B	2	2	1.89806	1.12262
ATP2B1.AS1	2	2	2.23499	2.31239
ATP8B4	2	2	3.70326	2.89497
B2M	2	2	1.67756	2.82431
BCL2	2	2	2.57707	1.66887
BFSP1	2	2	3.32069	2.79181
BHLHE40	2	2	2.1799	1.6664
BORCS5	2	2	1.81157	1.55823
BST2	2	2	3.13578	2.76917
C12orf75	2	2	2.44271	2.79721
C15orf39	2	2	2.53415	1.66216
C20orf204	2	2	3.14221	1.72239
CADM1	2	2	3.47937	3.43482
CALM1	2	2	1.73179	2.58573
CALM2	2	2	3.82689	2.79196
CAMK1	2	2	3.4057	3.19434
CARD19	2	2	3.24387	3.28504
CBFA2T3	2	2	2.64129	1.56576
CD164	2	2	3.85094	2.24159
CD300C	2	2	2.81596	2.27984
CD63	2	2	2.48179	3.14994
CD7	2	2	3.7215	2.77672
CD83	2	2	1.80024	1.68815
CDKN2D	2	2	3.14074	3.15482
CEP57	2	2	3.31812	1.54425
CHD9	2	2	4.02201	2.03398
CHMP2A	2	2	2.40542	2.13711
CLIC1	2	2	2.19892	2.98105
CLIC3	2	2	3.5104	3.00592
CLNK	2	2	3.45455	3.45108
CLSTN3	2	2	2.88732	1.48646
CMTM6	2	2	3.62737	1.24148
COL9A2	2	2	3.66814	2.88229
CST3	2	2	3.6433	3.15745
CTSC	2	2	2.67894	2.77189
CTSH	2	2	3.25852	1.26638
CTSW	2	2	2.98483	2.67129
CYSLTR1	2	2	2.54239	3.24892
DDIT4	2	2	2.72598	3.1539
DST	2	2	3.02658	1.60185
EIF1	2	2	1.61243	2.16773
EMP3	2	2	1.90858	2.89257
EVA1B	2	2	2.95506	3.07463
FAM30A	2	2	3.97821	2.38127
FCER1G	2	2	3.66644	2.92014
FLNA	2	2	1.44702	1.99364
FLNB	2	2	3.33382	2.57016
FOS	2	2	1.86858	1.73264
FOSB	2	2	1.87698	1.66175
FOSL2	2	2	1.67592	1.9417
FUT7	2	2	2.95619	2.89927
FXYD5	2	2	2.67255	3.20409
FXYD7	2	2	2.94153	3.2387
GAB1	2	2	3.42385	3.05288
GABARAPL1	2	2	3.07119	3.14855
GAS7	2	2	3.20828	3.1999
GBP4	2	2	2.98738	1.68253
GOLGA2	2	2	2.86009	2.15564
GPR65	2	2	3.05226	2.28978
GRAMD1B	2	2	3.26806	2.30462
GSN	2	2	3.79226	2.70832
H3F3B	2	2	2.3252	2.66524
HDAC9	2	2	3.21441	1.5642
HERPUD1	2	2	3.34302	2.48945
HIST1H4C	2	2	1.55782	1.944
HLA.B	2	2	1.17074	2.36479
HOPX	2	2	2.3782	2.96039
HSH2D	2	2	3.78385	2.33152
ICOS	2	2	3.26575	1.37241
ID2	2	2	3.37816	2.56046
IER2	2	2	2.27655	2.38886
IFITM2	2	2	2.30834	2.93289
IFITM3	2	2	3.43148	2.80341
IL18R1	2	2	3.51415	2.24246
IL1R1	2	2	3.15863	1.50318
IL2RA	2	2	1.49128	2.53437
IL2RB	2	2	2.75509	2.43498
IL2RG	2	2	2.51612	1.56015
INPP4B	2	2	2.69091	3.28941
IQGAP2	2	2	0.905485	1.98991
IRF1	2	2	1.55918	2.03489
ITGAM	2	2	2.6193	2.93684
ITGAX	2	2	3.64694	2.73837
ITGB1	2	2	1.36173	2.14034
ITM2C	2	2	3.54721	2.07107
JAG1	2	2	2.84658	1.62815
JUN	2	2	2.04574	1.51028
JUNB	2	2	1.65762	1.8328
JUND	2	2	2.56201	1.62446
KIT	2	2	3.4709	1.59055
KLF11	2	2	1.98177	1.74813
KLF2	2	2	3.70078	3.05503
KLRC1	2	2	3.83963	2.86628
LAIR2	2	2	2.41772	1.44149
LAT2	2	2	2.11731	3.05399
LCP1	2	2	1.36113	1.8791
LINC00299	2	2	3.37511	1.58299
LINC02256	2	2	3.56318	1.8429
LTA4H	2	2	3.43882	2.65637
LTB	2	2	1.70307	1.48712
LY6G5C	2	2	2.92354	2.53142
MACF1	2	2	1.81248	1.06758
MAFF	2	2	2.70444	1.77328
MAP3K8	2	2	3.25133	2.15849
MBOAT7	2	2	3.89993	3.10913
MDFIC	2	2	2.34191	2.88688
MEF2A	2	2	2.47017	1.99898
MEF2C	2	2	4.05672	1.56472
METRNL	2	2	1.78832	2.21834
MFGE8	2	2	3.50103	3.06845
MMP25.AS1	2	2	3.65956	2.68888
MPG	2	2	2.99478	1.87738
MSN	2	2	1.89178	1.59189
MXD1	2	2	3.22695	3.20392
MYO1F	2	2	1.76963	2.68555
MZF1.AS1	2	2	2.77225	2.05811
NCALD	2	2	3.08316	2.0634
NFIL3	2	2	3.17574	2.41533
NFKB1	2	2	1.0198	1.96539
NFKBIA	2	2	1.62247	1.98633
NR4A1	2	2	1.87163	1.64647
OTUD5	2	2	3.34912	1.71496
PABPC1	2	2	2.76039	1.99305
PDE6G	2	2	3.14568	1.74749
PIK3CD	2	2	3.76612	1.89178
PIM3	2	2	1.82918	1.74607
PLCG2	2	2	1.50282	1.84965
PNRC1	2	2	2.13197	1.071
PPP1R15A	2	2	1.86205	1.77327
PPP1R9A	2	2	3.437	1.93672
PRAM1	2	2	3.24487	2.99248
PRSS38	2	2	3.3961	3.27563
PTCH2	2	2	2.21228	1.69811
PTGDR	2	2	3.73001	2.75514
PTH2	2	2	3.36413	3.32231
PTMA	2	2	3.62419	2.83332
PTP4A3	2	2	2.97717	3.20457
RABGAP1L	2	2	3.13198	1.33576
RAMP1	2	2	3.42386	2.14074
RHOB	2	2	3.75728	3.03446
RHOC	2	2	3.2207	1.6412
RNASET2	2	2	2.52375	3.08122
RRBP1	2	2	3.27475	3.19052
RUNX2	2	2	3.42917	1.5208
RUNX3	2	2	3.34644	2.71144
SBNO2	2	2	3.09901	2.39585
SCN1B	2	2	3.64219	2.56655
SEC11A	2	2	3.44391	2.74757
SELL	2	2	3.9056	2.65703
SH2D1B	2	2	3.62902	3.01686
SKAP2	2	2	3.99948	1.50342
SNCA	2	2	3.85119	3.08505
SOCS1	2	2	2.36436	2.83908
SPECC1	2	2	3.72179	2.34857
SPINK2	2	2	3.90763	2.76414
SPN	2	2	2.13341	2.50242
SRGAP3	2	2	3.9279	1.73325
SSBP2	2	2	3.87044	2.18107
SSBP3	2	2	3.41242	1.50902
SUN2	2	2	3.2869	2.89872
SVIL	2	2	2.66521	2.91559
TCIRG1	2	2	3.72916	2.74362
TEC	2	2	3.91507	2.31453
TECR	2	2	2.98999	1.61853
TESC	2	2	3.34404	1.99234
TIMP1	2	2	2.51741	3.12981
TLE1	2	2	3.39473	1.79572
TLE3	2	2	3.98217	1.95654
TLN1	2	2	1.8413	1.54017
TMPRSS11E	2	2	3.45503	3.47184
TNFAIP3	2	2	1.7022	1.76506
TNFRSF18	2	2	3.0428	3.11489
TNFRSF4	2	2	3.40615	3.1433
TPD52L1	2	2	3.17442	1.93032
TPT1	2	2	1.72701	1.70771
TRABD	2	2	3.25121	2.99903
TRGC1	2	2	3.91424	2.28103
TSC22D3	2	2	2.69206	3.21607
TSPAN32	2	2	3.43618	2.62318
TSPAN4	2	2	3.09706	2.02244
TSPO	2	2	2.32744	3.12632
TXNIP	2	2	3.63923	3.39249
TYROBP	2	2	3.71972	2.92568
UBB	2	2	2.23925	2.02817
UBE2S	2	2	1.98215	2.65175
UNC93B1	2	2	3.5532	2.90945
UTRN	2	2	3.98667	2.2364
VAMP8	2	2	2.27299	3.03097
XCL1	2	2	3.65008	3.29588
XCL2	2	2	3.23786	3.16666
YWHAH	2	2	2.40585	1.40792
Z93241.1	2	2	3.30096	1.64995
ZBTB46	2	2	3.56923	3.43418
ZFP36	2	2	1.79315	1.87319
ZMIZ1	2	2	2.12224	1.73519
ZNF608	2	2	3.54925	2.04608
A1BG	3	1	-1.45583	-3.32546
AC008897.2	3	1	-0.707586	-5.24053
AC020765.2	3	1	-1.52275	-3.56588
AC026979.2	3	1	-1.25737	-3.69389
AC073896.3	3	1	-0.00104844	-4.55985
AC124016.2	3	1	-1.35542	-4.47185
AC145207.5	3	1	-0.880912	-2.83655
ACTN1	3	1	-0.975435	-4.0806
AGTRAP	3	1	-0.0629667	-4.27812
AIF1	3	1	-1.16356	-4.13132
ANK1	3	1	-0.813027	-4.73145
AOAH	3	1	-1.25531	-4.42335
APBA2	3	1	-0.829688	-4.79518
ARID5B	3	1	-1.11208	-4.5869
ARMH1	3	1	-0.565429	-4.01081
ATAD5	3	1	-0.446846	-4.12972
ATM	3	1	-0.776958	-4.29375
BCL11B	3	1	-1.57502	-3.54341
BCL7A	3	1	-1.07694	-3.45251
BICDL1	3	1	-0.743656	-4.91215
C12orf42	3	1	-1.34066	-4.8015
C12orf57	3	1	-1.13865	-4.7742
C1orf21	3	1	0.27552	-4.58869
C6orf48	3	1	-1.0449	-4.6339
CAMK4	3	1	-1.04644	-4.61253
CASC15	3	1	-0.907617	-2.63842
CASK	3	1	-0.986017	-3.55501
CCR7	3	1	-0.919818	-4.45232
CCR9	3	1	-1.14701	-2.86951
CD2	3	1	0.00220121	-4.91542
CD200	3	1	-0.330593	-1.91355
CD27	3	1	-0.700622	-4.84005
CD3D	3	1	-0.94259	-4.61189
CD3E	3	1	-0.707795	-4.69007
CD3G	3	1	-0.922529	-4.52916
CD5	3	1	-1.17395	-4.15856
CD6	3	1	0.162439	-4.73038
CD79A	3	1	0.366864	-3.22733
CD8B	3	1	-0.8073	-3.21198
CDCA7	3	1	-0.139243	-1.74568
CELA1	3	1	-1.01966	-3.74654
CEP44	3	1	-1.0914	-3.7832
CHI3L2	3	1	-1.08232	-3.01598
CHMP7	3	1	-1.39215	-4.36808
CHST2	3	1	-1.28778	-3.9643
CLEC2D	3	1	0.111468	-3.37775
CLHC1	3	1	-1.07076	-3.89063
CPNE2	3	1	-1.00569	-5.01606
CR2	3	1	-1.01562	-3.78267
CRLF3	3	1	-1.17986	-4.29708
CRTAM	3	1	0.134837	-3.26978
CXCR3	3	1	-0.319459	-4.59037
DEPDC5	3	1	-1.18708	-3.15189
DGKA	3	1	-1.12507	-4.16866
EDEM1	3	1	-0.846955	-4.40482
EGLN3	3	1	-0.326922	-2.06418
EIF2S3	3	1	-1.41539	-3.54741
EPHX2	3	1	-1.19795	-4.62161
ETS1	3	1	-1.09915	-2.01158
FCGRT	3	1	-1.23154	-3.80588
FCMR	3	1	-0.65552	-4.81111
FOXO1	3	1	-0.462223	-4.42841
FOXP1	3	1	-0.121661	-3.57281
FXYD2	3	1	-0.150266	-4.75603
FYB1	3	1	-0.665575	-4.16071
GABPB1.AS1	3	1	-1.40615	-3.60739
GALNT2	3	1	-1.11598	-3.90678
GBP1	3	1	-1.52217	-4.13326
GIMAP4	3	1	-1.0832	-4.96341
GNG2	3	1	-1.2515	-1.679
GPR171	3	1	-0.552404	-4.41935
GYPC	3	1	-1.15121	-4.8654
GZMM	3	1	0.0707079	-4.86329
HCST	3	1	0.210815	-4.18213
HKDC1	3	1	-1.3429	-3.29421
HRH2	3	1	-1.41772	-4.43989
HSPB1	3	1	-1.31966	-4.52753
ID3	3	1	-0.654655	-3.82893
IFNG.AS1	3	1	-0.890279	-4.44333
IKZF2	3	1	-1.02508	-4.02694
IKZF3	3	1	-0.285886	-4.66826
ISG20	3	1	-0.736293	-4.53763
ITGA4	3	1	0.3847	-2.79572
ITGA6	3	1	-0.81824	-3.2695
ITGB2.AS1	3	1	-1.21118	-4.17644
ITPKB	3	1	-0.799063	-4.24498
KIF2A	3	1	-0.865399	-4.30776
LAT	3	1	-1.5789	-3.44188
LBH	3	1	-0.616298	-4.77134
LCK	3	1	-0.861464	-4.78428
LDLRAP1	3	1	-0.851746	-4.74208
LEF1	3	1	-1.33683	-4.04095
LIMD2	3	1	0.399766	-3.11096
LINC00402	3	1	-1.64302	-3.49739
LINC00476	3	1	-1.14213	-3.18957
LINC00861	3	1	0.166764	-3.40666
LINC01550	3	1	-1.43484	-4.59696
LINC01871	3	1	0.501954	-4.88835
LINC02446	3	1	-0.768237	-4.72174
LITAF	3	1	-0.323761	-4.807
LMBR1	3	1	-1.48114	-4.17183
LRCH3	3	1	-0.341449	-1.88047
LY9	3	1	-0.680249	-4.84128
LYAR	3	1	0.122756	-4.82462
MAL	3	1	-1.21427	-4.63327
MALAT1	3	1	0.281333	-3.1373
MAML2	3	1	0.349445	-3.16039
MAP3K1	3	1	-0.324755	-3.64137
MARCKSL1	3	1	-1.41375	-2.86007
MBNL1	3	1	-0.971066	-1.66727
MCUB	3	1	-0.454201	-4.35851
MHENCR	3	1	-1.22832	-4.1975
MIR181A1HG	3	1	0.214037	-2.81245
MME	3	1	-1.20591	-3.6628
MORN2	3	1	-0.992168	-2.58688
MT1F	3	1	0.0749739	-4.76924
MT1X	3	1	-0.959746	-4.52523
MTERF4	3	1	-0.974605	-4.4407
MZB1	3	1	-0.497214	-3.7767
NELL2	3	1	-1.26705	-4.78033
NIN	3	1	-0.940664	-3.53661
NIPAL3	3	1	-0.75673	-3.86773
NLRC5	3	1	-1.22939	-4.46105
NOG	3	1	-1.39952	-4.8266
NOSIP	3	1	-1.09523	-4.84359
NSG1	3	1	-0.958855	-4.66448
NUCB2	3	1	-0.81325	-4.19335
ODF2L	3	1	-0.909672	-3.71859
OXNAD1	3	1	-1.20826	-4.26029
PASK	3	1	-1.34337	-4.77476
PCED1B	3	1	0.27591	-3.26997
PCSK7	3	1	-1.49708	-2.18005
PDE3B	3	1	-0.953622	-4.34367
PIK3R4	3	1	-0.831198	-2.88457
PITPNC1	3	1	-1.44973	-4.65771
PLXDC1	3	1	-1.3395	-4.13981
PPM1M	3	1	-0.867383	-4.08526
PPP2R5C	3	1	-1.53959	-2.13923
PRKCH	3	1	-0.425554	-4.35874
PRRG2	3	1	-1.40606	-3.30626
PTPRC	3	1	-0.359806	-2.64923
RASA2	3	1	0.246756	-4.95026
RASGRP1	3	1	-1.39806	-2.33321
RBL2	3	1	-0.748508	-4.07194
RBM33	3	1	-0.776995	-1.74711
RBM6	3	1	-0.764704	-3.7659
RBSN	3	1	-1.37573	-3.86618
RCAN3	3	1	-1.21337	-4.75785
RFLNB	3	1	-0.26629	-3.25204
RGCC	3	1	-0.83872	-5.13502
RGL4	3	1	-0.134212	-3.81065
RGS10	3	1	-1.21777	-4.56095
RHOH	3	1	-1.52914	-3.67059
RIC3	3	1	-0.742269	-4.90927
RIPOR2	3	1	0.402963	-3.11067
RNF213	3	1	-0.490437	-2.09209
RPIA	3	1	-1.3075	-3.77246
RTKN2	3	1	-1.37743	-4.15843
SBK1	3	1	-0.334968	-4.42528
SCGB3A1	3	1	-1.12307	-4.81587
SERINC5	3	1	-1.59919	-3.40145
SESN3	3	1	-1.28006	-4.98618
SH2D1A	3	1	0.183906	-4.9041
SIPA1L2	3	1	-0.930217	-3.98036
SIRPG	3	1	-0.095589	-4.71193
SLC35E2B	3	1	-0.717703	-2.25925
SMC4	3	1	-1.25354	-3.73919
STK17A	3	1	-0.72225	-4.40856
STMN1	3	1	-0.884389	-2.54388
TCF7	3	1	0.210907	-3.22852
TENM1	3	1	-1.13598	-3.6006
TGFBR2	3	1	-0.854135	-4.32938
THEMIS	3	1	-0.739243	-3.72001
TMSB4X	3	1	0.170183	-3.77094
TNFSF8	3	1	-1.2356	-4.27664
TPR	3	1	-0.713906	-1.97668
TRAC	3	1	0.013733	-4.03509
TRBC2	3	1	-0.604468	-4.19296
TRDC	3	1	0.157006	-3.49959
TRG.AS1	3	1	-0.500686	-4.25552
TRGC2	3	1	-0.61177	-4.67751
TRIM73	3	1	-0.15276	-3.13785
TXK	3	1	0.240983	-3.27035
UBXN10.AS1	3	1	-1.52237	-3.31122
ZFAS1	3	1	-1.49442	-4.73344
ZMYM2	3	1	-0.893278	-3.95669
ZNF101	3	1	-1.10559	-4.54302
ZNF683	3	1	0.0241169	-4.6472
ZNF831	3	1	-0.875313	-4.76481
ZYX	3	1	-0.58277	-2.77358
ABRACL	4	1	-1.10581	-0.737958
AC090912.2	4	1	-1.38019	0.630068
AC093627.5	4	1	-3.38075	-0.472493
ACTB	4	1	-1.30715	-0.526598
ACTG1	4	1	-1.35661	-0.3716
ADA	4	1	0.186024	-0.782305
ADD3	4	1	-0.640763	-0.922587
ALOX5AP	4	1	-1.88357	-1.17622
ANXA2R	4	1	-3.0839	-0.643051
APEX1	4	1	-2.42639	-0.150241
APRT	4	1	-2.63694	0.412849
ARPC1B	4	1	-0.945689	0.590807
ARPC2	4	1	-0.852819	0.220609
ATP5MD	4	1	-1.58838	-0.724458
BAZ2B	4	1	-0.0631164	-0.892383
BTF3	4	1	-3.07462	-0.412614
C1orf56	4	1	-1.09876	-1.16726
C1QBP	4	1	-2.92146	-0.356157
C4orf48	4	1	-2.43615	0.16707
CAPNS1	4	1	-0.793329	0.708043
CD247	4	1	-2.09484	-0.528488
CD38	4	1	0.611706	-0.743951
CD84	4	1	-3.33048	0.742507
CDC42SE1	4	1	-0.89458	-1.2299
CDK6	4	1	-0.55032	-0.531216
CHCHD10	4	1	-2.91069	-0.722212
CKS2	4	1	-0.721803	-0.497676
CORO1A	4	1	-1.88248	-1.1252
COX6C	4	1	-1.46263	-0.658294
COX7C	4	1	-2.55991	0.124734
CSTB	4	1	-2.04434	-0.484382
CUTA	4	1	-1.30261	-0.44541
CXXC5	4	1	0.662053	-0.652825
DBI	4	1	-1.45787	-0.46698
DBN1	4	1	-1.67291	-0.2587
DDX17	4	1	-0.61877	-1.11272
DSEL	4	1	-3.37018	0.0509763
EEF1A1	4	1	-3.37454	-0.0657701
EEF1B2	4	1	-3.21444	-0.570616
EEF2	4	1	-3.40313	0.147789
EIF3E	4	1	-2.843	-0.664153
ELOVL4	4	1	-1.1178	0.401553
EZR	4	1	-1.59773	-1.5766
FAM200B	4	1	-3.08094	-0.558414
FAU	4	1	-2.79876	-0.984493
FCRL3	4	1	-3.30579	0.822028
FGR	4	1	0.860988	-0.696506
FHIT	4	1	0.819508	-0.825053
G3BP1	4	1	-0.975468	0.346125
GAPDH	4	1	-1.15959	-0.408379
GCHFR	4	1	-1.89886	-1.2038
GCSAM	4	1	-3.11425	0.190141
GIMAP7	4	1	-1.11785	-1.17413
GNAS	4	1	-0.283078	-0.769268
GPR155	4	1	-0.795529	-1.17085
GRAP2	4	1	-2.40227	-0.315749
GSTK1	4	1	-1.95708	-0.692377
GSTP1	4	1	-2.35251	-0.349218
GTF2I	4	1	-0.102567	-0.846833
H1FX	4	1	-2.43016	-0.360551
H3F3A	4	1	-0.699425	-0.365772
HDHD5	4	1	-3.06951	0.643084
HELZ	4	1	-0.385057	-0.122594
HMGN1	4	1	-0.186063	-0.839196
HNRNPA2B1	4	1	-0.400757	-0.829691
HNRNPAB	4	1	-1.3381	0.212127
HNRNPH1	4	1	-1.08847	-1.15243
HSP90AA1	4	1	-0.418458	0.392661
HSPA8	4	1	-2.48601	-0.29023
IMPDH2	4	1	-3.44681	0.410474
IRF2BP2	4	1	-0.13006	0.0216365
ISG15	4	1	-0.915518	0.0517664
KRTCAP2	4	1	-1.49514	-0.635429
LAMA2	4	1	-1.56226	0.305595
LCP2	4	1	-0.477074	-0.919646
LDHB	4	1	-2.84298	-0.220143
LPXN	4	1	-1.72673	-0.136308
LRRC75A	4	1	-0.988907	-1.30853
LTA	4	1	-1.18006	0.552227
LUC7L3	4	1	-0.762749	-1.19604
MAPRE1	4	1	-0.397896	0.948305
MDM4	4	1	-0.935495	-1.40637
MIF	4	1	-1.45565	-0.765656
MNAT1	4	1	-0.666773	-0.371891
MTDH	4	1	-1.27465	0.323411
MTRNR2L12	4	1	-1.20134	-1.05327
MYC	4	1	-2.57379	-0.245694
MZT2B	4	1	-2.9495	-0.341835
NACA	4	1	-3.25208	-0.505626
NAP1L4	4	1	-1.69824	-0.968625
NBEAL1	4	1	-3.0395	0.181561
NDUFB11	4	1	-2.56067	-0.348146
NNT.AS1	4	1	-1.81327	-0.362067
NPM1	4	1	-3.27384	-0.676556
NREP	4	1	-0.0414008	-0.820045
NRROS	4	1	-0.623297	-0.460024
PFN1	4	1	-0.936055	0.0981679
PGM2L1	4	1	-1.36787	-0.149413
PLAC8	4	1	-0.534244	-0.437286
PNISR	4	1	-0.798368	-1.35306
PPA1	4	1	-2.8731	-0.544097
PPDPF	4	1	-1.39802	-0.869996
PPIA	4	1	-1.89102	-0.286294
PRDX2	4	1	-2.6411	-0.188088
PRKCA	4	1	-1.83491	-0.892492
PSMB8	4	1	-1.5096	-0.824779
PTP4A2	4	1	-1.86246	-0.0606961
PTPN13	4	1	-1.59792	-0.0860033
QTRT2	4	1	-0.210277	-0.645879
RACK1	4	1	-3.36412	-0.484973
RAP1B	4	1	1.08798	-1.76305
RAP2C.AS1	4	1	-3.45335	-0.105702
RARRES3	4	1	-2.72982	0.303928
RCAN1	4	1	0.935314	-0.60627
REST	4	1	-1.39347	0.0735369
RORC	4	1	-1.29731	0.66283
SCML4	4	1	-3.49723	0.674232
SKAP1	4	1	-1.75875	-1.48415
SLC16A10	4	1	-1.70548	-0.521637
SLC25A5	4	1	-0.232635	-0.713803
SLC38A1	4	1	-3.11854	0.646239
SLTM	4	1	0.0234906	0.147852
SNHG25	4	1	-3.3407	-0.773345
SNHG7	4	1	-2.24482	-0.715394
SNHG8	4	1	-3.32389	-0.752698
SNRPD2	4	1	-2.8427	-0.451508
SNRPF	4	1	-2.49381	-0.0201206
SNX21	4	1	-2.86392	-0.791581
SOX4	4	1	-0.03432	-0.996945
SPNS3	4	1	-2.78031	0.613608
SPTBN1	4	1	0.240838	-0.129364
SQLE	4	1	-1.4066	0.71321
SRGN	4	1	-0.740845	-0.116538
STAT1	4	1	-2.35443	-0.169324
STK4	4	1	-0.722377	-1.27942
STT3B	4	1	-3.32781	0.793858
SUB1	4	1	-1.34089	-0.636982
TARBP1	4	1	0.724327	-0.961147
TIAM1	4	1	-0.341161	-0.642873
TIMM13	4	1	-1.35371	0.262592
TMSB10	4	1	-1.4614	-0.642046
TNFAIP8	4	1	-2.22225	-0.00839993
TNFRSF25	4	1	-1.07493	0.763911
TOMM7	4	1	-2.98563	-1.01473
TPM3	4	1	-0.559534	0.716703
TPM4	4	1	0.472545	-0.19616
TPST2	4	1	1.11323	-1.80174
TRABD2A	4	1	-2.95879	-0.0127492
TRAT1	4	1	-2.75757	-0.0847907
TRBC1	4	1	-1.971	-1.08289
TRIB2	4	1	-0.415533	-0.0878482
UBA52	4	1	-3.13685	-0.791109
UBASH3B	4	1	0.876413	-0.830782
UBE2G2	4	1	-0.657667	-1.09056
UQCRB	4	1	-3.40411	-0.488034
UQCRH	4	1	-3.08286	-0.449166
UXT	4	1	-3.04369	-0.486005
VAMP5	4	1	-2.05829	-0.700912
WDR1	4	1	-1.1724	0.0850482
XIST	4	1	-0.523789	-1.09104
YBX1	4	1	-2.50669	0.157351
YBX3	4	1	-3.13466	0.598031
YWHAB	4	1	0.59594	0.0159593
ZBTB16	4	1	-1.40236	0.119295
ZFP36L1	4	1	-0.550006	0.674104
AC002467.1	5	2	3.15153	0.931828
AC004585.1	5	2	2.0886	-0.517496
AC020656.1	5	2	3.96513	-0.55192
AC020916.1	5	2	2.50388	1.11272
AC025164.1	5	2	2.96701	0.931562
ADAM10	5	2	2.14823	-0.100357
ALDH2	5	2	4.02248	-0.523031
ALPK1	5	2	3.43356	0.931829
AP002884.1	5	2	2.86597	1.14781
AQP3	5	2	2.97491	0.855059
ASGR1	5	2	4.07603	-0.716059
B3GALT5	5	2	2.85645	1.0835
BANK1	5	2	4.16754	0.101219
BCL11A	5	2	3.86344	-0.464989
BEX3	5	2	1.97369	-0.586666
BTBD11	5	2	2.10713	-0.506834
CA8	5	2	2.8004	0.465127
CAT	5	2	3.3429	1.03732
CCDC141	5	2	4.1484	0.976127
CCDC50	5	2	4.0264	0.699731
CCND2	5	2	2.66415	1.50675
CD302	5	2	4.01802	-0.55842
CD74	5	2	4.08636	0.510679
CD81	5	2	2.90824	0.882612
CEMIP2	5	2	2.98026	1.13787
CIITA	5	2	4.00976	-0.755492
CLEC4A	5	2	4.02729	-0.904933
CLEC7A	5	2	3.9655	-0.606532
COTL1	5	2	3.97227	-0.643424
CYB5R4	5	2	2.1353	-0.232758
DENND5A	5	2	2.22235	-0.18102
DLL1	5	2	3.0601	0.966821
DPPA4	5	2	1.95699	-0.519195
DUSP5	5	2	3.07893	0.136035
EMP1	5	2	2.32835	1.07405
FGL2	5	2	4.08239	-0.630556
FURIN	5	2	2.62718	0.667538
GNA15	5	2	3.72854	-0.43704
GRK3	5	2	4.1883	0.27979
H2AFY	5	2	2.94955	1.1544
HLA.DPA1	5	2	4.19776	0.190961
HLA.DPB1	5	2	4.16138	-0.0467624
HLA.DRA	5	2	4.13766	-0.0153098
HLA.DRB1	5	2	4.18116	0.389433
IGFBP4	5	2	2.89621	0.897567
IGFBP7	5	2	2.3927	-0.0436902
IL23R	5	2	3.33453	0.862783
IL4I1	5	2	2.6537	0.965216
INSR	5	2	3.70208	-0.449702
KLF4	5	2	3.80922	-0.451726
LIF	5	2	2.83393	0.893659
LST1	5	2	2.89958	1.11395
LTC4S	5	2	2.82988	1.35851
LYN	5	2	3.25266	1.19082
LYZ	5	2	4.02166	-0.561407
MACC1	5	2	2.10872	-0.436819
MAN1A1	5	2	4.09272	0.452723
MARCKS	5	2	4.07323	-0.784003
MATN2	5	2	3.07507	1.00518
MTFR1	5	2	4.05446	-0.585974
MYL6B	5	2	2.1154	-0.466459
NDUFS3	5	2	3.27799	1.03365
NEGR1	5	2	2.03904	-0.564378
PCDH9	5	2	4.29129	0.465774
PECAM1	5	2	2.50002	0.628671
PIM2	5	2	3.21843	0.832689
PLEK	5	2	4.10579	-0.797571
POLE2	5	2	2.11389	0.806732
PRR5	5	2	3.17422	1.03184
PRSS57	5	2	2.08531	-0.416677
RAB11FIP1	5	2	3.82976	0.104018
RETN	5	2	3.46387	-0.247753
RNF217	5	2	3.76915	-0.409926
SERPINA1	5	2	4.06211	-0.577341
SERPINE2	5	2	2.46508	0.00980667
SETD9	5	2	4.2016	0.346635
SGK1	5	2	3.84407	-0.500651
SLA	5	2	2.57854	0.792725
SLC4A10	5	2	3.1083	0.657414
SMIM24	5	2	2.139	-0.435878
SPRY1	5	2	3.09518	1.20818
SYK	5	2	2.33497	-0.354432
TMIGD2	5	2	2.93263	0.743269
TNFSF11	5	2	2.9669	1.01683
TNFSF13B	5	2	3.3532	0.533699
TNNI2	5	2	3.60626	0.604164
TOX2	5	2	2.2414	-0.32331
TTC39C.AS1	5	2	2.80959	0.941093
UBE2F	5	2	2.83478	1.03693
VCAN	5	2	3.95772	-0.580523
ZNF554	5	2	3.20164	1.14345
ZNRF1	5	2	2.78897	1.13669
ZSWIM3	5	2	3.44323	0.869938
ABHD17A	6	1	1.479	-4.87066
ABI3	6	1	1.70122	-4.96622
AKR1C3	6	1	2.15726	-4.87298
B4GALT1	6	1	1.35438	-4.62175
BRIX1	6	1	0.942423	-4.80789
CCL4	6	1	1.79523	-4.97743
CCL5	6	1	1.14427	-4.96394
CEBPD	6	1	1.53219	-4.84493
CMC1	6	1	1.39125	-4.83336
CST7	6	1	1.46512	-4.97304
DUSP2	6	1	0.927427	-4.86651
EFHD2	6	1	1.83693	-4.95732
EOMES	6	1	1.25676	-4.80792
FCGR3A	6	1	2.07059	-4.94184
FCRL6	6	1	1.08662	-4.95088
FGFBP2	6	1	2.0946	-4.96716
GBP5	6	1	1.35662	-4.79459
GNLY	6	1	1.52974	-4.80682
GPRIN3	6	1	1.25837	-5.05432
GZMA	6	1	1.62804	-5.00397
GZMB	6	1	1.992	-4.98252
GZMH	6	1	2.05207	-5.01845
GZMK	6	1	0.970076	-4.94886
KLRC4	6	1	1.49217	-4.87607
KLRD1	6	1	1.51842	-4.90658
KLRF1	6	1	1.42518	-4.84248
LINC02084	6	1	0.980628	-4.94169
MT2A	6	1	0.608445	-4.87778
MYBL1	6	1	1.54741	-4.99105
NKG7	6	1	1.46976	-4.92993
PRDM1	6	1	1.0722	-5.01231
PRF1	6	1	1.9661	-4.93681
PVRIG	6	1	1.30296	-4.62105
PYHIN1	6	1	1.87396	-5.01528
S1PR5	6	1	1.60641	-4.92794
SIT1	6	1	0.77565	-4.96176
SLAMF7	6	1	1.10059	-4.93743
SPON2	6	1	2.00753	-5.03702
SYNE2	6	1	0.895342	-4.93167
SYTL2	6	1	1.45396	-4.55294
TBX21	6	1	1.09608	-4.8185
TIGIT	6	1	1.05907	-5.02123
ZEB2	6	1	1.98731	-4.98048
ZNF250	6	1	0.96469	-4.93956
