# Supplementary material for: Dynamic single-cell regulomes characterize human peripheral blood innate lymphoid cell subpopulations
Source: iScience. 2023 Aug 24;26(9):107728. doi: 10.1016/j.isci.2023.107728 (PMC10483052; doi:10.1016/j.isci.2023.107728)
Supplement: Table S4. Over-representation analysis of Gene Ontology terms using differentially expressed genes between ILC subclusters, related to Figure 3 [file mmc5.xlsx]

## Sheet: GO_ILC2b_vs_ILC2a
Supplementary Table 4. Over-representation analysis of Gene Ontology terms using differentially expressed genes between ILC2b and ILC2a, related to Figure 2b.
ID	Description	GeneRatio	BgRatio	pvalue	p.adjust	qvalue	geneID	Count	Definition
GO:0051251	positive regulation of lymphocyte activation	9/57	357/18866	1.13653e-06	0.00205143	0.00162344	LGALS1/GATA3/FCRL3/SOX4/AIF1/TESPA1/TNFRSF4/TRDC/NFKBIZ	9	Any process that activates or increases the frequency, rate or extent of lymphocyte activation.
GO:0002696	positive regulation of leukocyte activation	9/57	406/18866	3.26917e-06	0.00264186	0.00209069	LGALS1/GATA3/FCRL3/SOX4/AIF1/TESPA1/TNFRSF4/TRDC/NFKBIZ	9	Any process that activates or increases the frequency, rate, or extent of leukocyte activation.
GO:0050867	positive regulation of cell activation	9/57	421/18866	4.39091e-06	0.00264186	0.00209069	LGALS1/GATA3/FCRL3/SOX4/AIF1/TESPA1/TNFRSF4/TRDC/NFKBIZ	9	Any process that activates or increases the frequency, rate or extent of activation.
GO:0045619	regulation of lymphocyte differentiation	6/57	181/18866	1.73555e-05	0.00783165	0.00619773	GATA3/FCRL3/SOX4/TESPA1/TNFRSF18/NFKBIZ	6	Any process that modulates the frequency, rate or extent of lymphocyte differentiation.
GO:1902105	regulation of leukocyte differentiation	7/57	290/18866	2.5839e-05	0.00932789	0.0073818	GATA3/FCRL3/SOX4/TESPA1/TNFRSF18/NFKBIZ/NF1	7	Any process that modulates the frequency, rate or extent of leukocyte differentiation
GO:0048485	sympathetic nervous system development	3/57	21/18866	3.34595e-05	0.0100384	0.00794408	GATA3/SOX4/NF1	3	The process whose specific outcome is the progression of the sympathetic nervous system over time, from its formation to the mature structure. The sympathetic nervous system is one of the two divisions of the vertebrate autonomic nervous system (the other being the parasympathetic nervous system). The sympathetic preganglionic neurons have their cell bodies in the thoracic and lumbar regions of t…
GO:0045785	positive regulation of cell adhesion	8/57	428/18866	4.10241e-05	0.0100384	0.00794408	S100A10/LGALS1/GATA3/SOX4/AIF1/TESPA1/TNFRSF18/NFKBIZ	8	Any process that activates or increases the frequency, rate or extent of cell adhesion.
GO:0050870	positive regulation of T cell activation	6/57	214/18866	4.44915e-05	0.0100384	0.00794408	LGALS1/GATA3/SOX4/AIF1/TESPA1/NFKBIZ	6	Any process that activates or increases the frequency, rate or extent of T cell activation.
GO:0050863	regulation of T cell activation	7/57	332/18866	6.0959e-05	0.0122257	0.00967501	LGALS1/GATA3/SOX4/AIF1/TESPA1/TNFRSF18/NFKBIZ	7	Any process that modulates the frequency, rate or extent of T cell activation.
GO:1903039	positive regulation of leukocyte cell-cell adhesion	6/57	235/18866	7.47874e-05	0.0134991	0.0106828	LGALS1/GATA3/SOX4/AIF1/TESPA1/NFKBIZ	6	Any process that activates or increases the frequency, rate or extent of leukocyte cell-cell adhesion
GO:0045580	regulation of T cell differentiation	5/57	150/18866	8.91952e-05	0.0143887	0.0113867	GATA3/SOX4/TESPA1/TNFRSF18/NFKBIZ	5	Any process that modulates the frequency, rate or extent of T cell differentiation.
GO:0042110	T cell activation	8/57	483/18866	9.56587e-05	0.0143887	0.0113867	LGALS1/GATA3/SOX4/AIF1/TESPA1/TNFRSF4/TNFRSF18/NFKBIZ	8	The change in morphology and behavior of a mature or immature T cell resulting from exposure to a mitogen, cytokine, chemokine, cellular ligand, or an antigen for which it is specific.
GO:0002088	lens development in camera-type eye	4/57	83/18866	0.000115196	0.0149514	0.0118321	GATA3/VIM/ZEB2/MAF	4	The process whose specific outcome is the progression of the lens over time, from its formation to the mature structure. The lens is a transparent structure in the eye through which light is focused onto the retina. An example of this process is found in Mus musculus.
GO:0030098	lymphocyte differentiation	7/57	368/18866	0.000115967	0.0149514	0.0118321	LGALS1/GATA3/FCRL3/SOX4/TESPA1/TNFRSF18/NFKBIZ	7	The process in which a relatively unspecialized precursor cell acquires specialized features of a lymphocyte. A lymphocyte is a leukocyte commonly found in the blood and lymph that has the characteristics of a large nucleus, a neutral staining cytoplasm, and prominent heterochromatin.
GO:0070306	lens fiber cell differentiation	3/57	35/18866	0.000159787	0.0192277	0.0152162	VIM/ZEB2/MAF	3	The process in which a relatively unspecialized cell acquires specialized features of a lens fiber cell, any of the elongated, tightly packed cells that make up the bulk of the mature lens in the camera-type eye. The cytoplasm of a lens fiber cell is devoid of most intracellular organelles including the cell nucleus, and contains primarily crystallins, a group of water-soluble proteins expressed …
GO:0045582	positive regulation of T cell differentiation	4/57	92/18866	0.000171662	0.0193656	0.0153254	GATA3/SOX4/TESPA1/NFKBIZ	4	Any process that activates or increases the frequency, rate or extent of T cell differentiation.
GO:0022409	positive regulation of cell-cell adhesion	6/57	279/18866	0.000191075	0.0202877	0.016055	LGALS1/GATA3/SOX4/AIF1/TESPA1/NFKBIZ	6	Any process that activates or increases the rate or extent of cell adhesion to another cell.
GO:0045621	positive regulation of lymphocyte differentiation	4/57	105/18866	0.000285253	0.0286045	0.0226368	GATA3/SOX4/TESPA1/NFKBIZ	4	Any process that activates or increases the frequency, rate or extent of lymphocyte differentiation.
GO:0046189	phenol-containing compound biosynthetic process	3/57	45/18866	0.00033909	0.0307869	0.0243638	GATA3/ZEB2/RAPGEF2	3	The chemical reactions and pathways resulting in the formation of a phenol, any compound containing one or more hydroxyl groups directly attached to an aromatic carbon ring.
GO:0022407	regulation of cell-cell adhesion	7/57	439/18866	0.000341129	0.0307869	0.0243638	LGALS1/GATA3/SOX4/AIF1/TESPA1/NFKBIZ/RGCC	7	Any process that modulates the frequency, rate or extent of attachment of a cell to another cell.
GO:0048483	autonomic nervous system development	3/57	47/18866	0.000385825	0.0312471	0.024728	GATA3/SOX4/NF1	3	The process whose specific outcome is the progression of the autonomic nervous system over time, from its formation to the mature structure. The autonomic nervous system is composed of neurons that are not under conscious control, and is comprised of two antagonistic components, the sympathetic and parasympathetic nervous systems. The autonomic nervous system regulates key functions including the…
GO:1903037	regulation of leukocyte cell-cell adhesion	6/57	329/18866	0.000461376	0.0312471	0.024728	LGALS1/GATA3/SOX4/AIF1/TESPA1/NFKBIZ	6	Any process that modulates the frequency, rate or extent of leukocyte cell-cell adhesion
GO:0043010	camera-type eye development	6/57	332/18866	0.00048403	0.0312471	0.024728	GATA3/VIM/NF1/ZEB2/MAF/IMPDH2	6	The process whose specific outcome is the progression of the camera-type eye over time, from its formation to the mature structure. The camera-type eye is an organ of sight that receives light through an aperture and focuses it through a lens, projecting it on a photoreceptor field.
GO:0043455	regulation of secondary metabolic process	2/57	11/18866	0.000484719	0.0312471	0.024728	ZEB2/RAPGEF2	2	Any process that modulates the frequency, rate or extent of secondary metabolism, the chemical reactions and pathways involving compounds that are not necessarily required for growth and maintenance of cells, and are often unique to a taxon.
GO:0048021	regulation of melanin biosynthetic process	2/57	11/18866	0.000484719	0.0312471	0.024728	ZEB2/RAPGEF2	2	Any process that alters the frequency, rate or extent of the chemical reactions and pathways resulting in the formation of melanin.
GO:0090269	fibroblast growth factor production	2/57	11/18866	0.000484719	0.0312471	0.024728	AIF1/RGCC	2	The appearance of a fibroblast growth factor due to biosynthesis or secretion following a cellular stimulus, resulting in an increase in its intracellular or extracellular levels.
GO:0090270	regulation of fibroblast growth factor production	2/57	11/18866	0.000484719	0.0312471	0.024728	AIF1/RGCC	2	Any process that modulates the rate, frequency or extent of the appearance of a fibroblast growth factor due to biosynthesis or secretion following a cellular stimulus, resulting in an increase in its intracellular or extracellular levels.
GO:1900376	regulation of secondary metabolite biosynthetic process	2/57	11/18866	0.000484719	0.0312471	0.024728	ZEB2/RAPGEF2	2	Any process that modulates the frequency, rate or extent of secondary metabolite biosynthetic process.
GO:0002699	positive regulation of immune effector process	5/57	223/18866	0.000560335	0.034876	0.0275998	GATA3/NCR3/TNFRSF4/CD84/NFKBIZ	5	Any process that activates or increases the frequency, rate, or extent of an immune effector process.
GO:0001765	membrane raft assembly	2/57	12/18866	0.000580535	0.0349288	0.0276416	S100A10/ANXA2	2	The aggregation, arrangement and bonding together of a set of components to form a membrane raft, a small (10-200 nm), heterogeneous, highly dynamic, sterol- and sphingolipid-enriched membrane domains that compartmentalizes cellular processes.
GO:0048762	mesenchymal cell differentiation	5/57	229/18866	0.000631913	0.0358118	0.0283404	S100A4/GATA3/ZEB2/RGCC/DDX17	5	The process in which a relatively unspecialized cell acquires specialized features of a mesenchymal cell. A mesenchymal cell is a loosely associated cell that is part of the connective tissue in an organism. Mesenchymal cells give rise to more mature connective tissue cell types.
GO:0006977	DNA damage response, signal transduction by p53 class mediator resulting in cell cycle arrest	3/57	56/18866	0.000647004	0.0358118	0.0283404	SOX4/PLAGL1/RGCC	3	A cascade of processes induced by the cell cycle regulator phosphoprotein p53, or an equivalent protein, in response to the detection of DNA damage and resulting in the stopping or reduction in rate of the cell cycle.
GO:0072431	signal transduction involved in mitotic G1 DNA damage checkpoint	3/57	57/18866	0.000681491	0.0358118	0.0283404	SOX4/PLAGL1/RGCC	3	A signal transduction process that contributes to a mitotic cell cycle G1/S transition DNA damage checkpoint.
GO:1902400	intracellular signal transduction involved in G1 DNA damage checkpoint	3/57	57/18866	0.000681491	0.0358118	0.0283404	SOX4/PLAGL1/RGCC	3	A signal transduction process that contributes to a mitotic cell cycle G1/S transition DNA damage checkpoint.
GO:1903706	regulation of hemopoiesis	7/57	498/18866	0.000722944	0.0358118	0.0283404	GATA3/FCRL3/SOX4/TESPA1/TNFRSF18/NFKBIZ/NF1	7	Any process that modulates the frequency, rate or extent of hemopoiesis.
GO:0072413	signal transduction involved in mitotic cell cycle checkpoint	3/57	59/18866	0.000753933	0.0358118	0.0283404	SOX4/PLAGL1/RGCC	3	A signal transduction process that contributes to a mitotic cell cycle checkpoint.
GO:1902402	signal transduction involved in mitotic DNA damage checkpoint	3/57	59/18866	0.000753933	0.0358118	0.0283404	SOX4/PLAGL1/RGCC	3	A signal transduction process involved in mitotic DNA damage checkpoint.
GO:1902403	signal transduction involved in mitotic DNA integrity checkpoint	3/57	59/18866	0.000753933	0.0358118	0.0283404	SOX4/PLAGL1/RGCC	3	A signaling process that controls cell cycle progression in response to changes in DNA structure by monitoring the integrity of the DNA during mitosis. The DNA integrity checkpoint begins with detection of DNA damage, defects in DNA structure or DNA replication, and ends with signal transduction
GO:0007159	leukocyte cell-cell adhesion	6/57	364/18866	0.000783839	0.0362777	0.028709	LGALS1/GATA3/SOX4/AIF1/TESPA1/NFKBIZ	6	The attachment of a leukocyte to another cell via adhesion molecules.
GO:0031571	mitotic G1 DNA damage checkpoint	3/57	63/18866	0.000913122	0.0401291	0.031757	SOX4/PLAGL1/RGCC	3	A mitotic cell cycle checkpoint that detects and negatively regulates progression through the G1/S transition of the cell cycle in response to DNA damage.
GO:0001829	trophectodermal cell differentiation	2/57	15/18866	0.000918215	0.0401291	0.031757	HOPX/JUNB	2	The process in which a relatively unspecialized cell acquires the specialized features of a trophectoderm cell.
GO:0044783	G1 DNA damage checkpoint	3/57	64/18866	0.000955985	0.0401291	0.031757	SOX4/PLAGL1/RGCC	3	A cell cycle checkpoint that detects and negatively regulates progression from G1 to S phase in the cell cycle in response to DNA damage.
GO:0044819	mitotic G1/S transition checkpoint	3/57	64/18866	0.000955985	0.0401291	0.031757	SOX4/PLAGL1/RGCC	3	A cell cycle checkpoint that detects and negatively regulates progression from G1 to S phase as part of a mitotic cell cycle.
GO:0030217	T cell differentiation	5/57	253/18866	0.000988722	0.0405601	0.032098	GATA3/SOX4/TESPA1/TNFRSF18/NFKBIZ	5	The process in which a precursor cell type acquires characteristics of a more mature T-cell. A T cell is a type of lymphocyte whose definin characteristic is the expression of a T cell receptor complex.
GO:0001654	eye development	6/57	384/18866	0.00103383	0.0410973	0.0325231	GATA3/VIM/NF1/ZEB2/MAF/IMPDH2	6	The process whose specific outcome is the progression of the eye over time, from its formation to the mature structure. The eye is the organ of sight.
GO:0050710	negative regulation of cytokine secretion	2/57	16/18866	0.00104735	0.0410973	0.0325231	TNFRSF4/RGCC	2	Any process that stops, prevents, or reduces the frequency, rate or extent of the regulated release of cytokines from a cell.
GO:0150063	visual system development	6/57	388/18866	0.00109046	0.0418782	0.0331411	GATA3/VIM/NF1/ZEB2/MAF/IMPDH2	6	The process whose specific outcome is the progression of the visual system over time, from its formation to the mature structure, including the eye, parts of the central nervous system (CNS) involved in processing of visual inputs, and connecting nerve pathways.
GO:0001837	epithelial to mesenchymal transition	4/57	152/18866	0.00114826	0.0431792	0.0341707	S100A4/GATA3/RGCC/DDX17	4	A transition where an epithelial cell loses apical/basolateral polarity, severs intercellular adhesive junctions, degrades basement membrane components and becomes a migratory mesenchymal cell.
GO:0048880	sensory system development	6/57	394/18866	0.00117985	0.0434617	0.0343943	GATA3/VIM/NF1/ZEB2/MAF/IMPDH2	6	The process whose specific outcome is the progression of a sensory system over time from its formation to the mature structure.
GO:0010977	negative regulation of neuron projection development	4/57	154/18866	0.00120513	0.0435053	0.0344287	LGALS1/VIM/RAPGEF2/FSTL4	4	Any process that decreases the rate, frequency or extent of neuron projection development. Neuron projection development is the process whose specific outcome is the progression of a neuron projection over time, from its formation to the mature structure. A neuron projection is any process extending from a neural cell, such as axons or dendrites (collectively called neurites).
GO:1902107	positive regulation of leukocyte differentiation	4/57	159/18866	0.00135592	0.0476771	0.0377302	GATA3/SOX4/TESPA1/NFKBIZ	4	Any process that activates or increases the frequency, rate or extent of leukocyte differentiation.
GO:0072401	signal transduction involved in DNA integrity checkpoint	3/57	73/18866	0.00139994	0.0476771	0.0377302	SOX4/PLAGL1/RGCC	3	A signal transduction process that contributes to a DNA integrity checkpoint.
GO:0072422	signal transduction involved in DNA damage checkpoint	3/57	73/18866	0.00139994	0.0476771	0.0377302	SOX4/PLAGL1/RGCC	3	A signal transduction process that contributes to a DNA damage checkpoint.
GO:0072395	signal transduction involved in cell cycle checkpoint	3/57	74/18866	0.00145598	0.0486675	0.0385139	SOX4/PLAGL1/RGCC	3	A signal transduction process that contributes to a cell cycle checkpoint.
GO:0048844	artery morphogenesis	3/57	75/18866	0.00151341	0.0496675	0.0393053	SOX4/NF1/HPGD	3	The process in which the anatomical structures of arterial blood vessels are generated and organized. Arteries are blood vessels that transport blood from the heart to the body and its organs.

## Sheet: GO_ILCPa_vs_ILCPb
Supplementary Table 4. Over-representation analysis of Gene Ontology terms using differentially expressed genes between ILCPa and ILCPb, related to Figure 3b.
ID	Description	GeneRatio	BgRatio	pvalue	p.adjust	qvalue	geneID	Count	Definition
GO:1903708	positive regulation of hemopoiesis	9/68	204/18866	4.8093e-08	9.44066e-05	6.8444e-05	FOS/LIF/ZFP36L1/GNAS/JUN/SOX4/IL7R/NFKBIZ/ISG15	9	Any process that activates or increases the frequency, rate or extent of hemopoiesis.
GO:1902107	positive regulation of leukocyte differentiation	8/68	159/18866	1.02695e-07	0.000100795	7.30756e-05	FOS/LIF/ZFP36L1/GNAS/JUN/SOX4/IL7R/NFKBIZ	8	Any process that activates or increases the frequency, rate or extent of leukocyte differentiation.
GO:1903706	regulation of hemopoiesis	12/68	498/18866	1.90716e-07	0.000124792	9.0473e-05	FOS/LIF/ZFP36L1/NFKBIA/GNAS/ZFP36/JUN/SOX4/IL7R/NFKBIZ/ISG15/CDK6	12	Any process that modulates the frequency, rate or extent of hemopoiesis.
GO:0048872	homeostasis of number of cells	9/68	256/18866	3.32356e-07	0.000163103	0.000118249	TNFAIP3/KIT/ZFP36L1/ZFP36/TNFSF13B/IL7R/ISG15/CDK6/CORO1A	9	Any biological process involved in the maintenance of the steady-state number of cells within a population of cells.
GO:0045637	regulation of myeloid cell differentiation	9/68	263/18866	4.16962e-07	0.000163699	0.00011868	FOS/LIF/ZFP36L1/NFKBIA/GNAS/ZFP36/JUN/ISG15/CDK6	9	Any process that modulates the frequency, rate or extent of myeloid cell differentiation.
GO:0002683	negative regulation of immune system process	11/68	463/18866	7.50832e-07	0.000214702	0.000155657	LST1/TNFAIP3/DUSP1/ZFP36L1/NFKBIA/ZFP36/PARP14/IL7R/PTGER4/CDK6/LPXN	11	Any process that stops, prevents, or reduces the frequency, rate, or extent of an immune system process.
GO:0009612	response to mechanical stimulus	8/68	209/18866	8.29374e-07	0.000214702	0.000155657	FOS/CXCR4/KIT/FOSB/NFKBIA/JUN/TXNIP/PTGER4	8	Any process that results in a change in state or activity of a cell or an organism (in terms of movement, secretion, enzyme production, gene expression, etc.) as a result of a mechanical stimulus.
GO:1902105	regulation of leukocyte differentiation	9/68	290/18866	9.42989e-07	0.000214702	0.000155657	FOS/LIF/ZFP36L1/GNAS/JUN/SOX4/IL7R/NFKBIZ/CDK6	9	Any process that modulates the frequency, rate or extent of leukocyte differentiation.
GO:0051592	response to calcium ion	7/68	147/18866	9.84371e-07	0.000214702	0.000155657	FOS/DUSP1/FOSB/AQP3/JUN/TXNIP/JUND	7	Any process that results in a change in state or activity of a cell or an organism (in terms of movement, secretion, enzyme production, gene expression, etc.) as a result of a calcium ion stimulus.
GO:0045639	positive regulation of myeloid cell differentiation	6/68	101/18866	1.69581e-06	0.000332888	0.000241341	FOS/LIF/ZFP36L1/GNAS/JUN/ISG15	6	Any process that activates or increases the frequency, rate or extent of myeloid cell differentiation.
GO:0002763	positive regulation of myeloid leukocyte differentiation	5/68	58/18866	2.07023e-06	0.000369441	0.000267842	FOS/LIF/ZFP36L1/GNAS/JUN	5	Any process that activates or increases the frequency, rate, or extent of myeloid leukocyte differentiation.
GO:0045785	positive regulation of cell adhesion	10/68	428/18866	2.91977e-06	0.000469138	0.000340121	LIF/TMIGD2/SOX4/TNFSF13B/IL7R/KIFAP3/NFKBIZ/CALR/CDK6/CORO1A	10	Any process that activates or increases the frequency, rate or extent of cell adhesion.
GO:0030099	myeloid cell differentiation	10/68	431/18866	3.10687e-06	0.000469138	0.000340121	FOS/KIT/LIF/ZFP36L1/NFKBIA/GNAS/ZFP36/JUN/ISG15/CDK6	10	The process in which a relatively unspecialized myeloid precursor cell acquires the specialized features of any cell of the myeloid leukocyte, megakaryocyte, thrombocyte, or erythrocyte lineages.
GO:0002761	regulation of myeloid leukocyte differentiation	6/68	123/18866	5.34434e-06	0.000749353	0.000543274	FOS/LIF/ZFP36L1/GNAS/JUN/CDK6	6	Any process that modulates the frequency, rate, or extent of myeloid leukocyte differentiation.
GO:0010038	response to metal ion	9/68	366/18866	6.33968e-06	0.000829653	0.000601491	FOS/DUSP1/KIT/FOSB/AQP3/JUN/TXNIP/JUND/CALR	9	Any process that results in a change in state or activity of a cell or an organism (in terms of movement, secretion, enzyme production, gene expression, etc.) as a result of a metal ion stimulus.
GO:1901654	response to ketone	7/68	200/18866	7.59957e-06	0.000932373	0.000675962	FOS/DUSP1/FOSB/TXNIP/PTGER4/CALR/AHR	7	A response that results in a state of tolerance to ketone.
GO:0042110	T cell activation	10/68	483/18866	8.47418e-06	0.000954467	0.00069198	KIT/ZFP36L1/TMIGD2/SOX4/TNFSF13B/IL7R/PTGER4/NFKBIZ/CDK6/CORO1A	10	The change in morphology and behavior of a mature or immature T cell resulting from exposure to a mitogen, cytokine, chemokine, cellular ligand, or an antigen for which it is specific.
GO:0046683	response to organophosphorus	6/68	134/18866	8.75212e-06	0.000954467	0.00069198	FOS/DUSP1/ZFP36L1/FOSB/AHR/HSP90B1	6	Any process that results in a change in state or activity of a cell or an organism (in terms of movement, secretion, enzyme production, gene expression, etc.) as a result of an organophosphorus stimulus. Organophosphorus is a compound containing phosphorus bound to an organic molecule; several organophosphorus compounds are used as insecticides, and they are highly toxic cholinesterase inhibitors.
GO:0002573	myeloid leukocyte differentiation	7/68	210/18866	1.04478e-05	0.00107943	0.000782575	FOS/KIT/LIF/ZFP36L1/GNAS/JUN/CDK6	7	The process in which a relatively unspecialized myeloid precursor cell acquires the specialized features of any cell of the myeloid leukocyte lineage.
GO:0014074	response to purine-containing compound	6/68	149/18866	1.60429e-05	0.00152805	0.00110783	FOS/DUSP1/ZFP36L1/FOSB/AHR/HSP90B1	6	Any process that results in a change in state or activity of a cell or an organism (in terms of movement, secretion, enzyme production, gene expression, etc.) as a result of a purine-containing compound stimulus.
GO:0070661	leukocyte proliferation	8/68	313/18866	1.6347e-05	0.00152805	0.00110783	LST1/TNFAIP3/KIT/TMIGD2/TNFSF13B/IL7R/AHR/CORO1A	8	The expansion of a leukocyte population by cell division.
GO:0051591	response to cAMP	5/68	94/18866	2.24381e-05	0.00195241	0.00141548	FOS/DUSP1/ZFP36L1/FOSB/AHR	5	Any process that results in a change in state or activity of a cell or an organism (in terms of movement, secretion, enzyme production, gene expression, etc.) as a result of a cAMP (cyclic AMP, adenosine 3',5'-cyclophosphate) stimulus.
GO:0042113	B cell activation	8/68	328/18866	2.28759e-05	0.00195241	0.00141548	TNFAIP3/KIT/ZFP36L1/TRBC1/KLF6/TNFSF13B/IL7R/AHR	8	The change in morphology and behavior of a mature or immature B cell resulting from exposure to a mitogen, cytokine, chemokine, cellular ligand, or an antigen for which it is specific.
GO:0045646	regulation of erythrocyte differentiation	4/68	50/18866	3.13717e-05	0.00246472	0.0017869	ZFP36L1/ZFP36/ISG15/CDK6	4	Any process that modulates the frequency, rate or extent of erythrocyte differentiation.
GO:0048545	response to steroid hormone	8/68	346/18866	3.34774e-05	0.00246472	0.0017869	FOS/DUSP1/ZFP36L1/FOSB/ZFP36/TXNIP/DDX17/CALR	8	Any process that results in a change in state or activity of a cell or an organism (in terms of movement, secretion, enzyme production, gene expression, etc.) as a result of a steroid hormone stimulus.
GO:0050673	epithelial cell proliferation	9/68	453/18866	3.44111e-05	0.00246472	0.0017869	TNFAIP3/IGFBP4/KIT/ZFP36L1/ZFP36/JUN/NR4A1/ERN1/CDK6	9	The multiplication or reproduction of epithelial cells, resulting in the expansion of a cell population. Epithelial cells make up the epithelium, the covering of internal and external surfaces of the body, including the lining of vessels and other small cavities. It consists of cells joined by small amounts of cementing substances.
GO:0030217	T cell differentiation	7/68	253/18866	3.46694e-05	0.00246472	0.0017869	KIT/ZFP36L1/SOX4/IL7R/PTGER4/NFKBIZ/CDK6	7	The process in which a precursor cell type acquires characteristics of a more mature T-cell. A T cell is a type of lymphocyte whose definin characteristic is the expression of a T cell receptor complex.
GO:0035994	response to muscle stretch	3/68	18/18866	3.51565e-05	0.00246472	0.0017869	FOS/NFKBIA/JUN	3	Any process that results in a change in state or activity of a cell or an organism (in terms of movement, secretion, enzyme production, gene expression, etc.) as a result of a myofibril being extended beyond its slack length.
GO:0030522	intracellular receptor signaling pathway	7/68	265/18866	4.65286e-05	0.00314951	0.00228337	TNFAIP3/NFKBIA/NR4A1/UBA52/DDX17/CALR/AHR	7	Any series of molecular signals initiated by a ligand binding to an receptor located within a cell.
GO:0006986	response to unfolded protein	6/68	183/18866	5.1006e-05	0.00327701	0.0023758	ERN1/SSR1/CALR/HSP90B1/HSP90AA1/TLN1	6	Any process that results in a change in state or activity of a cell or an organism (in terms of movement, secretion, enzyme production, gene expression, etc.) as a result of an unfolded protein stimulus.
GO:0030098	lymphocyte differentiation	8/68	368/18866	5.1751e-05	0.00327701	0.0023758	KIT/ZFP36L1/KLF6/SOX4/IL7R/PTGER4/NFKBIZ/CDK6	8	The process in which a relatively unspecialized precursor cell acquires specialized features of a lymphocyte. A lymphocyte is a leukocyte commonly found in the blood and lymph that has the characteristics of a large nucleus, a neutral staining cytoplasm, and prominent heterochromatin.
GO:0002460	adaptive immune response based on somatic recombination of immune receptors built from immunoglobulin superfamily domains	8/68	370/18866	5.37606e-05	0.00329788	0.00239093	TNFAIP3/IL1R1/TRBC1/CTSH/TNFSF13B/IL7R/NFKBIZ/MYO1G	8	An immune response mediated by lymphocytes expressing specific receptors for antigen produced through a somatic diversification process that includes somatic recombination of germline gene segments encoding immunoglobulin superfamily domains. Recombined receptors for antigen encoded by immunoglobulin superfamily domains include T cell receptors and immunoglobulins (antibodies) produced by B cells…
GO:0022409	positive regulation of cell-cell adhesion	7/68	279/18866	6.43814e-05	0.00379133	0.00274868	TMIGD2/SOX4/TNFSF13B/IL7R/KIFAP3/NFKBIZ/CORO1A	7	Any process that activates or increases the rate or extent of cell adhesion to another cell.
GO:0045655	regulation of monocyte differentiation	3/68	22/18866	6.56674e-05	0.00379133	0.00274868	ZFP36L1/JUN/CDK6	3	Any process that modulates the frequency, rate or extent of monocyte differentiation.
GO:0030218	erythrocyte differentiation	5/68	121/18866	7.53918e-05	0.0042284	0.00306556	KIT/ZFP36L1/ZFP36/ISG15/CDK6	5	The process in which a myeloid precursor cell acquires specializes features of an erythrocyte.
GO:0030968	endoplasmic reticulum unfolded protein response	5/68	125/18866	8.79638e-05	0.00479647	0.0034774	ERN1/SSR1/CALR/HSP90B1/TLN1	5	The series of molecular signals generated as a consequence of the presence of unfolded proteins in the endoplasmic reticulum (ER) or other ER-related stress; results in changes in the regulation of transcription and translation.
GO:0071356	cellular response to tumor necrosis factor	7/68	297/18866	9.52129e-05	0.00493847	0.00358035	TNFAIP3/LTB/ZFP36L1/NFKBIA/ZFP36/TNFSF13B/TNFRSF25	7	Any process that results in a change in state or activity of a cell (in terms of movement, secretion, enzyme production, gene expression, etc.) as a result of a tumor necrosis factor stimulus.
GO:0035966	response to topologically incorrect protein	6/68	205/18866	9.55995e-05	0.00493847	0.00358035	ERN1/SSR1/CALR/HSP90B1/HSP90AA1/TLN1	6	Any process that results in a change in state or activity of a cell or an organism (in terms of movement, secretion, enzyme production, gene expression, etc.) as a result of a protein that is not folded in its correct three-dimensional structure.
GO:0034101	erythrocyte homeostasis	5/68	129/18866	0.000102091	0.00513857	0.00372542	KIT/ZFP36L1/ZFP36/ISG15/CDK6	5	Any process of regulating the production and elimination of erythrocytes within an organism.
GO:0030278	regulation of ossification	6/68	212/18866	0.000114939	0.00564062	0.0040894	GNAS/JUND/SRGN/PTGER4/ISG15/CDK6	6	Any process that modulates the frequency, rate or extent of ossification, the formation of bone or of a bony substance or the conversion of fibrous tissue or of cartilage into bone or a bony substance.
GO:0050870	positive regulation of T cell activation	6/68	214/18866	0.000121	0.00579322	0.00420004	TMIGD2/SOX4/TNFSF13B/IL7R/NFKBIZ/CORO1A	6	Any process that activates or increases the frequency, rate or extent of T cell activation.
GO:0034612	response to tumor necrosis factor	7/68	320/18866	0.000151148	0.00706435	0.00512159	TNFAIP3/LTB/ZFP36L1/NFKBIA/ZFP36/TNFSF13B/TNFRSF25	7	Any process that results in a change in state or activity of a cell or an organism (in terms of movement, secretion, enzyme production, gene expression, etc.) as a result of a tumor necrosis factor stimulus.
GO:0070371	ERK1 and ERK2 cascade	7/68	325/18866	0.000166276	0.00759071	0.0055032	DUSP1/LIF/ZFP36L1/CTSH/JUN/SPRY1/PTGER4	7	An intracellular protein kinase cascade containing at least ERK1 or ERK2 (MAPKs), a MEK (a MAPKK) and a MAP3K. The cascade may involve 4 different kinases, as it can also contain an additional tier: the upstream MAP4K. The kinases in each tier phosphorylate and activate the kinase in the downstream tier to transmit a signal within a cell.
GO:0034620	cellular response to unfolded protein	5/68	146/18866	0.00018253	0.00814334	0.00590385	ERN1/SSR1/CALR/HSP90B1/TLN1	5	Any process that results in a change in state or activity of a cell (in terms of movement, secretion, enzyme production, gene expression, etc.) as a result of an unfolded protein stimulus.
GO:0051384	response to glucocorticoid	5/68	147/18866	0.000188434	0.00821992	0.00595937	FOS/DUSP1/ZFP36L1/FOSB/ZFP36	5	Any process that results in a change in state or activity of a cell or an organism (in terms of movement, secretion, enzyme production, gene expression, etc.) as a result of a glucocorticoid stimulus. Glucocorticoids are hormonal C21 corticosteroids synthesized from cholesterol with the ability to bind with the cortisol receptor and trigger similar effects. Glucocorticoids act primarily on carboh…
GO:0007050	cell cycle arrest	6/68	234/18866	0.000196709	0.00839434	0.00608583	DUSP1/SOX4/ERN1/MDM4/CALR/CDK6	6	A regulatory process that halts progression through the cell cycle during one of the normal phases (G1, S, G2, M).
GO:1903039	positive regulation of leukocyte cell-cell adhesion	6/68	235/18866	0.000201296	0.00840734	0.00609525	TMIGD2/SOX4/TNFSF13B/IL7R/NFKBIZ/CORO1A	6	Any process that activates or increases the frequency, rate or extent of leukocyte cell-cell adhesion.
GO:0051090	regulation of DNA-binding transcription factor activity	8/68	455/18866	0.00022402	0.00864242	0.00626568	TNFAIP3/FOS/KIT/NFKBIA/JUN/BHLHE40/UBA52/COMMD1	8	Any process that modulates the frequency, rate or extent of the activity of a transcription factor, any factor involved in the initiation or regulation of transcription.
GO:0070663	regulation of leukocyte proliferation	6/68	240/18866	0.000225518	0.00864242	0.00626568	LST1/TNFAIP3/TMIGD2/TNFSF13B/AHR/CORO1A	6	Any process that modulates the frequency, rate or extent of leukocyte proliferation.
GO:0002822	regulation of adaptive immune response based on somatic recombination of immune receptors built from immunoglobulin superfamily domains	5/68	153/18866	0.000226981	0.00864242	0.00626568	TNFAIP3/IL1R1/TNFSF13B/IL7R/NFKBIZ	5	Any process that modulates the frequency, rate, or extent of an adaptive immune response based on somatic recombination of immune receptors built from immunoglobulin superfamily domains. An example of this process is found in the Gnathostomata.
GO:0043405	regulation of MAP kinase activity	7/68	342/18866	0.000227164	0.00864242	0.00626568	CXCR4/DUSP1/KIT/SPRY1/ERN1/UBA52/PDE6G	7	Any process that modulates the frequency, rate or extent of MAP kinase activity.
GO:0071277	cellular response to calcium ion	4/68	83/18866	0.000228938	0.00864242	0.00626568	FOS/FOSB/JUN/JUND	4	Any process that results in a change in state or activity of a cell (in terms of movement, secretion, enzyme production, gene expression, etc.) as a result of a calcium ion stimulus.
GO:0002262	myeloid cell homeostasis	5/68	154/18866	0.000233949	0.00866494	0.006282	KIT/ZFP36L1/ZFP36/ISG15/CDK6	5	The process of regulating the proliferation and elimination of myeloid cells such that the total number of myeloid cells within a whole or part of an organism is stable over time in the absence of an outside stimulus.
GO:0000187	activation of MAPK activity	5/68	156/18866	0.000248372	0.00902877	0.00654578	CXCR4/KIT/ERN1/UBA52/PDE6G	5	The initiation of the activity of the inactive enzyme MAP kinase (MAPK).
GO:0071560	cellular response to transforming growth factor beta stimulus	6/68	252/18866	0.000293079	0.0103338	0.00749189	FOS/ZFP36L1/JUN/SPRY1/UBA52/LPXN	6	Any process that results in a change in state or activity of a cell (in terms of movement, secretion, enzyme production, gene expression, etc.) as a result of a transforming growth factor beta stimulus.
GO:0051251	positive regulation of lymphocyte activation	7/68	357/18866	0.000294799	0.0103338	0.00749189	TRBC1/TMIGD2/SOX4/TNFSF13B/IL7R/NFKBIZ/CORO1A	7	Any process that activates or increases the frequency, rate or extent of lymphocyte activation.
GO:0010948	negative regulation of cell cycle process	7/68	359/18866	0.000304926	0.0103734	0.00752059	DUSP1/LIF/ZFP36L1/SOX4/MDM4/CALR/CDK6	7	Any process that decreases the rate, frequency or extent of a cellular process that is involved in the progression of biochemical and morphological phases and events that occur in a cell during successive cell replication or nuclear replication events.
GO:0031960	response to corticosteroid	5/68	164/18866	0.000312937	0.0103734	0.00752059	FOS/DUSP1/ZFP36L1/FOSB/ZFP36	5	Any process that results in a change in state or activity of a cell or an organism (in terms of movement, secretion, enzyme production, gene expression, etc.) as a result of a corticosteroid hormone stimulus. A corticosteroid is a steroid hormone that is produced in the adrenal cortex. Corticosteroids are involved in a wide range of physiologic systems such as stress response, immune response and…
GO:0070423	nucleotide-binding oligomerization domain containing signaling pathway	3/68	37/18866	0.00031875	0.0103734	0.00752059	TNFAIP3/NFKBIA/UBA52	3	Any series of molecular signals generated as a consequence of binding to a nucleotide-binding oligomerization domain containing (NOD) protein.
GO:0035967	cellular response to topologically incorrect protein	5/68	166/18866	0.0003309	0.0103734	0.00752059	ERN1/SSR1/CALR/HSP90B1/TLN1	5	Any process that results in a change in state or activity of a cell (in terms of movement, secretion, enzyme production, gene expression, etc.) as a result of a protein that is not folded in its correct three-dimensional structure.
GO:1903531	negative regulation of secretion by cell	5/68	166/18866	0.0003309	0.0103734	0.00752059	LIF/RAB11FIP1/SRGN/PTGER4/PIM3	5	Any process that stops, prevents or reduces the frequency, rate or extent of secretion by cell
GO:0071559	response to transforming growth factor beta	6/68	258/18866	0.000332346	0.0103734	0.00752059	FOS/ZFP36L1/JUN/SPRY1/UBA52/LPXN	6	Any process that results in a change in state or activity of a cell or an organism (in terms of movement, secretion, enzyme production, gene expression, etc.) as a result of a transforming growth factor beta stimulus.
GO:0030224	monocyte differentiation	3/68	38/18866	0.000345181	0.0103734	0.00752059	ZFP36L1/JUN/CDK6	3	The process in which a relatively unspecialized myeloid precursor cell acquires the specialized features of a monocyte.
GO:0035872	nucleotide-binding domain, leucine rich repeat containing receptor signaling pathway	3/68	38/18866	0.000345181	0.0103734	0.00752059	TNFAIP3/NFKBIA/UBA52	3	A series of molecular signals generated as a consequence of a nucleotide-binding domain, leucine rich repeat containing receptor (NLR) binding to one of its physiological ligands. NLRs are cytoplasmic receptors defined by their tripartite domain architecture that contains: a variable C-terminus, a middle nucleotide-binding domain, and a LRR domain that is variable in the repeats composition and n…
GO:1903131	mononuclear cell differentiation	3/68	38/18866	0.000345181	0.0103734	0.00752059	ZFP36L1/JUN/CDK6	3	The process in which a relatively unspecialized cell acquires the specialized features of a mononuclear cell.
GO:0002819	regulation of adaptive immune response	5/68	168/18866	0.000349634	0.0103734	0.00752059	TNFAIP3/IL1R1/TNFSF13B/IL7R/NFKBIZ	5	Any process that modulates the frequency, rate, or extent of an adaptive immune response.
GO:1904894	positive regulation of receptor signaling pathway via STAT	4/68	93/18866	0.000354057	0.0103734	0.00752059	KIT/LIF/PARP14/IL7R	4	Any process that activates or increases the frequency, rate or extent of receptor signaling pathway via STAT
GO:0030856	regulation of epithelial cell differentiation	5/68	171/18866	0.000379229	0.0107676	0.0078064	LIF/ZFP36L1/ZFP36/AQP3/SPRY1	5	Any process that modulates the frequency, rate or extent of epithelial cell differentiation.
GO:0045638	negative regulation of myeloid cell differentiation	4/68	95/18866	0.000383969	0.0107676	0.0078064	ZFP36L1/NFKBIA/ZFP36/CDK6	4	Any process that stops, prevents, or reduces the frequency, rate or extent of myeloid cell differentiation.
GO:0050709	negative regulation of protein secretion	4/68	95/18866	0.000383969	0.0107676	0.0078064	RAB11FIP1/SRGN/PTGER4/PIM3	4	Any process that stops, prevents, or reduces the frequency, rate or extent of the controlled release of a protein from a cell.
GO:0033209	tumor necrosis factor-mediated signaling pathway	5/68	173/18866	0.000399987	0.0110588	0.00801752	TNFAIP3/LTB/NFKBIA/TNFSF13B/TNFRSF25	5	A series of molecular signals initiated by the binding of a tumor necrosis factor to a receptor on the surface of a cell, and ending with regulation of a downstream cellular process, e.g. transcription.
GO:0002792	negative regulation of peptide secretion	4/68	101/18866	0.000484531	0.0132102	0.00957729	RAB11FIP1/SRGN/PTGER4/PIM3	4	Any process that stops, prevents, or reduces the frequency, rate, or extent of peptide secretion.
GO:0002456	T cell mediated immunity	4/68	104/18866	0.000541272	0.0137257	0.00995102	IL1R1/CTSH/IL7R/MYO1G	4	Any process involved in the carrying out of an immune response by a T cell.
GO:0046651	lymphocyte proliferation	6/68	283/18866	0.000542455	0.0137257	0.00995102	LST1/TMIGD2/TNFSF13B/IL7R/AHR/CORO1A	6	The expansion of a lymphocyte population by cell division.
GO:0042493	response to drug	7/68	397/18866	0.000556956	0.0137257	0.00995102	FOS/CXCR4/FOSB/GNAS/TXNIP/CD69/CALR	7	Any process that results in a change in state or activity of a cell or an organism (in terms of movement, secretion, enzyme production, gene expression, etc.) as a result of a drug stimulus. A drug is a substance used in the diagnosis, treatment or prevention of a disease.
GO:0034975	protein folding in endoplasmic reticulum	2/68	10/18866	0.000565397	0.0137257	0.00995102	CALR/HSP90B1	2	A protein folding process that takes place in the endoplasmic reticulum (ER). Secreted, plasma membrane and organelle proteins are folded in the ER, assisted by chaperones and foldases (protein disulphide isomerases), and additional factors required for optimal folding (ATP, Ca2+ and an oxidizing environment to allow disulfide bond formation).
GO:0036500	ATF6-mediated unfolded protein response	2/68	10/18866	0.000565397	0.0137257	0.00995102	CALR/HSP90B1	2	A series of molecular signals mediated by the endoplasmic reticulum membrane stress sensor ATF6 (activating transcription factor 6). Begins with activation of ATF6 in response to endoplasmic reticulum (ER) stress, and ends with regulation of a downstream cellular process, e.g. transcription. Under conditions of endoplasmic reticulum stress, ATF6 translocates to the Golgi where it is processed by …
GO:0045647	negative regulation of erythrocyte differentiation	2/68	10/18866	0.000565397	0.0137257	0.00995102	ZFP36L1/ZFP36	2	Any process that stops, prevents, or reduces the frequency, rate or extent of erythrocyte differentiation.
GO:0045616	regulation of keratinocyte differentiation	3/68	45/18866	0.000570251	0.0137257	0.00995102	ZFP36L1/ZFP36/AQP3	3	Any process that modulates the frequency, rate or extent of keratinocyte differentiation.
GO:0050821	protein stabilization	5/68	187/18866	0.000570301	0.0137257	0.00995102	SOX4/MDM4/PIM2/CALR/HSP90AA1	5	Any process involved in maintaining the structure and integrity of a protein and preventing it from degradation or aggregation.
GO:0032943	mononuclear cell proliferation	6/68	286/18866	0.000573361	0.0137257	0.00995102	LST1/TMIGD2/TNFSF13B/IL7R/AHR/CORO1A	6	The expansion of a mononuclear cell population by cell division. A mononuclear cell is a leukocyte with a single non-segmented nucleus in the mature form.
GO:0051403	stress-activated MAPK cascade	6/68	286/18866	0.000573361	0.0137257	0.00995102	DUSP1/ZFP36L1/ZFP36/ERN1/UBA52/PTGER4	6	A series of molecular signals in which a stress-activated MAP kinase cascade relays one or more of the signals; MAP kinase cascades involve at least three protein kinase activities and culminate in the phosphorylation and activation of a MAP kinase.
GO:0032570	response to progesterone	3/68	46/18866	0.000608468	0.0143243	0.010385	FOS/FOSB/TXNIP	3	Any process that results in a change in state or activity of a cell or an organism (in terms of movement, secretion, enzyme production, gene expression, etc.) as a result of a progesterone stimulus.
GO:0051048	negative regulation of secretion	5/68	190/18866	0.000612959	0.0143243	0.010385	LIF/RAB11FIP1/SRGN/PTGER4/PIM3	5	Any process that stops, prevents, or reduces the frequency, rate or extent of the controlled release of a substance from a cell or a tissue.
GO:0002696	positive regulation of leukocyte activation	7/68	406/18866	0.000635953	0.0146868	0.0106478	TRBC1/TMIGD2/SOX4/TNFSF13B/IL7R/NFKBIZ/CORO1A	7	Any process that activates or increases the frequency, rate, or extent of leukocyte activation.
GO:0071248	cellular response to metal ion	5/68	193/18866	0.000657971	0.0148784	0.0107867	FOS/FOSB/JUN/JUND/CALR	5	Any process that results in a change in state or activity of a cell (in terms of movement, secretion, enzyme production, gene expression, etc.) as a result of a metal ion stimulus.
GO:0034976	response to endoplasmic reticulum stress	6/68	294/18866	0.00066251	0.0148784	0.0107867	JUN/ERN1/SSR1/CALR/HSP90B1/TLN1	6	Any process that results in a change in state or activity of a cell (in terms of movement, secretion, enzyme production, gene expression, etc.) as a result of a stress acting at the endoplasmic reticulum. ER stress usually results from the accumulation of unfolded or misfolded proteins in the ER lumen.
GO:0031647	regulation of protein stability	6/68	296/18866	0.000686392	0.0148784	0.0107867	CTSH/SOX4/MDM4/PIM2/CALR/HSP90AA1	6	Any process that affects the structure and integrity of a protein, altering the likelihood of its degradation or aggregation.
GO:0050864	regulation of B cell activation	5/68	195/18866	0.000689326	0.0148784	0.0107867	TNFAIP3/ZFP36L1/TRBC1/TNFSF13B/AHR	5	Any process that modulates the frequency, rate or extent of B cell activation.
GO:0045657	positive regulation of monocyte differentiation	2/68	11/18866	0.000689432	0.0148784	0.0107867	ZFP36L1/JUN	2	Any process that activates or increases the frequency, rate or extent of monocyte differentiation.
GO:0009409	response to cold	3/68	48/18866	0.000689726	0.0148784	0.0107867	FOS/NFKBIA/HSP90AA1	3	Any process that results in a change in state or activity of a cell or an organism (in terms of movement, secretion, enzyme production, gene expression, etc.) as a result of a cold stimulus, a temperature stimulus below the optimal temperature for that organism.
GO:0031098	stress-activated protein kinase signaling cascade	6/68	300/18866	0.00073616	0.0157074	0.0113877	DUSP1/ZFP36L1/ZFP36/ERN1/UBA52/PTGER4	6	A series of molecular signals in which a stress-activated protein kinase (SAPK) cascade relays one or more of the signals.
GO:0001961	positive regulation of cytokine-mediated signaling pathway	3/68	50/18866	0.000777594	0.0164131	0.0118994	CXCR4/IL1R1/PARP14	3	Any process that activates or increases the frequency, rate or extent of a cytokine mediated signaling pathway.
GO:0050867	positive regulation of cell activation	7/68	421/18866	0.00078722	0.0164395	0.0119185	TRBC1/TMIGD2/SOX4/TNFSF13B/IL7R/NFKBIZ/CORO1A	7	Any process that activates or increases the frequency, rate or extent of activation.
GO:0007179	transforming growth factor beta receptor signaling pathway	5/68	202/18866	0.00080795	0.0166948	0.0121036	FOS/JUN/SPRY1/UBA52/LPXN	5	A series of molecular signals initiated by the binding of an extracellular ligand to a transforming growth factor beta receptor on the surface of a target cell, and ending with regulation of a downstream cellular process, e.g. transcription.
GO:0008298	intracellular mRNA localization	2/68	12/18866	0.000825393	0.0168776	0.0122361	ZFP36L1/ZFP36	2	Any process in which mRNA is transported to, or maintained in, a specific location within the cell.
GO:0038066	p38MAPK cascade	3/68	52/18866	0.00087228	0.0172958	0.0125393	DUSP1/ZFP36L1/ZFP36	3	An intracellular protein kinase cascade containing at least a p38 MAPK, a MAPKK and a MAP3K. The cascade can also contain an additional tier: the upstream MAP4K. The kinases in each tier phosphorylate and activate the kinases in the downstream tier to transmit a signal within a cell.
GO:0051445	regulation of meiotic cell cycle	3/68	52/18866	0.00087228	0.0172958	0.0125393	DUSP1/LIF/CALR	3	Any process that modulates the rate or extent of progression through the meiotic cell cycle.
GO:0060425	lung morphogenesis	3/68	52/18866	0.00087228	0.0172958	0.0125393	LIF/CTSH/SPRY1	3	The process in which the anatomical structures of the lung are generated and organized.
GO:0060326	cell chemotaxis	6/68	311/18866	0.000887526	0.0174221	0.0126309	CXCR4/DUSP1/KIT/NR4A1/CALR/CORO1A	6	The directed movement of a motile cell guided by a specific chemical concentration gradient. Movement may be towards a higher concentration (positive chemotaxis) or towards a lower concentration (negative chemotaxis).
GO:0061043	regulation of vascular wound healing	2/68	13/18866	0.000973195	0.018901	0.013703	TNFAIP3/CXCR4	2	Any process that modulates the rate, frequency, or extent of blood vessel formation when new vessels emerge from the proliferation of pre-existing blood vessels and contribute to the series of events that restore integrity to damaged vasculature.
GO:0031396	regulation of protein ubiquitination	5/68	211/18866	0.000982119	0.018901	0.013703	TNFAIP3/SOX4/ISG15/HSP90AA1/COMMD1	5	Any process that modulates the frequency, rate or extent of the addition of ubiquitin groups to a protein.
GO:0022407	regulation of cell-cell adhesion	7/68	439/18866	0.00100498	0.0191001	0.0138474	TMIGD2/SOX4/TNFSF13B/IL7R/KIFAP3/NFKBIZ/CORO1A	7	Any process that modulates the frequency, rate or extent of attachment of a cell to another cell.
GO:0009416	response to light stimulus	6/68	319/18866	0.00101193	0.0191001	0.0138474	FOS/DUSP1/KIT/BHLHE40/JUND/PDE6G	6	Any process that results in a change in state or activity of a cell or an organism (in terms of movement, secretion, enzyme production, gene expression, etc.) as a result of a light stimulus, electromagnetic radiation of wavelengths classified as infrared, visible or ultraviolet light.
GO:0070431	nucleotide-binding oligomerization domain containing 2 signaling pathway	2/68	14/18866	0.00113275	0.021114	0.0153075	TNFAIP3/NFKBIA	2	Any series of molecular signals generated as a consequence of binding to nucleotide-binding oligomerization domain containing 2 (NOD2).
GO:0060760	positive regulation of response to cytokine stimulus	3/68	57/18866	0.00114014	0.021114	0.0153075	CXCR4/IL1R1/PARP14	3	Any process that increases the rate, frequency, or extent of a response to cytokine stimulus.
GO:0050670	regulation of lymphocyte proliferation	5/68	219/18866	0.00115913	0.0212652	0.0154171	LST1/TMIGD2/TNFSF13B/AHR/CORO1A	5	Any process that modulates the frequency, rate or extent of lymphocyte proliferation.
GO:1903037	regulation of leukocyte cell-cell adhesion	6/68	329/18866	0.00118585	0.021537	0.0156141	TMIGD2/SOX4/TNFSF13B/IL7R/NFKBIZ/CORO1A	6	Any process that modulates the frequency, rate or extent of leukocyte cell-cell adhesion.
GO:0032944	regulation of mononuclear cell proliferation	5/68	221/18866	0.00120686	0.021537	0.0156141	LST1/TMIGD2/TNFSF13B/AHR/CORO1A	5	Any process that modulates the frequency, rate or extent of mononuclear cell proliferation.
GO:0071241	cellular response to inorganic substance	5/68	221/18866	0.00120686	0.021537	0.0156141	FOS/FOSB/JUN/JUND/CALR	5	Any process that results in a change in state or activity of a cell (in terms of movement, secretion, enzyme production, gene expression, etc.) as a result of an inorganic substance stimulus.
GO:0032147	activation of protein kinase activity	6/68	331/18866	0.00122323	0.0216324	0.0156833	CXCR4/KIT/ERN1/PRR5/UBA52/PDE6G	6	Any process that initiates the activity of an inactive protein kinase.
GO:0050863	regulation of T cell activation	6/68	332/18866	0.00124226	0.0217728	0.0157851	TMIGD2/SOX4/TNFSF13B/IL7R/NFKBIZ/CORO1A	6	Any process that modulates the frequency, rate or extent of T cell activation.
GO:0002467	germinal center formation	2/68	15/18866	0.00130398	0.022586	0.0163746	TNFAIP3/TNFSF13B	2	The process in which germinal centers form. A germinal center is a specialized microenvironment formed when activated B cells enter lymphoid follicles. Germinal centers are the foci for B cell proliferation and somatic hypermutation.
GO:0030865	cortical cytoskeleton organization	3/68	60/18866	0.00132317	0.022586	0.0163746	RHOC/CALR/TLN1	3	A process that is carried out at the cellular level which results in the assembly, arrangement of constituent parts, or disassembly of cytoskeletal structures in the cell cortex, i.e. just beneath the plasma membrane.
GO:2000242	negative regulation of reproductive process	3/68	60/18866	0.00132317	0.022586	0.0163746	DUSP1/LIF/CALR	3	Any process that stops, prevents, or reduces the frequency, rate or extent of reproductive process.
GO:0046888	negative regulation of hormone secretion	3/68	61/18866	0.00138804	0.023489	0.0170293	LIF/RAB11FIP1/PIM3	3	Any process that stops, prevents, or reduces the frequency, rate or extent of the regulated release of a hormone from a cell.
GO:0002260	lymphocyte homeostasis	3/68	62/18866	0.00145488	0.0244097	0.0176968	TNFAIP3/TNFSF13B/CORO1A	3	The process of regulating the proliferation and elimination of lymphocytes such that the total number of lymphocytes within a whole or part of an organism is stable over time in the absence of an outside stimulus.
GO:0050710	negative regulation of cytokine secretion	2/68	16/18866	0.0014868	0.0244694	0.0177401	SRGN/PTGER4	2	Any process that stops, prevents, or reduces the frequency, rate or extent of the regulated release of cytokines from a cell.
GO:0051447	negative regulation of meiotic cell cycle	2/68	16/18866	0.0014868	0.0244694	0.0177401	DUSP1/LIF	2	Any process that stops, prevents or reduces the rate or extent of progression through the meiotic cell cycle.
GO:0030595	leukocyte chemotaxis	5/68	232/18866	0.00149584	0.0244694	0.0177401	CXCR4/DUSP1/KIT/CALR/CORO1A	5	The movement of a leukocyte in response to an external stimulus.
GO:0009743	response to carbohydrate	5/68	233/18866	0.00152443	0.024731	0.0179298	ZFP36L1/TXNIP/SOX4/ERN1/PIM3	5	Any process that results in a change in state or activity of a cell or an organism (in terms of movement, secretion, enzyme production, gene expression, etc.) as a result of a carbohydrate stimulus.
GO:0000302	response to reactive oxygen species	5/68	235/18866	0.00158281	0.0253575	0.018384	TNFAIP3/FOS/DUSP1/JUN/TXNIP	5	Any process that results in a change in state or activity of a cell or an organism (in terms of movement, secretion, enzyme production, gene expression, etc.) as a result of a reactive oxygen species stimulus. Reactive oxygen species include singlet oxygen, superoxide, and oxygen free radicals.
GO:0046686	response to cadmium ion	3/68	64/18866	0.00159455	0.0253575	0.018384	FOS/KIT/JUN	3	Any process that results in a change in state or activity of a cell or an organism (in terms of movement, secretion, enzyme production, gene expression, etc.) as a result of a cadmium (Cd) ion stimulus.
GO:0009615	response to virus	6/68	349/18866	0.0016018	0.0253575	0.018384	TNFAIP3/CXCR4/PIM2/DDX17/ISG15/CDK6	6	Any process that results in a change in state or activity of a cell or an organism (in terms of movement, secretion, enzyme production, gene expression, etc.) as a result of a stimulus from a virus.
GO:0046777	protein autophosphorylation	5/68	237/18866	0.00164283	0.0255818	0.0185466	KIT/JUN/ERN1/PIM2/PIM3	5	The phosphorylation by a protein of one or more of its own amino acid residues (cis-autophosphorylation), or residues on an identical protein (trans-autophosphorylation).
GO:0045604	regulation of epidermal cell differentiation	3/68	65/18866	0.00166742	0.0255818	0.0185466	ZFP36L1/ZFP36/AQP3	3	Any process that modulates the frequency, rate or extent of epidermal cell differentiation.
GO:0048535	lymph node development	2/68	17/18866	0.00168113	0.0255818	0.0185466	LTB/IL7R	2	The process whose specific outcome is the progression of lymph nodes over time, from their formation to the mature structure. A lymph node is a round, oval, or bean shaped structure localized in clusters along the lymphatic vessels, with a distinct internal structure including specialized vasculature and B- and T-zones for the activation of lymphocytes.
GO:0061158	3'-UTR-mediated mRNA destabilization	2/68	17/18866	0.00168113	0.0255818	0.0185466	ZFP36L1/ZFP36	2	An mRNA destabilization process in which one or more RNA-binding proteins associate with the 3'-untranslated region (UTR) of an mRNA.
GO:0097067	cellular response to thyroid hormone stimulus	2/68	17/18866	0.00168113	0.0255818	0.0185466	KIT/CTSH	2	A change in state or activity of a cell (in terms of movement, secretion, enzyme production, gene expression, etc.) as a result of a thyroid hormone stimulus.
GO:0051051	negative regulation of transport	7/68	483/18866	0.00173948	0.0262662	0.0190428	LIF/RAB11FIP1/SRGN/PTGER4/CORO1A/PIM3/COMMD1	7	Any process that stops, prevents, or reduces the frequency, rate or extent of the directed movement of substances (such as macromolecules, small molecules, ions) into, out of or within a cell, or between cells, by means of some agent such as a transporter or pore.
GO:0038093	Fc receptor signaling pathway	5/68	241/18866	0.00176786	0.0264909	0.0192057	FOS/KIT/JUN/MYO1G/HSP90AA1	5	A series of molecular signals initiated by the binding of the Fc portion of an immunoglobulin to an Fc receptor on the surface of a signal-receiving cell, and ending with regulation of a downstream cellular process, e.g. transcription. The Fc portion of an immunoglobulin is its C-terminal constant region.
GO:1903320	regulation of protein modification by small protein conjugation or removal	5/68	242/18866	0.00180018	0.0267709	0.0194087	TNFAIP3/SOX4/ISG15/HSP90AA1/COMMD1	5	Any process that modulates the frequency, rate or extent of protein modification by small protein conjugation or removal.
GO:0036498	IRE1-mediated unfolded protein response	3/68	67/18866	0.00181934	0.0268523	0.0194677	ERN1/SSR1/TLN1	3	A series of molecular signals mediated by the endoplasmic reticulum stress sensor IRE1 (Inositol-requiring transmembrane kinase/endonuclease). Begins with activation of IRE1 in response to endoplasmic reticulum (ER) stress, and ends with regulation of a downstream cellular process, e.g. transcription. One target of activated IRE1 is the transcription factor HAC1 in yeast, or XBP1 in mammals; IRE1…
GO:0001666	response to hypoxia	6/68	359/18866	0.00184748	0.0269659	0.0195501	CXCR4/ZFP36L1/AQP3/UBA52/MDM4/HSP90B1	6	Any process that results in a change in state or activity of a cell or an organism (in terms of movement, secretion, enzyme production, gene expression, etc.) as a result of a stimulus indicating lowered oxygen tension. Hypoxia, defined as a decline in O2 levels below normoxic levels of 20.8 - 20.95%, results in metabolic adaptation at both the cellular and organismal level.
GO:0071322	cellular response to carbohydrate stimulus	4/68	145/18866	0.00186214	0.0269659	0.0195501	ZFP36L1/SOX4/ERN1/PIM3	4	Any process that results in a change in state or activity of a cell (in terms of movement, secretion, enzyme production, gene expression, etc.) as a result of a carbohydrate stimulus.
GO:1900153	positive regulation of nuclear-transcribed mRNA catabolic process, deadenylation-dependent decay	2/68	18/18866	0.00188687	0.0269659	0.0195501	ZFP36L1/ZFP36	2	Any process that activates or increases the frequency, rate or extent of nuclear-transcribed mRNA catabolic process, deadenylation-dependent decay.
GO:0002753	cytoplasmic pattern recognition receptor signaling pathway	3/68	68/18866	0.00189843	0.0269659	0.0195501	TNFAIP3/NFKBIA/UBA52	3	Any series of molecular signals generated as a consequence of a cytoplasmic pattern recognition receptor (PRR) binding to one of its physiological ligands. PRRs bind pathogen-associated molecular pattern (PAMPs), structures conserved among microbial species.
GO:0042542	response to hydrogen peroxide	4/68	146/18866	0.00190946	0.0269659	0.0195501	TNFAIP3/DUSP1/JUN/TXNIP	4	Any process that results in a change in state or activity of a cell or an organism (in terms of movement, secretion, enzyme production, gene expression, etc.) as a result of a hydrogen peroxide (H2O2) stimulus.
GO:0044344	cellular response to fibroblast growth factor stimulus	4/68	146/18866	0.00190946	0.0269659	0.0195501	ZFP36L1/ZFP36/NR4A1/SPRY1	4	Any process that results in a change in state or activity of a cell (in terms of movement, secretion, enzyme production, gene expression, etc.) as a result of an fibroblast growth factor stimulus.
GO:0007159	leukocyte cell-cell adhesion	6/68	364/18866	0.00198057	0.0277704	0.0201333	TMIGD2/SOX4/TNFSF13B/IL7R/NFKBIZ/CORO1A	6	The attachment of a leukocyte to another cell via adhesion molecules.
GO:0010631	epithelial cell migration	6/68	365/18866	0.00200804	0.0279558	0.0202677	KIT/CTSH/JUN/NR4A1/CALR/LPXN	6	The orderly movement of an epithelial cell from one site to another, often during the development of a multicellular organism.
GO:0002449	lymphocyte mediated immunity	6/68	366/18866	0.00203579	0.0281427	0.0204032	IL1R1/TRBC1/CTSH/IL7R/MYO1G/CORO1A	6	Any process involved in the carrying out of an immune response by a lymphocyte.
GO:0090132	epithelium migration	6/68	368/18866	0.00209218	0.0287199	0.0208217	KIT/CTSH/JUN/NR4A1/CALR/LPXN	6	The process in which the population of cells that make up an epithelium undergo directed movement.
GO:1901991	negative regulation of mitotic cell cycle phase transition	5/68	251/18866	0.00211093	0.0287761	0.0208624	DUSP1/ZFP36L1/SOX4/MDM4/CDK6	5	Any process that stops, prevents or reduces the frequency, rate or extent of mitotic cell cycle phase transition.
GO:0042531	positive regulation of tyrosine phosphorylation of STAT protein	3/68	71/18866	0.00214848	0.0288251	0.020898	KIT/LIF/PARP14	3	Any process that activates or increases the frequency, rate or extent of the introduction of a phosphate group to a tyrosine residue of a STAT (Signal Transducer and Activator of Transcription) protein.
GO:0051224	negative regulation of protein transport	4/68	151/18866	0.00215858	0.0288251	0.020898	RAB11FIP1/SRGN/PTGER4/PIM3	4	Any process that stops, prevents, or reduces the frequency, rate or extent of the directed movement of a protein into, out of or within a cell, or between cells, by means of some agent such as a transporter or pore.
GO:1904892	regulation of receptor signaling pathway via STAT	4/68	151/18866	0.00215858	0.0288251	0.020898	KIT/LIF/PARP14/IL7R	4	Any process that modulates the frequency, rate or extent of receptor signaling via STAT.
GO:0036293	response to decreased oxygen levels	6/68	371/18866	0.00217897	0.0289008	0.0209528	CXCR4/ZFP36L1/AQP3/UBA52/MDM4/HSP90B1	6	Any process that results in a change in state or activity of a cell or an organism (in terms of movement, secretion, enzyme production, gene expression, etc.) as a result of a stimulus reflecting a decline in the level of oxygen.
GO:0002224	toll-like receptor signaling pathway	4/68	152/18866	0.00221097	0.0291284	0.0211179	TNFAIP3/NFKBIA/UBA52/HSP90B1	4	Any series of molecular signals generated as a consequence of binding to a toll-like receptor. Toll-like receptors directly bind pattern motifs from a variety of microbial sources to initiate innate immune response.
GO:0071774	response to fibroblast growth factor	4/68	153/18866	0.00226423	0.02949	0.02138	ZFP36L1/ZFP36/NR4A1/SPRY1	4	Any process that results in a change in state or activity of a cell or an organism (in terms of movement, secretion, enzyme production, gene expression, etc.) as a result of a fibroblast growth factor stimulus.
GO:0090130	tissue migration	6/68	374/18866	0.00226846	0.02949	0.02138	KIT/CTSH/JUN/NR4A1/CALR/LPXN	6	The process in which the population of cells that make up a tissue undergo directed movement.
GO:0002320	lymphoid progenitor cell differentiation	2/68	20/18866	0.0023323	0.0295375	0.0214144	KIT/SOX4	2	The process in which a precursor cell type acquires the specialized features of a lymphoid progenitor cell. Lymphoid progenitor cells include progenitor cells for any of the lymphoid lineages.
GO:0032495	response to muramyl dipeptide	2/68	20/18866	0.0023323	0.0295375	0.0214144	TNFAIP3/NFKBIA	2	Any process that results in a change in state or activity of an organism (in terms of movement, secretion, enzyme production, gene expression, etc.) as a result of a muramyl dipeptide stimulus. Muramyl dipeptide is derived from peptidoglycan.
GO:0051412	response to corticosterone	2/68	20/18866	0.0023323	0.0295375	0.0214144	FOS/FOSB	2	Any process that results in a change in state or activity of a cell or an organism (in terms of movement, secretion, enzyme production, gene expression, etc.) as a result of a corticosterone stimulus. Corticosterone is a 21 carbon steroid hormone of the corticosteroid type, produced in the cortex of the adrenal glands. In many species, corticosterone is the principal glucocorticoid, involved in r…
GO:1900151	regulation of nuclear-transcribed mRNA catabolic process, deadenylation-dependent decay	2/68	20/18866	0.0023323	0.0295375	0.0214144	ZFP36L1/ZFP36	2	Any process that modulates the frequency, rate or extent of nuclear-transcribed mRNA catabolic process, deadenylation-dependent decay.
GO:1904950	negative regulation of establishment of protein localization	4/68	155/18866	0.0023734	0.0298653	0.0216521	RAB11FIP1/SRGN/PTGER4/PIM3	4	Any process that stops, prevents or reduces the frequency, rate or extent of establishment of protein localization.
GO:0008360	regulation of cell shape	4/68	156/18866	0.00242932	0.0303743	0.0220211	LST1/KIT/RHOC/CORO1A	4	Any process that modulates the surface configuration of a cell.
GO:0099518	vesicle cytoskeletal trafficking	3/68	75/18866	0.0025124	0.0312141	0.02263	BORCS5/KIFAP3/MYO1G	3	The directed movement of a vesicle along a cytoskeletal fiber such as a microtubule or and actin filament, mediated by motor proteins.
GO:1903707	negative regulation of hemopoiesis	4/68	158/18866	0.00254388	0.0314065	0.0227694	ZFP36L1/NFKBIA/ZFP36/CDK6	4	Any process that stops, prevents or reduces the frequency, rate or extent of hemopoiesis.
GO:0061042	vascular wound healing	2/68	21/18866	0.00257182	0.0315531	0.0228757	TNFAIP3/CXCR4	2	Blood vessel formation when new vessels emerge from the proliferation of pre-existing blood vessels and contribute to the series of events that restore integrity to damaged vasculature.
GO:0033077	T cell differentiation in thymus	3/68	76/18866	0.00260895	0.0318098	0.0230618	ZFP36L1/IL7R/CDK6	3	The process in which a precursor cell type acquires the specialized features of a T cell via a differentiation pathway dependent upon transit through the thymus.
GO:0043406	positive regulation of MAP kinase activity	5/68	264/18866	0.00262675	0.031829	0.0230758	CXCR4/KIT/ERN1/UBA52/PDE6G	5	Any process that activates or increases the frequency, rate or extent of MAP kinase activity.
GO:0046883	regulation of hormone secretion	5/68	267/18866	0.00275772	0.0332111	0.0240778	LIF/RAB11FIP1/GNAS/SOX4/PIM3	5	Any process that modulates the frequency, rate or extent of the regulated release of a hormone from a cell.
GO:0044342	type B pancreatic cell proliferation	2/68	22/18866	0.00282244	0.0335785	0.0243441	IGFBP4/NR4A1	2	The multiplication or reproduction of pancreatic B cells, resulting in the expansion of an pancreatic B cell population. Pancreatic B cell are cells of the pancreas that secrete insulin.
GO:0071157	negative regulation of cell cycle arrest	2/68	22/18866	0.00282244	0.0335785	0.0243441	MDM4/CALR	2	Any process that decreases the rate, frequency, or extent of cell cycle arrest, the process in which the cell cycle is halted during one of the normal phases.
GO:1901988	negative regulation of cell cycle phase transition	5/68	270/18866	0.00289338	0.034215	0.0248056	DUSP1/ZFP36L1/SOX4/MDM4/CDK6	5	Any process that stops, prevents or reduces the frequency, rate or extent of cell cycle phase transition.
GO:0070373	negative regulation of ERK1 and ERK2 cascade	3/68	79/18866	0.00291229	0.0342324	0.0248182	DUSP1/LIF/SPRY1	3	Any process that stops, prevents, or reduces the frequency, rate or extent of signal transduction mediated by the ERK1 and ERK2 cascade.
GO:0050678	regulation of epithelial cell proliferation	6/68	395/18866	0.00297502	0.0347617	0.0252019	TNFAIP3/ZFP36L1/ZFP36/JUN/NR4A1/CDK6	6	Any process that modulates the frequency, rate or extent of epithelial cell proliferation.
GO:0070482	response to oxygen levels	6/68	396/18866	0.00301234	0.0348492	0.0252653	CXCR4/ZFP36L1/AQP3/UBA52/MDM4/HSP90B1	6	Any process that results in a change in state or activity of a cell or an organism (in terms of movement, secretion, enzyme production, gene expression, etc.) as a result of a stimulus reflecting the presence, absence, or concentration of oxygen.
GO:0031397	negative regulation of protein ubiquitination	3/68	80/18866	0.00301801	0.0348492	0.0252653	TNFAIP3/SOX4/ISG15	3	Any process that stops, prevents, or reduces the frequency, rate or extent of the addition of ubiquitin groups to a protein.
GO:0003283	atrial septum development	2/68	23/18866	0.00308407	0.0351978	0.0255181	SOX4/MDM4	2	The progression of the atrial septum over time, from its initial formation to the mature structure.
GO:0032703	negative regulation of interleukin-2 production	2/68	23/18866	0.00308407	0.0351978	0.0255181	TNFAIP3/ZFP36	2	Any process that stops, prevents, or reduces the frequency, rate, or extent of interleukin-2 production.
GO:0002407	dendritic cell chemotaxis	2/68	24/18866	0.00335663	0.0376518	0.0272973	CXCR4/CALR	2	The movement of a dendritic cell in response to an external stimulus.
GO:0003181	atrioventricular valve morphogenesis	2/68	24/18866	0.00335663	0.0376518	0.0272973	SOX4/MDM4	2	The process in which the structure of the atrioventricular valve is generated and organized.
GO:0033622	integrin activation	2/68	24/18866	0.00335663	0.0376518	0.0272973	PTGER4/TLN1	2	The aggregation, arrangement and bonding together of an integrin, a heterodimeric adhesion receptor formed by the non-covalent association of particular alpha and beta subunits, that lead to the increased affinity of the integrin for its extracellular ligands.
GO:0110110	positive regulation of animal organ morphogenesis	3/68	85/18866	0.00358201	0.039893	0.0289221	TNFAIP3/LIF/SPRY1	3	Any process that activates or increases the frequency, rate or extent of animal organ morphogenesis.
GO:0097696	receptor signaling pathway via STAT	4/68	174/18866	0.00359708	0.039893	0.0289221	KIT/LIF/PARP14/IL7R	4	An intracellular signal transduction process in which STAT proteins (Signal Transducers and Activators of Transcription) convey a signal to trigger a change in the activity or state of a cell. The STAT cascade begins with receptor activation followed by activation of STAT proteins by kinases. It proceeds through STA dimerization and subsequent nuclear translocation of STAT proteins, and ends with…
GO:0001503	ossification	6/68	412/18866	0.00365866	0.0401493	0.0291079	GNAS/JUND/SRGN/PTGER4/ISG15/CDK6	6	The formation of bone or of a bony substance, or the conversion of fibrous tissue or of cartilage into bone or a bony substance.
GO:0007249	I-kappaB kinase/NF-kappaB signaling	5/68	286/18866	0.00369985	0.0401493	0.0291079	TNFAIP3/NFKBIA/UBA52/PIM2/RHOC	5	The process in which a signal is passed on to downstream components within the cell through the I-kappaB-kinase (IKK)-dependent activation of NF-kappaB. The cascade begins with activation of a trimeric IKK complex (consisting of catalytic kinase subunits IKKalpha and/or IKKbeta, and the regulatory scaffold protein NEMO) and ends with the regulation of transcription of target genes by NF-kappaB. I…
GO:0001776	leukocyte homeostasis	3/68	86/18866	0.00370199	0.0401493	0.0291079	TNFAIP3/TNFSF13B/CORO1A	3	The process of regulating the proliferation and elimination of cells of the immune system such that the total number of cells of a particular cell type within a whole or part of an organism is stable over time in the absence of an outside stimulus.
GO:0042509	regulation of tyrosine phosphorylation of STAT protein	3/68	86/18866	0.00370199	0.0401493	0.0291079	KIT/LIF/PARP14	3	Any process that modulates the frequency, rate or extent of the introduction of a phosphate group to a tyrosine residue of a STAT (Signal Transducer and Activator of Transcription) protein.
GO:0003171	atrioventricular valve development	2/68	26/18866	0.00393425	0.0422018	0.0305959	SOX4/MDM4	2	The progression of the atrioventricular valve over time, from its formation to the mature structure.
GO:0097066	response to thyroid hormone	2/68	26/18866	0.00393425	0.0422018	0.0305959	KIT/CTSH	2	A change in state or activity of a cell or an organism (in terms of movement, secretion, enzyme production, gene expression, etc.) as a result of a thyroid hormone stimulus.
GO:0007260	tyrosine phosphorylation of STAT protein	3/68	89/18866	0.0040766	0.0434911	0.0315307	KIT/LIF/PARP14	3	The process of introducing a phosphate group to a tyrosine residue of a STAT (Signal Transducer and Activator of Transcription) protein.
GO:0045619	regulation of lymphocyte differentiation	4/68	181/18866	0.00413905	0.0439187	0.0318407	ZFP36L1/SOX4/IL7R/NFKBIZ	4	Any process that modulates the frequency, rate or extent of lymphocyte differentiation.
GO:0046427	positive regulation of receptor signaling pathway via JAK-STAT	3/68	90/18866	0.0042064	0.0441288	0.031993	KIT/LIF/PARP14	3	Any process that activates or increases the frequency, rate or extent of the JAK-STAT signaling pathway activity.
GO:0032897	negative regulation of viral transcription	2/68	27/18866	0.00423914	0.0441288	0.031993	ZFP36/JUN	2	Any process that stops, prevents, or reduces the frequency, rate or extent of viral transcription.
GO:0045672	positive regulation of osteoclast differentiation	2/68	27/18866	0.00423914	0.0441288	0.031993	FOS/GNAS	2	Any process that activates or increases the frequency, rate or extent of osteoclast differentiation.
GO:0043588	skin development	6/68	425/18866	0.00425572	0.0441288	0.031993	LTB/ZFP36L1/GNAS/ZFP36/AQP3/TXNIP	6	The process whose specific outcome is the progression of the skin over time, from its formation to the mature structure. The skin is the external membranous integument of an animal. In vertebrates the skin generally consists of two layers, an outer nonsensitive and nonvascular epidermis (cuticle or skarfskin) composed of cells which are constantly growing and multiplying in the deeper, and being …
GO:0001959	regulation of cytokine-mediated signaling pathway	4/68	183/18866	0.0043035	0.0441288	0.031993	TNFAIP3/CXCR4/IL1R1/PARP14	4	Any process that modulates the frequency, rate or extent of the cytokine mediated signaling pathway.
GO:0043433	negative regulation of DNA-binding transcription factor activity	4/68	183/18866	0.0043035	0.0441288	0.031993	TNFAIP3/NFKBIA/BHLHE40/COMMD1	4	Any process that stops, prevents, or reduces the frequency, rate or extent of the activity of a transcription factor, any factor involved in the initiation or regulation of transcription.
GO:0001656	metanephros development	3/68	91/18866	0.00433869	0.0441288	0.031993	LIF/CTSH/SPRY1	3	The process whose specific outcome is the progression of the metanephros over time, from its formation to the mature structure. In mammals, the metanephros is the excretory organ of the fetus, which develops into the mature kidney and is formed from the rear portion of the nephrogenic cord. The metanephros is an endocrine and metabolic organ that filters the blood and excretes the end products of…
GO:0045682	regulation of epidermis development	3/68	91/18866	0.00433869	0.0441288	0.031993	ZFP36L1/ZFP36/AQP3	3	Any process that modulates the frequency, rate or extent of epidermis development.
GO:0045582	positive regulation of T cell differentiation	3/68	92/18866	0.00447349	0.0450331	0.0326486	SOX4/IL7R/NFKBIZ	3	Any process that activates or increases the frequency, rate or extent of T cell differentiation.
GO:1903321	negative regulation of protein modification by small protein conjugation or removal	3/68	92/18866	0.00447349	0.0450331	0.0326486	TNFAIP3/SOX4/ISG15	3	Any process that stops, prevents or reduces the frequency, rate or extent of protein modification by small protein conjugation or removal.
GO:0032088	negative regulation of NF-kappaB transcription factor activity	3/68	93/18866	0.0046108	0.0461786	0.0334791	TNFAIP3/NFKBIA/COMMD1	3	Any process that stops, prevents, or reduces the frequency, rate or extent of the activity of the transcription factor NF-kappaB.
GO:0007015	actin filament organization	6/68	434/18866	0.00470948	0.0468619	0.0339745	COTL1/RHOC/PTGER4/MYO1G/HSP90B1/CORO1A	6	A process that is carried out at the cellular level which results in the assembly, arrangement of constituent parts, or disassembly of cytoskeletal structures comprising actin filaments. Includes processes that control the spatial distribution of actin filaments, such as organizing filaments into meshworks, bundles, or other structures, as by cross-linking.
GO:0045778	positive regulation of ossification	3/68	94/18866	0.00475065	0.0468619	0.0339745	GNAS/JUND/ISG15	3	Any process that activates or increases the frequency, rate or extent of ossification, the formation of bone or of a bony substance or the conversion of fibrous tissue or of cartilage into bone or a bony substance.
GO:1904035	regulation of epithelial cell apoptotic process	3/68	94/18866	0.00475065	0.0468619	0.0339745	TNFAIP3/ZFP36L1/ZFP36	3	Any process that modulates the frequency, rate or extent of epithelial cell apoptotic process
GO:0001782	B cell homeostasis	2/68	29/18866	0.00488069	0.0474297	0.0343861	TNFAIP3/TNFSF13B	2	The process of regulating the proliferation and elimination of B cells such that the total number of B cells within a whole or part of an organism is stable over time in the absence of an outside stimulus.
GO:0036336	dendritic cell migration	2/68	29/18866	0.00488069	0.0474297	0.0343861	CXCR4/CALR	2	The movement of a dendritic cell within or between different tissues and organs of the body.
GO:0060441	epithelial tube branching involved in lung morphogenesis	2/68	29/18866	0.00488069	0.0474297	0.0343861	CTSH/SPRY1	2	The process in which a highly ordered sequence of patterning events generates the branched epithelial tubes of the lung, consisting of reiterated combinations of bud outgrowth, elongation, and dichotomous subdivision of terminal units.
GO:0002440	production of molecular mediator of immune response	5/68	306/18866	0.00492106	0.0475865	0.0344998	KIT/IL1R1/TMIGD2/TNFSF13B/IL7R	5	The synthesis or release of any molecular mediator of the immune response, resulting in an increase in its intracellular or extracellular levels.
GO:0042100	B cell proliferation	3/68	97/18866	0.00518551	0.0498978	0.0361755	TNFSF13B/IL7R/AHR	3	The expansion of a B cell population by cell division. Follows B cell activation.
GO:0060055	angiogenesis involved in wound healing	2/68	30/18866	0.0052172	0.0499578	0.036219	TNFAIP3/CXCR4	2	Blood vessel formation when new vessels emerge from the proliferation of pre-existing blood vessels and contribute to the series of events that restore integrity to a damaged tissue, following an injury.

## Sheet: GO_ILC1_vs_ILC1_cytotoxic
Supplementary Table 4. Over-representation analysis of Gene Ontology terms using differentially expressed genes between ILC1 and cytotoxic ILC1.
ID	Description	GeneRatio	BgRatio	pvalue	p.adjust	qvalue	geneID	Count	Definition
GO:0001909	leukocyte mediated cytotoxicity	7/78	108/18866	3.13133e-07	0.000327396	0.000258294	TYROBP/PRF1/XCL1/CTSC/B2M/SLAMF7/IL18RAP	7	The directed killing of a target cell by a leukocyte.
GO:0002548	monocyte chemotaxis	6/78	67/18866	3.35446e-07	0.000327396	0.000258294	CCL4/XCL2/CCL5/XCL1/ANXA1/DUSP1	6	The movement of a monocyte in response to an external stimulus.
GO:0001906	cell killing	8/78	172/18866	5.52438e-07	0.000359453	0.000283585	GNLY/TYROBP/PRF1/XCL1/CTSC/B2M/SLAMF7/IL18RAP	8	Any process in an organism that results in the killing of its own cells or those of another organism, including in some cases the death of the other organism. Killing here refers to the induction of death in one cell by another cell, not cell-autonomous death due to internal or other environmental conditions.
GO:0050867	positive regulation of cell activation	11/78	421/18866	1.21823e-06	0.000594498	0.00046902	TYROBP/CCL5/XCL1/CTSC/LEF1/CD81/ZBTB16/ANXA1/MAP3K8/PLEK/FGR	11	Any process that activates or increases the frequency, rate or extent of activation.
GO:0140131	positive regulation of lymphocyte chemotaxis	4/78	21/18866	1.53374e-06	0.000598771	0.000472391	CCL4/XCL2/CCL5/XCL1	4	Any process that activates or increases the frequency, rate or extent of lymphocyte chemotaxis
GO:0006968	cellular defense response	5/78	54/18866	2.86343e-06	0.000839654	0.000662432	GNLY/TYROBP/PRF1/KLRG1/ITGB1	5	A defense response that is mediated by cells.
GO:0071674	mononuclear cell migration	6/78	97/18866	3.01106e-06	0.000839654	0.000662432	CCL4/XCL2/CCL5/XCL1/ANXA1/DUSP1	6	The movement of a mononuclear cell within or between different tissues and organs of the body.
GO:1901623	regulation of lymphocyte chemotaxis	4/78	27/18866	4.41354e-06	0.00089366	0.000705039	CCL4/XCL2/CCL5/XCL1	4	Any process that modulates the frequency, rate or extent of lymphocyte chemotaxis.
GO:0002456	T cell mediated immunity	6/78	104/18866	4.51897e-06	0.00089366	0.000705039	PRF1/XCL1/CTSC/CD81/B2M/IL18RAP	6	Any process involved in the carrying out of an immune response by a T cell.
GO:0042110	T cell activation	11/78	483/18866	4.57818e-06	0.00089366	0.000705039	CCL5/XCL1/LEF1/CD81/ZBTB16/CD3D/ANXA1/MAP3K8/B2M/HSH2D/PRDM1	11	The change in morphology and behavior of a mature or immature T cell resulting from exposure to a mitogen, cytokine, chemokine, cellular ligand, or an antigen for which it is specific.
GO:0031343	positive regulation of cell killing	5/78	61/18866	5.2664e-06	0.000934546	0.000737296	TYROBP/PRF1/XCL1/B2M/IL18RAP	5	Any process that activates or increases the frequency, rate or extent of cell killing.
GO:0002696	positive regulation of leukocyte activation	10/78	406/18866	6.5147e-06	0.00105973	0.000836054	TYROBP/CCL5/XCL1/CTSC/LEF1/CD81/ZBTB16/ANXA1/MAP3K8/FGR	10	Any process that activates or increases the frequency, rate, or extent of leukocyte activation.
GO:0035747	natural killer cell chemotaxis	3/78	11/18866	1.09532e-05	0.00164467	0.00129754	CCL4/CCL5/XCL1	3	The directed movement of a natural killer cell guided by a specific chemical concentration gradient. Movement may be towards a higher concentration (positive chemotaxis) or towards a lower concentration (negative chemotaxis).
GO:0002576	platelet degranulation	6/78	129/18866	1.5611e-05	0.00217662	0.00171721	CTSW/CD63/ACTN4/SRGN/PLEK/PHACTR2	6	The regulated exocytosis of secretory granules containing preformed mediators such as histamine and serotonin by a platelet.
GO:2000403	positive regulation of lymphocyte migration	4/78	38/18866	1.79339e-05	0.00233379	0.00184121	CCL4/XCL2/CCL5/XCL1	4	Any process that activates or increases the frequency, rate or extent of lymphocyte migration.
GO:0034341	response to interferon-gamma	7/78	202/18866	2.01948e-05	0.00243005	0.00191715	CCL4/XCL2/CCL5/XCL1/GBP5/B2M/IFITM2	7	Any process that results in a change in state or activity of a cell or an organism (in terms of movement, secretion, enzyme production, gene expression, etc.) as a result of an interferon-gamma stimulus. Interferon-gamma is also known as type II interferon.
GO:0002460	adaptive immune response based on somatic recombination of immune receptors built from immunoglobulin superfamily domains	9/78	370/18866	2.1557e-05	0.00243005	0.00191715	PRF1/XCL1/CTSC/LEF1/CD81/ANXA1/B2M/TNFAIP3/IL18RAP	9	An immune response mediated by lymphocytes expressing specific receptors for antigen produced through a somatic diversification process that includes somatic recombination of germline gene segments encoding immunoglobulin superfamily domains. Recombined receptors for antigen encoded by immunoglobulin superfamily domains include T cell receptors and immunoglobulins (antibodies) produced by B cells…
GO:0002705	positive regulation of leukocyte mediated immunity	6/78	138/18866	2.28973e-05	0.00243005	0.00191715	TYROBP/XCL1/CD81/B2M/FGR/IL18RAP	6	Any process that activates or increases the frequency, rate, or extent of leukocyte mediated immunity.
GO:0070555	response to interleukin-1	7/78	211/18866	2.67209e-05	0.00243005	0.00191715	CCL4/XCL2/CCL5/XCL1/ANXA1/MAP3K8/CYBA	7	Any process that results in a change in state or activity of a cell or an organism (in terms of movement, secretion, enzyme production, gene expression, etc.) as a result of an interleukin-1 stimulus.
GO:0002685	regulation of leukocyte migration	7/78	212/18866	2.75424e-05	0.00243005	0.00191715	CCL4/XCL2/CCL5/XCL1/CD81/ANXA1/DUSP1	7	Any process that modulates the frequency, rate, or extent of leukocyte migration.
GO:0050870	positive regulation of T cell activation	7/78	214/18866	2.92481e-05	0.00243005	0.00191715	CCL5/XCL1/LEF1/CD81/ZBTB16/ANXA1/MAP3K8	7	Any process that activates or increases the frequency, rate or extent of T cell activation.
GO:0002369	T cell cytokine production	4/78	43/18866	2.95172e-05	0.00243005	0.00191715	XCL1/CD81/B2M/IL18RAP	4	Any process that contributes to cytokine production by a T cell.
GO:0071356	cellular response to tumor necrosis factor	8/78	297/18866	3.09765e-05	0.00243005	0.00191715	CCL4/XCL2/CCL5/XCL1/ACTN4/CYBA/TNFAIP3/LTB	8	Any process that results in a change in state or activity of a cell (in terms of movement, secretion, enzyme production, gene expression, etc.) as a result of a tumor necrosis factor stimulus.
GO:0046631	alpha-beta T cell activation	6/78	146/18866	3.14727e-05	0.00243005	0.00191715	XCL1/LEF1/CD81/ZBTB16/ANXA1/PRDM1	6	The change in morphology and behavior of an alpha-beta T cell resulting from exposure to a mitogen, cytokine, chemokine, cellular ligand, or an antigen for which it is specific.
GO:0001913	T cell mediated cytotoxicity	4/78	44/18866	3.23674e-05	0.00243005	0.00191715	PRF1/XCL1/CTSC/B2M	4	The directed killing of a target cell by a T cell through the release of granules containing cytotoxic mediators or through the engagement of death receptors.
GO:0042088	T-helper 1 type immune response	4/78	44/18866	3.23674e-05	0.00243005	0.00191715	XCL1/LEF1/ANXA1/IL18RAP	4	An immune response which is associated with resistance to intracellular bacteria, fungi, and protozoa, and pathological conditions such as arthritis, and which is typically orchestrated by the production of particular cytokines by T-helper 1 cells, most notably interferon-gamma, IL-2, and lymphotoxin.
GO:0010820	positive regulation of T cell chemotaxis	3/78	16/18866	3.66245e-05	0.00256036	0.00201996	XCL2/CCL5/XCL1	3	Any process that increases the rate, frequency or extent of T cell chemotaxis. T cell chemotaxis is the directed movement of a T cell in response to an external stimulus.
GO:0097529	myeloid leukocyte migration	7/78	222/18866	3.69656e-05	0.00256036	0.00201996	CCL4/XCL2/CCL5/XCL1/CD81/ANXA1/DUSP1	7	The movement of a myeloid leukocyte within or between different tissues and organs of the body.
GO:0002699	positive regulation of immune effector process	7/78	223/18866	3.80382e-05	0.00256036	0.00201996	TYROBP/XCL1/CD81/ANXA1/B2M/FGR/IL18RAP	7	Any process that activates or increases the frequency, rate, or extent of an immune effector process.
GO:0031341	regulation of cell killing	5/78	92/18866	3.93988e-05	0.00256355	0.00202247	TYROBP/PRF1/XCL1/B2M/IL18RAP	5	Any process that modulates the frequency, rate or extent of cell killing, the process in which a cell brings about the death of another cell, either in the same or a different organism.
GO:0010819	regulation of T cell chemotaxis	3/78	17/18866	4.43402e-05	0.002792	0.00220271	XCL2/CCL5/XCL1	3	Any process that modulates the rate, frequency or extent of T cell chemotaxis. T cell chemotaxis is the directed movement of a T cell in response to an external stimulus.
GO:0046634	regulation of alpha-beta T cell activation	5/78	97/18866	5.0808e-05	0.00287547	0.00226855	XCL1/CD81/ZBTB16/ANXA1/PRDM1	5	Any process that modulates the frequency, rate or extent of alpha-beta T cell activation.
GO:1990868	response to chemokine	5/78	97/18866	5.0808e-05	0.00287547	0.00226855	CCL4/XCL2/CCL5/XCL1/DUSP1	5	Any process that results in a change in state or activity of a cell or an organism (in terms of movement, secretion, enzyme production, gene expression, etc.) as a result of a chemokine stimulus.
GO:1990869	cellular response to chemokine	5/78	97/18866	5.0808e-05	0.00287547	0.00226855	CCL4/XCL2/CCL5/XCL1/DUSP1	5	Any process that results in a change in state or activity of a cell (in terms of movement, secretion, enzyme production, gene expression, etc.) as a result of a chemokine stimulus.
GO:0034612	response to tumor necrosis factor	8/78	320/18866	5.24979e-05	0.00287547	0.00226855	CCL4/XCL2/CCL5/XCL1/ACTN4/CYBA/TNFAIP3/LTB	8	Any process that results in a change in state or activity of a cell or an organism (in terms of movement, secretion, enzyme production, gene expression, etc.) as a result of a tumor necrosis factor stimulus.
GO:1903039	positive regulation of leukocyte cell-cell adhesion	7/78	235/18866	5.30311e-05	0.00287547	0.00226855	CCL5/XCL1/LEF1/CD81/ZBTB16/ANXA1/MAP3K8	7	Any process that activates or increases the frequency, rate or extent of leukocyte cell-cell adhesion.
GO:0001912	positive regulation of leukocyte mediated cytotoxicity	4/78	52/18866	6.29527e-05	0.00325394	0.00256714	TYROBP/XCL1/B2M/IL18RAP	4	Any process that activates or increases the frequency, rate or extent of leukocyte mediated cytotoxicity.
GO:0050727	regulation of inflammatory response	9/78	425/18866	6.33451e-05	0.00325394	0.00256714	CST7/CCL5/XCL1/GBP5/CTSC/CD81/ANXA1/TNFAIP3/METRNL	9	Any process that modulates the frequency, rate or extent of the inflammatory response, the immediate defensive reaction (by vertebrate tissue) to infection or injury caused by chemical or physical agents.
GO:0050863	regulation of T cell activation	8/78	332/18866	6.79532e-05	0.00340114	0.00268328	CCL5/XCL1/LEF1/CD81/ZBTB16/ANXA1/MAP3K8/PRDM1	8	Any process that modulates the frequency, rate or extent of T cell activation.
GO:0002726	positive regulation of T cell cytokine production	3/78	20/18866	7.36736e-05	0.00359527	0.00283643	XCL1/CD81/B2M	3	Any process that activates or increases the frequency, rate, or extent of T cell cytokine production.
GO:0007229	integrin-mediated signaling pathway	5/78	108/18866	8.4827e-05	0.00398287	0.00314222	TYROBP/CD63/PLEK/FGR/ITGB1	5	A series of molecular signals initiated by the binding of extracellular ligand to an integrin on the surface of a target cell, and ending with regulation of a downstream cellular process, e.g. transcription.
GO:0099515	actin filament-based transport	3/78	21/18866	8.56969e-05	0.00398287	0.00314222	ACTN4/MYO1F/SYNE2	3	The transport of organelles or other particles from one location in the cell to another along actin filaments.
GO:0001819	positive regulation of cytokine production	9/78	447/18866	9.31463e-05	0.00422841	0.00333594	TYROBP/XCL1/GBP5/CD81/ANXA1/B2M/CYBA/LTB/FGR	9	Any process that activates or increases the frequency, rate or extent of production of a cytokine.
GO:0009615	response to virus	8/78	349/18866	9.61854e-05	0.00426713	0.00336649	CCL4/PRF1/CCL5/XCL1/TNFAIP3/IFITM2/APOBEC3G/FGR	8	Any process that results in a change in state or activity of a cell or an organism (in terms of movement, secretion, enzyme production, gene expression, etc.) as a result of a stimulus from a virus.
GO:0071346	cellular response to interferon-gamma	6/78	182/18866	0.000107213	0.00462943	0.00365232	CCL4/XCL2/CCL5/XCL1/GBP5/B2M	6	Any process that results in a change in state or activity of a cell (in terms of movement, secretion, enzyme production, gene expression, etc.) as a result of an interferon-gamma stimulus. Interferon gamma is the only member of the type II interferon found so far.
GO:0051251	positive regulation of lymphocyte activation	8/78	357/18866	0.000112501	0.00462943	0.00365232	TYROBP/CCL5/XCL1/LEF1/CD81/ZBTB16/ANXA1/MAP3K8	8	Any process that activates or increases the frequency, rate or extent of lymphocyte activation.
GO:0035743	CD4-positive, alpha-beta T cell cytokine production	3/78	23/18866	0.000113435	0.00462943	0.00365232	XCL1/CD81/IL18RAP	3	Any process that contributes to cytokine production by a CD4-positive, alpha-beta T cell.
GO:0002695	negative regulation of leukocyte activation	6/78	184/18866	0.000113838	0.00462943	0.00365232	CST7/TYROBP/XCL1/ANXA1/TNFAIP3/FGR	6	Any process that stops, prevents, or reduces the frequency, rate, or extent of leukocyte activation.
GO:0007159	leukocyte cell-cell adhesion	8/78	364/18866	0.000128599	0.00510973	0.00403124	CCL5/XCL1/LEF1/CD81/ZBTB16/ANXA1/MAP3K8/ITGB1	8	The attachment of a leukocyte to another cell via adhesion molecules.
GO:0002449	lymphocyte mediated immunity	8/78	366/18866	0.000133533	0.00510973	0.00403124	PRF1/XCL1/KLRD1/CTSC/CD81/B2M/SLAMF7/IL18RAP	8	Any process involved in the carrying out of an immune response by a lymphocyte.
GO:0046635	positive regulation of alpha-beta T cell activation	4/78	63/18866	0.000133827	0.00510973	0.00403124	XCL1/CD81/ZBTB16/ANXA1	4	Any process that activates or increases the frequency, rate or extent of alpha-beta T cell activation.
GO:0002697	regulation of immune effector process	9/78	470/18866	0.00013612	0.00510973	0.00403124	TYROBP/XCL1/CD81/ANXA1/B2M/TNFAIP3/APOBEC3G/FGR/IL18RAP	9	Any process that modulates the frequency, rate, or extent of an immune effector process.
GO:2000401	regulation of lymphocyte migration	4/78	64/18866	0.000142303	0.00524103	0.00413483	CCL4/XCL2/CCL5/XCL1	4	Any process that modulates the frequency, rate or extent of lymphocyte migration.
GO:0048247	lymphocyte chemotaxis	4/78	65/18866	0.000151161	0.00546418	0.00431088	CCL4/XCL2/CCL5/XCL1	4	The directed movement of a lymphocyte in response to an external stimulus.
GO:0022409	positive regulation of cell-cell adhesion	7/78	279/18866	0.000154748	0.00549215	0.00433295	CCL5/XCL1/LEF1/CD81/ZBTB16/ANXA1/MAP3K8	7	Any process that activates or increases the rate or extent of cell adhesion to another cell.
GO:0002688	regulation of leukocyte chemotaxis	5/78	124/18866	0.000162754	0.00567313	0.00447573	CCL4/XCL2/CCL5/XCL1/DUSP1	5	Any process that modulates the frequency, rate, or extent of leukocyte chemotaxis.
GO:0071621	granulocyte chemotaxis	5/78	127/18866	0.000182014	0.00623319	0.00491758	CCL4/XCL2/CCL5/XCL1/ANXA1	5	The movement of a granulocyte in response to an external stimulus.
GO:0010818	T cell chemotaxis	3/78	28/18866	0.000206732	0.00695762	0.0054891	XCL2/CCL5/XCL1	3	The directed movement of a T cell in response to an external stimulus. A T cell is a type of lymphocyte whose defining characteristic is the expression of a T cell receptor complex.
GO:0050866	negative regulation of cell activation	6/78	207/18866	0.000216095	0.00714944	0.00564044	CST7/TYROBP/XCL1/ANXA1/TNFAIP3/FGR	6	Any process that stops, prevents, or reduces the frequency, rate or extent of cell activation.
GO:0010959	regulation of metal ion transport	8/78	396/18866	0.000228446	0.00735684	0.00580407	CCL4/CCL5/XCL1/CD63/ACTN4/B2M/CYBA/ITGB1	8	Any process that modulates the frequency, rate, or extent of metal ion transport. Metal ion transport is the directed movement of metal ions, any metal ion with an electric charge, into, out of or within a cell, or between cells, by means of some agent such as a transporter or pore.
GO:0019835	cytolysis	3/78	29/18866	0.000229901	0.00735684	0.00580407	GZMA/PRF1/GZMH	3	The rupture of cell membranes and the loss of cytoplasm.
GO:0002703	regulation of leukocyte mediated immunity	6/78	211/18866	0.000239587	0.00754311	0.00595102	TYROBP/XCL1/CD81/B2M/FGR/IL18RAP	6	Any process that modulates the frequency, rate, or extent of leukocyte mediated immunity.
GO:0001910	regulation of leukocyte mediated cytotoxicity	4/78	75/18866	0.000263021	0.00814948	0.00642941	TYROBP/XCL1/B2M/IL18RAP	4	Any process that modulates the frequency, rate, or extent of leukocyte mediated cytotoxicity.
GO:0002828	regulation of type 2 immune response	3/78	31/18866	0.000281138	0.00844279	0.00666081	XCL1/CD81/ANXA1	3	Any process that modulates the frequency, rate, or extent of a type 2 immune response.
GO:2000406	positive regulation of T cell migration	3/78	31/18866	0.000281138	0.00844279	0.00666081	XCL2/CCL5/XCL1	3	Any process that activates or increases the frequency, rate or extent of T cell migration.
GO:0060326	cell chemotaxis	7/78	311/18866	0.000300211	0.00887896	0.00700492	CCL4/XCL2/CCL5/XCL1/LEF1/ANXA1/DUSP1	7	The directed movement of a motile cell guided by a specific chemical concentration gradient. Movement may be towards a higher concentration (positive chemotaxis) or towards a lower concentration (negative chemotaxis).
GO:0002724	regulation of T cell cytokine production	3/78	32/18866	0.0003093	0.00895817	0.00706741	XCL1/CD81/B2M	3	Any process that modulates the frequency, rate, or extent of T cell cytokine production.
GO:0070661	leukocyte proliferation	7/78	313/18866	0.000312067	0.00895817	0.00706741	TYROBP/CCL5/XCL1/LEF1/CD81/ANXA1/TNFAIP3	7	The expansion of a leukocyte population by cell division.
GO:0032814	regulation of natural killer cell activation	3/78	34/18866	0.000370944	0.010494	0.00827904	TYROBP/PRDM1/FGR	3	Any process that modulates the frequency, rate or extent of natural killer cell activation.
GO:0097530	granulocyte migration	5/78	150/18866	0.000393423	0.0109408	0.00863156	CCL4/XCL2/CCL5/XCL1/ANXA1	5	The movement of a granulocyte within or between different tissues and organs of the body.
GO:0030595	leukocyte chemotaxis	6/78	232/18866	0.000397948	0.0109408	0.00863156	CCL4/XCL2/CCL5/XCL1/ANXA1/DUSP1	6	The movement of a leukocyte in response to an external stimulus.
GO:1903037	regulation of leukocyte cell-cell adhesion	7/78	329/18866	0.000421118	0.0113562	0.00895927	CCL5/XCL1/LEF1/CD81/ZBTB16/ANXA1/MAP3K8	7	Any process that modulates the frequency, rate or extent of leukocyte cell-cell adhesion.
GO:0030101	natural killer cell activation	4/78	85/18866	0.000424693	0.0113562	0.00895927	TYROBP/SLAMF7/PRDM1/FGR	4	The change in morphology and behavior of a natural killer cell in response to a cytokine, chemokine, cellular ligand, or soluble factor.
GO:0002822	regulation of adaptive immune response based on somatic recombination of immune receptors built from immunoglobulin superfamily domains	5/78	153/18866	0.000430788	0.0113635	0.00896504	XCL1/CD81/ANXA1/B2M/TNFAIP3	5	Any process that modulates the frequency, rate, or extent of an adaptive immune response based on somatic recombination of immune receptors built from immunoglobulin superfamily domains. An example of this process is found in the Gnathostomata.
GO:2000516	positive regulation of CD4-positive, alpha-beta T cell activation	3/78	36/18866	0.000439981	0.0113991	0.00899317	XCL1/CD81/ANXA1	3	Any process that activates or increases the frequency, rate or extent of CD4-positive, alpha-beta T cell activation.
GO:0051250	negative regulation of lymphocyte activation	5/78	154/18866	0.000443819	0.0113991	0.00899317	TYROBP/XCL1/ANXA1/TNFAIP3/FGR	5	Any process that stops, prevents, or reduces the frequency, rate or extent of lymphocyte activation.
GO:0070663	regulation of leukocyte proliferation	6/78	240/18866	0.000476217	0.0119727	0.00944567	TYROBP/CCL5/XCL1/CD81/ANXA1/TNFAIP3	6	Any process that modulates the frequency, rate or extent of leukocyte proliferation.
GO:0014068	positive regulation of phosphatidylinositol 3-kinase signaling	4/78	88/18866	0.00048455	0.0119727	0.00944567	CCL5/HCST/FGR/PRR5	4	Any process that activates or increases the frequency, rate or extent of signal transduction mediated by the phosphatidylinositol 3-kinase cascade.
GO:0070098	chemokine-mediated signaling pathway	4/78	88/18866	0.00048455	0.0119727	0.00944567	CCL4/XCL2/CCL5/XCL1	4	A series of molecular signals initiated by the binding of a chemokine to a receptor on the surface of a cell, and ending with regulation of a downstream cellular process, e.g. transcription.
GO:0042092	type 2 immune response	3/78	39/18866	0.000558168	0.0136193	0.0107447	XCL1/CD81/ANXA1	3	An immune response which is associated with resistance to extracellular organisms such as helminths and pathological conditions such as allergy, which is orchestrated by the production of particular cytokines, most notably IL-4, IL-5, IL-10, and IL-13, by any of a variety of cell types including T-helper 2 cells, eosinophils, basophils, mast cells, and nuocytes, resulting in enhanced production o…
GO:0030217	T cell differentiation	6/78	253/18866	0.000628492	0.0151459	0.0119491	LEF1/ZBTB16/CD3D/ANXA1/B2M/PRDM1	6	The process in which a precursor cell type acquires characteristics of a more mature T-cell. A T cell is a type of lymphocyte whose definin characteristic is the expression of a T cell receptor complex.
GO:0002683	negative regulation of immune system process	8/78	463/18866	0.000645972	0.0153773	0.0121317	CST7/TYROBP/XCL1/ZBTB16/ANXA1/TNFAIP3/DUSP1/FGR	8	Any process that stops, prevents, or reduces the frequency, rate, or extent of an immune system process.
GO:0002819	regulation of adaptive immune response	5/78	168/18866	0.000659271	0.0155048	0.0122323	XCL1/CD81/ANXA1/B2M/TNFAIP3	5	Any process that modulates the frequency, rate, or extent of an adaptive immune response.
GO:0002690	positive regulation of leukocyte chemotaxis	4/78	96/18866	0.000673274	0.0156456	0.0123434	CCL4/XCL2/CCL5/XCL1	4	Any process that activates or increases the frequency, rate, or extent of leukocyte chemotaxis.
GO:0035710	CD4-positive, alpha-beta T cell activation	4/78	97/18866	0.000700047	0.0160764	0.0126832	XCL1/LEF1/CD81/ANXA1	4	The change in morphology and behavior of a CD4-positive, alpha-beta T cell resulting from exposure to a mitogen, cytokine, chemokine, cellular ligand, or an antigen for which it is specific.
GO:0001865	NK T cell differentiation	2/78	10/18866	0.000743236	0.0163011	0.0128605	ZBTB16/PRDM1	2	The process in which a precursor cell type acquires the specialized features of a NK T cell.
GO:0002676	regulation of chronic inflammatory response	2/78	10/18866	0.000743236	0.0163011	0.0128605	CCL5/TNFAIP3	2	Any process that modulates the frequency, rate, or extent of a chronic inflammatory response.
GO:0021932	hindbrain radial glia guided cell migration	2/78	10/18866	0.000743236	0.0163011	0.0128605	LEF1/ITGB1	2	The radially directed movement of a cell along radial glial cells in the hindbrain. Radial migration refers to a directed movement from the internal ventricular area to the outer surface of the hindbrain.
GO:0034135	regulation of toll-like receptor 2 signaling pathway	2/78	10/18866	0.000743236	0.0163011	0.0128605	CYBA/TNFAIP3	2	Any process that modulates the frequency, rate, or extent of toll-like receptor 2 signaling pathway.
GO:2000404	regulation of T cell migration	3/78	44/18866	0.000796966	0.0172853	0.013637	XCL2/CCL5/XCL1	3	Any process that modulates the frequency, rate or extent of T cell migration.
GO:0042102	positive regulation of T cell proliferation	4/78	101/18866	0.000814708	0.0173375	0.0136782	CCL5/XCL1/CD81/ANXA1	4	Any process that activates or increases the rate or extent of T cell proliferation.
GO:0030098	lymphocyte differentiation	7/78	368/18866	0.000817139	0.0173375	0.0136782	LEF1/ZBTB16/CD3D/ANXA1/B2M/PRDM1/ITGB1	7	The process in which a relatively unspecialized precursor cell acquires specialized features of a lymphocyte. A lymphocyte is a leukocyte commonly found in the blood and lymph that has the characteristics of a large nucleus, a neutral staining cytoplasm, and prominent heterochromatin.
GO:0030593	neutrophil chemotaxis	4/78	103/18866	0.000876744	0.018292	0.0144312	CCL4/XCL2/CCL5/XCL1	4	The directed movement of a neutrophil cell, the most numerous polymorphonuclear leukocyte found in the blood, in response to an external stimulus, usually an infection or wounding.
GO:0070254	mucus secretion	2/78	11/18866	0.000905965	0.018292	0.0144312	CYBA/SYTL2	2	The regulated release of mucus by the mucosa. Mucus is a viscous slimy secretion consisting of mucins and various inorganic salts dissolved in water, with suspended epithelial cells and leukocytes. The mucosa, or mucous membrane, is the membrane covered with epithelium that lines the tubular organs of the body. Mucins are carbohydrate-rich glycoproteins that have a lubricating and protective func…
GO:2000551	regulation of T-helper 2 cell cytokine production	2/78	11/18866	0.000905965	0.018292	0.0144312	XCL1/CD81	2	Any process that modulates the frequency, rate or extent of T-helper 2 cell cytokine production.
GO:0002367	cytokine production involved in immune response	4/78	104/18866	0.000908978	0.018292	0.0144312	XCL1/CD81/B2M/IL18RAP	4	The appearance of a cytokine due to biosynthesis or secretion following a cellular stimulus contributing to an immune response, resulting in an increase in its intracellular or extracellular levels.
GO:0048525	negative regulation of viral process	4/78	104/18866	0.000908978	0.018292	0.0144312	CCL4/CCL5/IFITM2/APOBEC3G	4	Any process that stops, prevents, or reduces the frequency, rate or extent of a multi-organism process in which a virus is a participant.
GO:0002824	positive regulation of adaptive immune response based on somatic recombination of immune receptors built from immunoglobulin superfamily domains	4/78	105/18866	0.000942038	0.0187639	0.0148035	XCL1/CD81/ANXA1/B2M	4	Any process that activates or increases the frequency, rate, or extent of an adaptive immune response based on somatic recombination of immune receptors built from immunoglobulin superfamily domains. An example of this process is found in the Gnathostomata.
GO:0071347	cellular response to interleukin-1	5/78	183/18866	0.00096845	0.0188617	0.0148806	CCL4/XCL2/CCL5/XCL1/MAP3K8	5	Any process that results in a change in state or activity of a cell (in terms of movement, secretion, enzyme production, gene expression, etc.) as a result of an interleukin-1 stimulus.
GO:0002708	positive regulation of lymphocyte mediated immunity	4/78	106/18866	0.000975937	0.0188617	0.0148806	XCL1/CD81/B2M/IL18RAP	4	Any process that activates or increases the frequency, rate, or extent of lymphocyte mediated immunity.
GO:0046632	alpha-beta T cell differentiation	4/78	106/18866	0.000975937	0.0188617	0.0148806	LEF1/ZBTB16/ANXA1/PRDM1	4	The process in which a precursor cell type acquires the specialized features of an alpha-beta T cell. An alpha-beta T cell is a T cell that expresses an alpha-beta T cell receptor complex.
GO:0006909	phagocytosis	7/78	382/18866	0.00101569	0.0194374	0.0153349	TYROBP/FCGR3A/ANXA1/CYBA/FGR/ITGB1/IL2RB	7	A vesicle-mediated transport process that results in the engulfment of external particulate material by phagocytes and their delivery to the lysosome. The particles are initially contained within phagocytic vacuoles (phagosomes), which then fuse with primary lysosomes to effect digestion of the particles.
GO:0035739	CD4-positive, alpha-beta T cell proliferation	2/78	12/18866	0.00108425	0.0203074	0.0160212	XCL1/CD81	2	The expansion of a CD4-positive, alpha-beta T cell population by cell division.
GO:2000561	regulation of CD4-positive, alpha-beta T cell proliferation	2/78	12/18866	0.00108425	0.0203074	0.0160212	XCL1/CD81	2	Any process that modulates the frequency, rate or extent of CD4-positive, alpha-beta T cell proliferation.
GO:0032663	regulation of interleukin-2 production	3/78	49/18866	0.00109236	0.0203074	0.0160212	XCL1/ANXA1/TNFAIP3	3	Any process that modulates the frequency, rate, or extent of interleukin-2 production.
GO:0002821	positive regulation of adaptive immune response	4/78	110/18866	0.00112015	0.0205016	0.0161744	XCL1/CD81/ANXA1/B2M	4	Any process that activates or increases the frequency, rate, or extent of an adaptive immune response.
GO:0046651	lymphocyte proliferation	6/78	283/18866	0.00112381	0.0205016	0.0161744	TYROBP/CCL5/XCL1/LEF1/CD81/ANXA1	6	The expansion of a lymphocyte population by cell division.
GO:0001774	microglial cell activation	3/78	50/18866	0.00115864	0.0205606	0.016221	CST7/TYROBP/CTSC	3	The change in morphology and behavior of a microglial cell resulting from exposure to a cytokine, chemokine, cellular ligand, or soluble factor.
GO:0002269	leukocyte activation involved in inflammatory response	3/78	50/18866	0.00115864	0.0205606	0.016221	CST7/TYROBP/CTSC	3	A change in the morphology or behavior of a leukocyte resulting from exposure to an activating factor such as a cellular or soluble ligand, leading to the initiation or perpetuation of an inflammatory response.
GO:0002711	positive regulation of T cell mediated immunity	3/78	50/18866	0.00115864	0.0205606	0.016221	XCL1/CD81/B2M	3	Any process that activates or increases the frequency, rate, or extent of T cell mediated immunity.
GO:0032943	mononuclear cell proliferation	6/78	286/18866	0.00118626	0.020861	0.016458	TYROBP/CCL5/XCL1/LEF1/CD81/ANXA1	6	The expansion of a mononuclear cell population by cell division. A mononuclear cell is a leukocyte with a single non-segmented nucleus in the mature form.
GO:0072676	lymphocyte migration	4/78	117/18866	0.00140746	0.02453	0.0193525	CCL4/XCL2/CCL5/XCL1	4	The movement of a lymphocyte within or between different tissues and organs of the body.
GO:0032623	interleukin-2 production	3/78	54/18866	0.001449	0.0250304	0.0197474	XCL1/ANXA1/TNFAIP3	3	The appearance of interleukin-2 due to biosynthesis or secretion following a cellular stimulus, resulting in an increase in its intracellular or extracellular levels.
GO:0001771	immunological synapse formation	2/78	14/18866	0.00148695	0.0252394	0.0199122	PRF1/CD81	2	The formation of an area of close contact between a lymphocyte (T-, B-, or natural killer cell) and a target cell through the clustering of particular signaling and adhesion molecules and their associated membrane rafts on both the lymphocyte and target cell, which facilitates activation of the lymphocyte, transfer of membrane from the target cell to the lymphocyte, and in some situations killing…
GO:0043922	negative regulation by host of viral transcription	2/78	14/18866	0.00148695	0.0252394	0.0199122	CCL4/CCL5	2	Any process in which a host organism stops, prevents, or reduces the frequency, rate or extent of viral transcription.
GO:0002831	regulation of response to biotic stimulus	7/78	409/18866	0.00150483	0.0253227	0.0199779	CCL5/GBP5/CYBA/TNFAIP3/APOBEC3G/FGR/IL18RAP	7	Any process that modulates the frequency, rate, or extent of a response to biotic stimulus.
GO:0002720	positive regulation of cytokine production involved in immune response	3/78	55/18866	0.00152806	0.0254938	0.0201129	XCL1/CD81/B2M	3	Any process that activates or increases the frequency, rate, or extent of cytokine production that contributes to an immune response.
GO:0032612	interleukin-1 production	4/78	121/18866	0.00159288	0.02635	0.0207884	TYROBP/GBP5/ANXA1/TNFAIP3	4	The appearance of interleukin-1 due to biosynthesis or secretion following a cellular stimulus, resulting in an increase in its intracellular or extracellular levels.
GO:1990266	neutrophil migration	4/78	122/18866	0.00164176	0.0269304	0.0212463	CCL4/XCL2/CCL5/XCL1	4	The movement of a neutrophil within or between different tissues and organs of the body
GO:0021535	cell migration in hindbrain	2/78	15/18866	0.00171112	0.0271553	0.0214238	LEF1/ITGB1	2	The orderly movement of a cell that will reside in the hindbrain.
GO:0023035	CD40 signaling pathway	2/78	15/18866	0.00171112	0.0271553	0.0214238	TNFAIP3/ITGB1	2	A series of molecular signals initiated by the binding of the cell surface receptor CD40 to one of its physiological ligands, and ending with regulation of a downstream cellular process, e.g. transcription.
GO:0034134	toll-like receptor 2 signaling pathway	2/78	15/18866	0.00171112	0.0271553	0.0214238	CYBA/TNFAIP3	2	Any series of molecular signals generated as a consequence of binding to toll-like receptor 2.
GO:0035745	T-helper 2 cell cytokine production	2/78	15/18866	0.00171112	0.0271553	0.0214238	XCL1/CD81	2	Any process that contributes to cytokine production by a T-helper 2 cell.
GO:0001704	formation of primary germ layer	4/78	127/18866	0.00190193	0.0297005	0.0234317	DUSP2/LEF1/DUSP1/ITGB1	4	The formation of the ectoderm, mesoderm and endoderm during gastrulation.
GO:0014066	regulation of phosphatidylinositol 3-kinase signaling	4/78	127/18866	0.00190193	0.0297005	0.0234317	CCL5/HCST/FGR/PRR5	4	Any process that modulates the frequency, rate or extent of signal transduction mediated by the phosphatidylinositol 3-kinase cascade.
GO:0045785	positive regulation of cell adhesion	7/78	428/18866	0.00194744	0.0297167	0.0234445	CCL5/XCL1/LEF1/CD81/ZBTB16/ANXA1/MAP3K8	7	Any process that activates or increases the frequency, rate or extent of cell adhesion.
GO:0002830	positive regulation of type 2 immune response	2/78	16/18866	0.00195033	0.0297167	0.0234445	XCL1/CD81	2	Any process that activates or increases the frequency, rate, or extent of a type 2 immune response.
GO:1900121	negative regulation of receptor binding	2/78	16/18866	0.00195033	0.0297167	0.0234445	LEF1/B2M	2	Any process that stops, prevents or reduces the frequency, rate or extent of a protein or other molecule binding to a receptor.
GO:0061900	glial cell activation	3/78	60/18866	0.00196386	0.0297167	0.0234445	CST7/TYROBP/CTSC	3	A change in morphology and behavior of a glial cell resulting from exposure to a cytokine, chemokine, cellular ligand, or soluble factor.
GO:0050792	regulation of viral process	5/78	217/18866	0.00205449	0.0302243	0.023845	CCL4/CCL5/LEF1/IFITM2/APOBEC3G	5	Any process that modulates the rate or extent of the viral life cycle, the set of processes by which a virus reproduces and spreads among hosts.
GO:0021872	forebrain generation of neurons	3/78	61/18866	0.00205934	0.0302243	0.023845	LEF1/SLC4A10/B2M	3	The process in which nerve cells are generated in the forebrain. This includes the production of neuroblasts from and their differentiation into neurons.
GO:0045071	negative regulation of viral genome replication	3/78	61/18866	0.00205934	0.0302243	0.023845	CCL5/IFITM2/APOBEC3G	3	Any process that stops, prevents, or reduces the frequency, rate or extent of viral genome replication.
GO:0090303	positive regulation of wound healing	3/78	61/18866	0.00205934	0.0302243	0.023845	ANXA1/PLEK/ITGB1	3	Any process that increases the rate, frequency, or extent of the series of events that restore integrity to a damaged tissue, following an injury.
GO:0050670	regulation of lymphocyte proliferation	5/78	219/18866	0.00213815	0.0309687	0.0244323	TYROBP/CCL5/XCL1/CD81/ANXA1	5	Any process that modulates the frequency, rate or extent of lymphocyte proliferation.
GO:0032233	positive regulation of actin filament bundle assembly	3/78	62/18866	0.00215766	0.0309687	0.0244323	RHOC/GPR65/PLEK	3	Any process that activates or increases the frequency, rate or extent of the assembly of actin filament bundles.
GO:0051851	modulation by host of symbiont process	3/78	62/18866	0.00215766	0.0309687	0.0244323	CCL4/CCL5/LEF1	3	The process in which an organism effects a change in the structure or processes of a symbiont organism. The symbiont is defined as the smaller of the organisms involved in a symbiotic interaction.
GO:0033631	cell-cell adhesion mediated by integrin	2/78	17/18866	0.00220447	0.0314096	0.0247801	CCL5/ITGB1	2	The attachment of one cell to another cell via an integrin, a heterodimeric adhesion receptor formed by the non-covalent association of particular alpha and beta subunits.
GO:0032944	regulation of mononuclear cell proliferation	5/78	221/18866	0.00222428	0.0314622	0.0248216	TYROBP/CCL5/XCL1/CD81/ANXA1	5	Any process that modulates the frequency, rate or extent of mononuclear cell proliferation.
GO:0022407	regulation of cell-cell adhesion	7/78	439/18866	0.00224638	0.0314948	0.0248473	CCL5/XCL1/LEF1/CD81/ZBTB16/ANXA1/MAP3K8	7	Any process that modulates the frequency, rate or extent of attachment of a cell to another cell.
GO:2000514	regulation of CD4-positive, alpha-beta T cell activation	3/78	63/18866	0.00225885	0.0314948	0.0248473	XCL1/CD81/ANXA1	3	Any process that modulates the frequency, rate or extent of CD4-positive, alpha-beta T cell activation.
GO:0046637	regulation of alpha-beta T cell differentiation	3/78	64/18866	0.00236294	0.0327125	0.025808	ZBTB16/ANXA1/PRDM1	3	Any process that modulates the frequency, rate or extent of alpha-beta T cell differentiation.
GO:0050671	positive regulation of lymphocyte proliferation	4/78	136/18866	0.00243993	0.0335404	0.0264612	CCL5/XCL1/CD81/ANXA1	4	Any process that activates or increases the rate or extent of lymphocyte proliferation.
GO:0046782	regulation of viral transcription	3/78	65/18866	0.00246996	0.0337159	0.0265996	CCL4/CCL5/LEF1	3	Any process that modulates the frequency, rate or extent of the transcription of the viral genome.
GO:0032946	positive regulation of mononuclear cell proliferation	4/78	137/18866	0.00250552	0.0339637	0.0267952	CCL5/XCL1/CD81/ANXA1	4	Any process that activates or increases the frequency, rate or extent of mononuclear cell proliferation.
GO:0002228	natural killer cell mediated immunity	3/78	66/18866	0.00257994	0.034685	0.0273642	KLRD1/SLAMF7/IL18RAP	3	The promotion of an immune response by natural killer cells through direct recognition of target cells or through the release of cytokines.
GO:0050920	regulation of chemotaxis	5/78	229/18866	0.00259427	0.034685	0.0273642	CCL4/XCL2/CCL5/XCL1/DUSP1	5	Any process that modulates the frequency, rate or extent of the directed movement of a motile cell or organism in response to a specific chemical concentration gradient.
GO:0072678	T cell migration	3/78	67/18866	0.0026929	0.0354056	0.0279327	XCL2/CCL5/XCL1	3	The movement of a T cell within or between different tissues and organs of the body.
GO:0043903	regulation of symbiotic process	5/78	231/18866	0.00269335	0.0354056	0.0279327	CCL4/CCL5/LEF1/IFITM2/APOBEC3G	5	Any process that modulates the frequency, rate or extent of symbiosis, an interaction between two organisms living together in more or less intimate association.
GO:0030050	vesicle transport along actin filament	2/78	19/18866	0.00275699	0.0354056	0.0279327	ACTN4/MYO1F	2	Movement of a vesicle along an actin filament, mediated by motor proteins.
GO:0032930	positive regulation of superoxide anion generation	2/78	19/18866	0.00275699	0.0354056	0.0279327	TYROBP/CYBA	2	Any process that activates or increases the frequency, rate or extent of enzymatic generation of superoxide by a cell.
GO:0045063	T-helper 1 cell differentiation	2/78	19/18866	0.00275699	0.0354056	0.0279327	LEF1/ANXA1	2	The process in which a relatively unspecialized T cell acquires the specialized features of a T-helper 1 (Th1) cell. A Th1 cell is a CD4-positive, alpha-beta T cell that has the phenotype T-bet-positive and produces interferon-gamma.
GO:0048245	eosinophil chemotaxis	2/78	19/18866	0.00275699	0.0354056	0.0279327	CCL4/CCL5	2	The movement of an eosinophil in response to an external stimulus.
GO:0002687	positive regulation of leukocyte migration	4/78	142/18866	0.00285175	0.0363832	0.0287039	CCL4/XCL2/CCL5/XCL1	4	Any process that activates or increases the frequency, rate, or extent of leukocyte migration.
GO:0050921	positive regulation of chemotaxis	4/78	144/18866	0.00299898	0.038013	0.0299898	CCL4/XCL2/CCL5/XCL1	4	Any process that activates or increases the frequency, rate or extent of the directed movement of a motile cell or organism in response to a specific chemical concentration gradient.
GO:0002544	chronic inflammatory response	2/78	20/18866	0.00305514	0.0382284	0.0301597	CCL5/TNFAIP3	2	Inflammation of prolonged duration (weeks or months) in which active inflammation, tissue destruction, and attempts at repair are proceeding simultaneously. Although it may follow acute inflammation, chronic inflammation frequently begins insidiously, as a low-grade, smoldering, often asymptomatic response.
GO:0002827	positive regulation of T-helper 1 type immune response	2/78	20/18866	0.00305514	0.0382284	0.0301597	XCL1/ANXA1	2	Any process that activates or increases the frequency, rate, or extent of a T-helper 1 type immune response.
GO:0042542	response to hydrogen peroxide	4/78	146/18866	0.00315132	0.0391808	0.0309111	ANXA1/TNFAIP3/DUSP1/IL18RAP	4	Any process that results in a change in state or activity of a cell or an organism (in terms of movement, secretion, enzyme production, gene expression, etc.) as a result of a hydrogen peroxide (H2O2) stimulus.
GO:0046641	positive regulation of alpha-beta T cell proliferation	2/78	21/18866	0.00336771	0.0413445	0.0326181	XCL1/CD81	2	Any process that activates or increases the frequency, rate or extent of alpha-beta T cell proliferation.
GO:1903978	regulation of microglial cell activation	2/78	21/18866	0.00336771	0.0413445	0.0326181	CST7/CTSC	2	Any process that modulates the frequency, rate or extent of microglial cell activation.
GO:0002709	regulation of T cell mediated immunity	3/78	73/18866	0.00343483	0.041832	0.0330027	XCL1/CD81/B2M	3	Any process that modulates the frequency, rate, or extent of T cell mediated immunity.
GO:0045580	regulation of T cell differentiation	4/78	150/18866	0.00347172	0.041832	0.0330027	LEF1/ZBTB16/ANXA1/PRDM1	4	Any process that modulates the frequency, rate or extent of T cell differentiation.
GO:0070665	positive regulation of leukocyte proliferation	4/78	150/18866	0.00347172	0.041832	0.0330027	CCL5/XCL1/CD81/ANXA1	4	Any process that activates or increases the frequency, rate or extent of leukocyte proliferation.
GO:0061041	regulation of wound healing	4/78	151/18866	0.00355515	0.0424846	0.0335176	ANXA1/TNFAIP3/PLEK/ITGB1	4	Any process that modulates the rate, frequency, or extent of the series of events that restore integrity to a damaged tissue, following an injury.
GO:1903036	positive regulation of response to wounding	3/78	74/18866	0.00356941	0.0424846	0.0335176	ANXA1/PLEK/ITGB1	3	Any process that activates or increases the frequency, rate or extent of response to wounding.
GO:0006925	inflammatory cell apoptotic process	2/78	22/18866	0.00369459	0.0431847	0.0340699	CCL5/ANXA1	2	Any apoptotic process in an inflammatory cell, any cell participating in the inflammatory response to a foreign substance e.g. neutrophil, macrophage.
GO:0032928	regulation of superoxide anion generation	2/78	22/18866	0.00369459	0.0431847	0.0340699	TYROBP/CYBA	2	Any process that modulates the frequency, rate or extent of enzymatic generation of superoxide by a cell.
GO:0035970	peptidyl-threonine dephosphorylation	2/78	22/18866	0.00369459	0.0431847	0.0340699	DUSP2/DUSP1	2	The removal of phosphoric residues from peptidyl-O-phospho-L-threonine to form peptidyl-threonine.
GO:0001818	negative regulation of cytokine production	6/78	360/18866	0.00375188	0.0435933	0.0343922	TYROBP/XCL1/LEF1/ANXA1/TNFAIP3/SRGN	6	Any process that stops, prevents, or reduces the rate of production of a cytokine.
GO:0002706	regulation of lymphocyte mediated immunity	4/78	154/18866	0.00381361	0.0437892	0.0345468	XCL1/CD81/B2M/IL18RAP	4	Any process that modulates the frequency, rate, or extent of lymphocyte mediated immunity.
GO:0014065	phosphatidylinositol 3-kinase signaling	4/78	154/18866	0.00381361	0.0437892	0.0345468	CCL5/HCST/FGR/PRR5	4	A series of reactions within the signal-receiving cell, mediated by the intracellular phosphatidylinositol 3-kinase (PI3K). Many cell surface receptor linked signaling pathways signal through PI3K to regulate numerous cellular functions.
GO:0043312	neutrophil degranulation	7/78	487/18866	0.00398751	0.0450148	0.0355137	TYROBP/CD63/CTSC/B2M/CYBA/FGR/B4GALT1	7	The regulated exocytosis of secretory granules containing preformed mediators such as proteases, lipases, and inflammatory mediators by a neutrophil.
GO:0150076	neuroinflammatory response	3/78	77/18866	0.00399236	0.0450148	0.0355137	CST7/TYROBP/CTSC	3	The immediate defensive reaction by neural vertebrate tissue to infection or injury caused by chemical or physical agents.
GO:0032703	negative regulation of interleukin-2 production	2/78	23/18866	0.00403565	0.0450148	0.0355137	XCL1/TNFAIP3	2	Any process that stops, prevents, or reduces the frequency, rate, or extent of interleukin-2 production.
GO:0071404	cellular response to low-density lipoprotein particle stimulus	2/78	23/18866	0.00403565	0.0450148	0.0355137	CD81/ITGB1	2	Any process that results in a change in state or activity of a cell (in terms of movement, secretion, enzyme production, gene expression, etc.) as a result of a low-density lipoprotein particle stimulus.
GO:0072677	eosinophil migration	2/78	23/18866	0.00403565	0.0450148	0.0355137	CCL4/CCL5	2	The movement of an eosinophil within or between different tissues and organs of the body.
GO:0034765	regulation of ion transmembrane transport	7/78	489/18866	0.0040775	0.0450454	0.0355379	XCL1/CD63/ACTN4/CYBA/CLIC3/CLIC1/ITGB1	7	Any process that modulates the frequency, rate or extent of the directed movement of ions from one side of a membrane to the other.
GO:0051017	actin filament bundle assembly	4/78	157/18866	0.00408455	0.0450454	0.0355379	RHOC/GPR65/ACTN4/PLEK	4	The assembly of actin filament bundles; actin filaments are on the same axis but may be oriented with the same or opposite polarities and may be packed with different levels of tightness.
GO:0002283	neutrophil activation involved in immune response	7/78	490/18866	0.00412307	0.0452148	0.0356715	TYROBP/CD63/CTSC/B2M/CYBA/FGR/B4GALT1	7	The change in morphology and behavior of a neutrophil resulting from exposure to a cytokine, chemokine, cellular ligand, or soluble factor, leading to the initiation or perpetuation of an immune response.
GO:1902107	positive regulation of leukocyte differentiation	4/78	159/18866	0.00427224	0.0465889	0.0367556	TYROBP/LEF1/ZBTB16/ANXA1	4	Any process that activates or increases the frequency, rate or extent of leukocyte differentiation.
GO:0010528	regulation of transposition	2/78	24/18866	0.00439078	0.0473525	0.037358	MYBL1/APOBEC3G	2	Any process that modulates the frequency, rate or extent of transposition. Transposition results in the movement of discrete segments of DNA between nonhomologous sites.
GO:0010529	negative regulation of transposition	2/78	24/18866	0.00439078	0.0473525	0.037358	MYBL1/APOBEC3G	2	Any process that decreases the frequency, rate or extent of transposition. Transposition results in the movement of discrete segments of DNA between nonhomologous sites.
GO:0009988	cell-cell recognition	3/78	80/18866	0.00444459	0.047634	0.0375801	PRF1/CD81/B4GALT1	3	Cell recognition between cells. May involve the formation of specialized cell junctions.
GO:0061572	actin filament bundle organization	4/78	161/18866	0.00446568	0.047634	0.0375801	RHOC/GPR65/ACTN4/PLEK	4	A process that results in the assembly, arrangement of constituent parts, or disassembly of an actin filament bundle.
